# Supplementary material for: Daphnia magna transcriptome by RNA-Seq across 12 environmental stressors
Source: Sci Data. 2016 May 10;3:160030. doi: 10.1038/sdata.2016.30 (PMC4862326; doi:10.1038/sdata.2016.30)
Supplement: Supplementary Table 1 [file sdata201630-s1.xls]

## Sheet: Sheet1
Supplementary Table 1: Transcript to gene mapping.
The number of transcripts per sample mapping to one or more genes identified by the EvidentialGene models. The gene names and their corresponding putative function based on orthology to other model species can be found at wFleaBase. The sample IDs are as in Table 2.
gene/sample	I_CO_r1_03	I_CO_r2_29	I_CO_r3_31	X_CO_r1_32	X_CO_r2_62	X_CO_r3_76	X_CO_r4_77	I_BN_r1_21	I_BN_r2_46	I_BN_r3_47	X_BN_r1_45	X_BN_r2_74	X_BN_r3_83	I_BX_r1_09	I_BX_r2_36	I_BX_r3_38	X_BX_r1_48	X_BX_r2_67	X_BX_r3_68	I_CA_r1_05	I_CA_r2_35	I_CA_r3_44	X_CA_r1_33	X_CA_r2_60	X_CA_r3_61	I_CR_r1_27	I_CR_r2_50	I_CR_r3_52	X_CR_r1_51	X_CR_r2_78	X_CR_r3_79	I_FI_r1_15	I_FI_r2_39	I_FI_r3_41	X_FI_r1_42	X_FI_r2_64	X_FI_r3_65	I_PA_r1_23	I_PA_r2_56	I_PA_r3_58	X_PA_r1_55	X_PA_r2_75	X_PA_r3_80	I_TR_r1_13	I_TR_r2_53	I_TR_r3_54	X_TR_r1_70	X_TR_r2_73	X_TR_r3_84
Dapma7bEVm000001t1	4942	2949	3443	3877	4188	6017	7172	5448	2840	3338	4035	4758	5478	4772	3556	2981	3545	4432	5707	3894	3761	3434	3228	4096	3857	4994	2805	3731	4869	4807	6006	4788	3250	3320	3411	1799	3927	5672	4904	3431	3254	4047	4136	3923	3381	5604	4142	4435	2884
Dapma7bEVm000002t1	35987	20931	28557	38550	40033	58177	47439	42166	16498	23982	38707	42402	47592	26236	21772	21953	37110	38193	56599	30198	22019	18147	28083	30928	30106	26026	14641	27842	49446	43591	50160	33794	22760	18465	38650	13534	32890	49622	39743	22998	34007	38637	33676	28385	22819	37882	42160	40484	24414
Dapma7bEVm000003t1	3291	2248	3130	7119	3554	6661	2670	3680	1682	2090	3082	5877	5617	1892	1922	2045	4524	4473	4732	2864	2431	1746	2145	3366	4832	1279	1651	2538	2802	4067	3803	1655	1818	2054	4244	1583	3187	3457	3850	2767	4479	4551	5459	2232	2033	4056	4510	2411	2637
Dapma7bEVm000004t1	9076	4227	6850	7000	6953	8592	8046	9264	4343	5274	6978	7820	7730	7119	5146	5322	6728	6853	10023	8749	5719	6210	4197	5593	5663	5733	4449	6504	8198	6604	7346	6171	5342	3693	5831	1906	4196	8197	7437	4395	5428	5024	8458	6622	6388	6999	7559	5493	3763
Dapma7bEVm000005t1	20558	16883	16463	24143	23444	32871	41703	23668	16750	15904	23561	25908	31505	22253	19187	15041	20912	24382	33546	17340	19138	16699	16688	22478	19662	24113	15173	18216	25535	26994	25781	22252	17173	15019	19584	8258	22173	25513	27777	19452	18821	22649	25293	16560	19188	29800	25575	24305	14279
Dapma7bEVm000006t1	8185	5040	6059	11389	7177	12345	10811	10270	4772	4733	8593	10210	10448	7445	5489	4715	7004	8108	12087	5602	5835	5180	6120	7888	8063	6824	5284	6425	8354	8944	8627	7511	5271	5412	8515	2941	6873	9924	9894	6638	7886	8024	11886	6793	5974	9908	9908	6888	4782
Dapma7bEVm000007t1	888	1205	1561	1305	541	1685	40	853	678	1008	143	567	941	160	638	758	378	225	320	1156	1095	460	164	732	790	24	649	1145	134	928	588	135	860	1079	847	274	909	825	1659	2148	935	1430	776	890	677	1535	433	252	648
Dapma7bEVm000008t1	11074	8376	7832	12102	9342	14211	19110	15196	8111	6813	11886	13638	12643	11285	7715	6812	9101	11857	17937	6824	9423	8510	8929	10215	10363	11809	9436	7915	11409	11123	10115	12366	8455	7431	9652	3424	8952	14706	14923	9195	8049	9905	16428	9035	10095	14264	13837	9453	5774
Dapma7bEVm000009t1	24248	16353	21645	31126	25895	41188	31994	30396	15990	18148	23371	34048	36897	20554	20821	16827	22801	29225	33931	19142	21735	16849	17517	25495	27552	20770	16928	21044	24307	27030	28629	25630	17888	18266	23714	10328	22715	31706	29313	21706	22540	25917	29726	17295	18136	31192	28950	21608	15865
Dapma7bEVm000010t1	9073	3438	4127	12028	10335	15496	16081	7707	3600	3678	13445	13916	13143	8210	3903	3422	10546	13181	16803	6868	4617	4018	11028	9526	10574	6361	3947	4227	15442	13476	14293	6253	3347	3462	11878	4531	8870	9287	7054	3893	9779	9974	13134	7501	4289	7062	13031	11874	6309
Dapma7bEVm000011t1	31185	22215	20187	54351	27509	47344	45545	33089	27184	23866	45565	57166	40546	26572	29883	19845	40800	46585	67486	17444	34043	19481	37600	36067	39507	19092	28652	24171	45953	41501	37363	27006	17710	27698	39916	14885	28795	30718	32003	28651	35197	42367	47647	19874	19835	48810	36863	31078	20486
Dapma7bEVm000012t1	30535	11915	15172	35081	15355	19312	30377	28657	13244	10638	28025	15746	25149	19074	16287	13192	22906	12057	32087	18204	15812	14854	17841	17536	11246	14097	15605	13046	27461	15666	19498	18958	12641	14899	20815	3654	12930	22632	21673	16509	21979	22157	30143	26841	17470	25673	21057	13670	11552
Dapma7bEVm000013t1	36571	31553	40938	46653	40613	58292	64323	61373	31340	30115	46548	44837	46907	28574	33516	27015	42888	39576	57551	24106	37075	32126	37999	32222	33140	54181	29337	35586	53951	48435	57640	53929	32467	31596	40822	14943	33657	66078	49123	29649	35937	44782	42492	27467	36580	57252	47752	38322	28725
Dapma7bEVm000014t1	8338	4670	4525	8424	7205	9707	10976	9850	4334	4092	9126	10088	9229	8313	5056	4071	7454	8654	12884	5256	5675	5229	6827	7477	7341	10351	4328	5153	9558	8949	8095	9026	4579	4710	7829	2894	6692	11063	8058	4970	6729	7002	9520	7982	5111	8918	9797	7232	4436
Dapma7bEVm000015t1	5865	3490	3446	5727	5492	7641	9866	6228	3634	3545	6085	5907	6193	6159	3796	3140	4741	5618	6570	4405	3695	3932	4334	4407	4600	6227	3172	3969	6026	5766	6733	5879	3470	2915	5092	1994	4212	6894	5970	3704	4323	4796	5915	5329	4092	6017	6544	5384	3253
Dapma7bEVm000016t1	12702	10345	8817	17186	14848	21204	27506	13359	9927	7744	15338	19446	20198	12246	12078	8190	13547	16383	26801	11140	12090	8529	12174	15437	14231	12189	9178	9480	16527	16816	18976	12116	8821	9161	14236	6106	15574	16206	15635	12193	12460	17196	16387	11721	10857	18529	16415	14522	9655
Dapma7bEVm000017t1	8497	2817	3227	6173	4690	7380	9060	7116	2978	2522	6574	6356	7129	7388	3285	2818	4769	5312	8454	4986	3552	3618	4395	5934	4594	5595	3383	3272	6689	5991	6166	5927	3286	2774	4995	1687	4234	6693	5959	3498	4540	5407	9121	6689	4289	5686	6543	4983	2977
Dapma7bEVm000018t1	10037	4282	5371	9466	8335	11878	12134	11140	4524	4614	9211	9465	10361	8411	5569	4343	7762	7654	11615	6304	5775	5356	6362	7990	6973	8866	5103	5593	10541	9689	8874	9047	4829	4478	7802	2631	6409	10663	9050	5423	7460	8133	11852	7535	5775	8593	9709	8042	4702
Dapma7bEVm000019t1	4996	2861	3265	5589	3840	6129	6893	5868	3359	2907	5215	5976	5019	4002	3079	2798	4461	5465	7876	2791	3685	3243	4179	4330	4481	3777	3689	2994	5559	4922	4440	4867	2916	2781	4328	1502	3627	5298	5592	3355	3998	4370	6910	3571	3972	5650	5584	3634	2367
Dapma7bEVm000020t1	5042	1108	1696	1160	1934	2436	2007	3112	1185	1533	1471	1691	1768	2964	1258	1337	1342	1786	1437	2839	1314	1697	1218	1168	1263	3759	1379	1661	2258	1863	2627	3123	1655	1154	1287	536	891	3651	2946	1486	1165	1184	1629	2402	1628	2021	1888	1704	904
Dapma7bEVm000021t1	9292	3253	4772	7887	6396	9522	9392	7178	3374	3813	7683	6761	7537	6982	3952	3361	7074	6010	8313	6910	3678	3300	5895	4929	5025	5226	2840	4260	8575	6584	8318	5998	3672	3102	7206	2088	4802	8475	6430	3713	5872	5879	6169	7791	4566	6326	6407	6001	3949
Dapma7bEVm000022t1	19609	9480	12412	15165	14133	20460	14979	20544	9137	12455	12551	17069	17669	14600	11416	10216	14025	15989	20817	16818	11961	9708	9051	11429	12349	14563	8366	12931	14992	15012	15726	16000	9468	9232	13768	4760	9801	21131	16741	10627	12538	12822	15979	14090	9333	17856	15899	13253	8351
Dapma7bEVm000023t1	5621	4228	3890	3582	3959	5991	8520	5903	4209	3562	3956	4490	5049	5596	4873	3467	3238	4147	5548	4417	4329	3878	3268	4075	3830	6517	3977	3856	4496	4521	5882	6070	4101	3713	3249	1600	3917	6437	6742	4794	2746	3962	3838	4524	5059	7275	4051	4199	2558
Dapma7bEVm000024t1	399	283	136	285	353	414	375	365	163	224	290	402	388	315	216	187	291	418	573	254	244	210	207	241	248	521	271	231	353	324	328	335	207	225	311	126	251	473	331	268	254	269	272	424	197	406	420	377	210
Dapma7bEVm000025t1	6404	4319	5199	10674	10653	17667	14123	8207	3325	4202	11517	12648	13940	6546	4498	3998	10761	11974	13810	5422	4692	3616	8284	8890	9711	5389	3134	4875	13397	13206	14649	6622	4242	4145	11005	4388	9092	9824	7357	4790	9343	10181	11100	6023	4093	7643	11861	11195	6956
Dapma7bEVm000026t1	5385	5611	4313	6160	7232	8967	10195	6284	4877	4890	5604	7230	7737	4908	6052	4470	5211	6262	8262	4614	5334	4139	4210	5248	5399	6032	4296	5537	6591	6685	9201	5684	4963	4978	5249	2530	5857	7873	7378	5882	5029	6075	4972	4462	4437	9020	6697	6078	4111
Dapma7bEVm000027t1	12834	12540	21381	17422	9708	15063	4121	18015	10707	16996	5392	10442	11082	8203	17945	19104	10089	8098	6993	32953	15965	11064	3391	6044	8955	3307	8708	19248	3543	6891	7498	5903	11676	12089	9793	2775	6700	19092	22764	19848	10293	8547	9182	9892	10163	18876	9988	3568	5438
Dapma7bEVm000028t1	2360	1683	1909	3852	2528	3975	4454	3088	1777	1455	3310	3498	4018	2369	1976	1460	3099	3521	4850	2262	2196	1817	2377	2656	2636	2312	1607	1689	3238	3285	3598	2324	1556	1674	2861	904	2513	3393	2865	1890	2700	2966	3904	2072	1917	2907	3360	2653	1657
Dapma7bEVm000029t1	21074	17152	18067	19240	17594	27863	20871	18023	16069	15079	13958	21930	27645	19301	20198	15126	16578	19749	23734	24076	19199	13301	11281	18868	19682	10320	16658	16208	16547	19661	20452	14254	15728	15939	15745	8030	20548	19104	23574	22093	16078	18994	17687	16856	15891	27482	16163	15202	11889
Dapma7bEVm000030t1	259	217	302	1057	1175	1617	1587	250	196	461	1209	1258	1384	252	213	409	1067	1214	1322	185	252	448	1110	901	1041	272	158	488	1487	1385	1703	270	409	262	1099	475	883	477	822	310	1100	1157	1115	264	438	479	1226	1261	805
Dapma7bEVm000031t1	15942	12853	12313	16254	15286	21870	25016	17234	12854	12247	15845	19187	20983	15603	16508	11919	14322	17126	23072	12406	16134	13219	11447	15513	15570	13163	12828	14488	16876	17583	17831	16165	12359	12599	13137	6570	15872	17649	18648	13623	12499	16005	16310	11991	13304	23095	16173	13794	9439
Dapma7bEVm000032t1	8045	4382	5628	9353	7137	10706	11389	8924	4486	4338	8669	7821	9326	6661	5486	4410	7526	6444	9741	6238	5145	5028	5781	7077	6178	7021	4525	5000	7965	7878	8175	7109	4589	4521	7124	2497	5437	8788	8115	5442	6486	7018	9752	6522	5626	8000	8282	6461	4697
Dapma7bEVm000033t1	4205	4978	3349	4659	6092	8106	12045	5316	4697	4122	4986	6474	7599	3947	4995	3634	4556	6524	8381	2795	4971	4412	3863	6598	5626	5831	4206	4638	6425	6601	8268	5512	4766	4230	4042	2528	6973	6165	6776	5097	4045	6160	4990	3025	4605	8606	6219	5990	3557
Dapma7bEVm000034t1	13917	20139	14878	18625	18564	30421	32623	22612	17378	14920	15887	25175	27940	15656	18759	13889	14354	24291	30261	12343	17989	14945	11391	16989	17365	22898	15661	15581	16868	22070	28022	22503	16209	14368	15110	8184	19431	26702	26678	20611	13195	20097	17647	10426	17375	30346	21883	22433	12897
Dapma7bEVm000035t1	23736	20476	18006	19667	26743	34288	50374	26664	20343	18743	21126	26212	31637	26393	23336	18954	19695	23533	31325	19718	21551	21435	15954	25736	25019	26208	18323	20050	25176	28648	28627	24074	21408	17582	17162	10154	25183	27548	28807	21138	16744	24585	26596	17787	21720	32186	23859	23307	16272
Dapma7bEVm000036t1	1159	394	476	1043	1016	1342	1534	1056	323	448	1144	858	1103	1112	405	381	1029	991	1141	672	448	531	997	796	827	1024	267	477	1650	1250	1329	889	426	304	1150	396	831	1183	817	398	1061	788	1092	1162	560	736	921	1227	637
Dapma7bEVm000037t1	1870	1786	1625	2312	2655	3567	5085	3062	1633	1391	2426	2963	3086	2187	2241	1408	1910	2663	4320	1638	1944	1944	1934	2498	2172	2968	1533	1644	2799	3084	3150	2614	1471	1658	2211	978	2465	3224	2453	1762	1734	2783	3057	1802	1867	2730	2913	2774	1573
Dapma7bEVm000038t1	2861	1566	1034	2550	1812	2178	3573	1698	1606	969	2418	1535	2414	2281	2049	1018	2220	1610	2982	1986	1425	965	2174	1625	1306	1681	1547	967	2700	1604	2490	1279	1019	1489	2317	474	1557	1778	1566	1877	1976	1926	1839	3338	1504	2292	1538	2061	1326
Dapma7bEVm000039t1	37137	17080	18521	38765	25070	36747	45284	32695	18873	15635	37789	29479	37489	26208	24077	14266	30743	24435	46949	21635	22131	16044	28221	28762	22045	26994	21958	18664	43864	33205	34195	29146	16016	19283	29312	8744	22666	32490	27828	21771	28091	31971	34099	28003	19948	34355	27799	29424	17918
Dapma7bEVm000040t1	13376	5696	6564	6791	5713	9079	9077	12857	5761	5879	6796	7651	6594	10961	6462	5548	5586	6583	8998	8518	8037	7663	4775	5348	5434	10200	6446	6951	7265	6787	6704	10449	6031	5441	5538	2058	4085	11398	9893	5741	5070	5671	9359	9508	7940	9910	6817	5841	3512
Dapma7bEVm000041t1	5879	3119	3105	3731	3320	4572	5340	6509	3094	2759	4025	3892	3424	5898	3659	2731	3215	3153	4709	4175	3435	3287	3100	2669	2774	6671	3166	3220	4537	4050	4240	5695	3306	2909	3288	1285	2520	7159	5497	3565	2776	3010	4009	5524	3777	6091	3855	3598	2005
Dapma7bEVm000042t1	745	470	600	917	877	1127	873	652	602	540	837	951	1024	505	676	498	837	825	1022	492	717	429	629	613	637	390	512	536	917	959	1040	589	462	460	774	280	497	717	870	621	685	810	770	385	524	827	746	689	520
Dapma7bEVm000043t1	6518	7982	6436	6741	3662	7113	8276	5943	8753	6533	5091	11245	5042	8879	9123	5953	4681	10375	8982	4044	10502	5426	6712	4657	8550	4602	9230	6748	6007	5988	6513	6565	5326	8190	5707	3756	5501	6555	10359	8753	4206	5640	5164	3782	6777	13674	4603	5460	3082
Dapma7bEVm000044t1	3876	1990	2229	2734	2272	3544	4795	3918	2055	1897	2665	3146	3074	4472	2314	1702	1974	2791	3990	3255	2570	2287	2156	2326	2138	3876	2213	2151	2890	2775	3038	3325	2047	1899	2241	923	2269	3919	3909	2341	1979	2371	3131	3767	2490	3825	3059	2602	1521
Dapma7bEVm000045t1	31258	20970	24717	41896	28268	45974	52375	33438	20792	18212	37113	37712	43035	26960	24307	18894	33040	34013	48264	26348	26136	19717	25972	31981	32134	20943	20621	23209	38565	35347	32891	27547	19845	20734	32175	12217	30975	34171	34672	24171	28806	33285	40003	24188	24211	36869	32840	26671	18714
Dapma7bEVm000046t1	657	894	810	1953	1559	2107	990	671	649	772	1106	1721	2048	478	841	874	1723	1343	1532	918	953	504	723	1082	1396	281	613	971	881	1487	1201	225	659	719	1505	450	1086	766	1293	1157	1631	1709	1662	502	511	1253	1361	795	967
Dapma7bEVm000047t1	3900	1261	1411	1536	1894	2666	3746	2577	1367	1009	1927	1469	1413	3638	1621	1317	1603	1275	1540	2613	1358	1244	1548	1144	1326	2301	1535	1183	2244	1964	2284	2237	1359	1255	1399	573	1180	2111	1953	1315	1309	1338	1677	3381	1706	2139	1834	1929	923
Dapma7bEVm000048t1	122517	87605	153275	225856	192649	298337	199425	224246	63193	112473	189397	256232	247793	98299	95294	96846	199039	213081	275953	103384	106851	83691	133478	161015	193267	95024	57328	144372	222886	210428	192804	143164	93088	87221	201948	76979	167648	219715	150101	89586	184664	197852	214483	90123	80324	180627	226628	156850	123352
Dapma7bEVm000049t1	2405	1298	1177	2199	1795	2060	2404	2210	1090	1302	2092	2304	2445	2540	1241	1496	1953	1945	2372	2564	1589	1264	1344	1462	1646	1698	1032	1421	2015	1632	1629	1301	1235	1204	2015	583	1437	2252	2395	1554	1638	1506	2182	2150	1172	2027	2177	1247	1090
Dapma7bEVm000050t1	31051	14451	20007	9338	10797	13562	2204	32691	15216	18608	3345	13745	21107	13826	17262	21727	8130	13581	8467	44500	21226	6535	1450	4923	10602	3366	11041	21801	984	4666	6629	9935	8893	15648	5214	2602	3937	14772	22252	30144	5286	6632	10635	16511	9355	21528	10011	2084	5749
Dapma7bEVm000051t1	2388	913	1257	1929	1783	2488	2577	2475	772	1304	1963	2004	1826	2030	865	1053	1761	1741	2029	1447	983	1134	1613	1335	1455	1980	631	1200	2311	2109	2349	1956	1054	771	1807	706	1323	2482	1619	848	1788	1560	1687	1983	1052	1768	1903	1805	1128
Dapma7bEVm000052t1	2812	1952	2588	3472	2537	3603	3436	3401	2067	2031	2937	3032	3426	1842	2107	1644	2718	2660	4193	2173	2372	2022	2103	2315	2271	2343	1799	2164	2981	2709	2781	2673	1820	1682	2628	918	2193	3642	3111	2216	2494	2871	3145	1782	1892	3396	3236	2072	1645
Dapma7bEVm000053t1	3326	1394	725	1309	1774	2225	2920	2457	1455	1444	1962	1804	2334	3447	1503	1289	1533	1728	2180	1863	1462	1430	1592	1398	1433	4066	1271	1505	2408	2079	2898	2282	1390	1241	1676	706	1422	3294	2583	1786	1631	1837	1474	2876	1224	2931	1718	1903	1169
Dapma7bEVm000054t1	5871	3599	3450	5810	6811	9219	12482	4922	3437	3531	6287	6758	8609	6202	4171	3393	6317	6327	7746	5648	3668	3740	5570	5740	6584	5302	3451	3763	8080	6813	10248	4855	3863	3137	5748	2908	6324	5992	5452	4159	5546	6510	6278	5179	4244	5582	5986	6758	4607
Dapma7bEVm000055t1	146706	99857	137890	264210	177231	269519	315716	168562	98144	96167	250243	230548	263370	120156	126272	96935	211088	208354	320969	124394	130205	101190	188468	207222	184257	103429	99911	126443	281343	222664	237564	150495	107213	108415	204445	74708	196270	190484	174825	121795	179948	206008	231526	103119	127398	200717	202924	186561	118557
Dapma7bEVm000056t1	8541	8399	7044	6564	7684	12481	13747	11132	7440	7093	7102	11146	11972	8458	8167	6252	5761	10436	12999	7911	8583	7197	5742	7808	7613	13116	7125	7392	8308	9224	12196	11020	6990	6556	6617	3808	7830	12839	11937	8504	5177	7499	7365	6265	7474	12756	9220	10226	5529
Dapma7bEVm000057t1	4503	2238	2500	4795	4690	6312	8244	4930	2153	2494	5464	5498	4871	4399	2409	2062	4355	4773	5895	3110	2613	2496	4164	3462	3847	4952	2114	2870	6351	5774	6311	5059	2495	2086	4434	1614	3527	5574	3973	2303	4134	4307	5063	4022	2607	4565	5405	4980	3008
Dapma7bEVm000058t1	16693	14230	12569	25542	15718	25908	25879	17735	17182	12598	21058	31807	22552	19381	18753	11629	19714	28168	35696	13562	18540	10104	20574	18344	21701	11744	18192	12606	23795	20843	22381	14257	10905	15547	21803	9774	20319	19745	20713	18119	17387	19991	18269	14323	12402	28676	19105	19345	10653
Dapma7bEVm000059t1	5562	3614	3549	6262	5139	7243	9349	7139	4075	3578	5686	6155	5254	4925	3553	2776	4973	5884	8337	3611	4002	3933	4603	4780	4925	6333	4064	3320	6543	5906	6674	6106	4030	3272	4758	1862	4361	7601	6031	3852	4421	5385	6632	4395	4418	6667	6386	4844	2715
Dapma7bEVm000060t1	7958	9018	5294	18053	18857	29668	39139	10741	8018	6343	21039	24093	27414	8733	9274	5502	16031	23215	28557	5862	8733	6096	16610	16555	16038	13483	6953	6799	22306	23934	32677	11734	6651	7346	18072	7993	17732	15943	11361	9261	15396	21624	16572	7748	6913	15211	21755	24677	13891
Dapma7bEVm000061t1	3078	2266	1958	2422	2285	3040	3666	3862	2222	1878	2666	2437	2541	3158	2587	2033	2240	2012	2905	2032	2601	2076	2198	2028	1931	4257	2010	2271	3286	2799	2759	3588	2287	2117	2219	870	1811	4147	3456	2656	2105	2071	2382	2782	2411	4261	2366	2438	1422
Dapma7bEVm000062t1	5129	3953	2915	4465	5422	6721	7742	4899	3424	3681	4433	5803	6818	5149	4455	3314	4280	5357	6543	4153	4024	3338	3446	4826	4748	5157	3497	3754	5304	5755	6988	4295	3513	3694	3977	2153	5093	5968	5332	4476	4051	5124	4236	3962	3298	7021	5094	4785	3277
Dapma7bEVm000063t1	8160	4012	3619	12368	7510	10061	16363	8101	3860	2945	12638	7577	11001	4319	4253	2955	10287	6102	14621	3993	4186	3636	8244	8288	6114	6366	4112	4052	13992	9650	10008	6174	3617	3849	8542	1882	6901	7010	6308	4163	9234	9851	11326	5656	4457	7138	9275	7029	4947
Dapma7bEVm000064t1	18970	14277	18219	23899	15707	26337	10680	18492	12724	16000	10948	20375	21727	11748	14726	13877	18124	15379	16005	25272	14915	8995	8457	13214	18441	7006	11402	15716	12851	15920	16643	8561	12736	13539	16939	6348	13795	17630	20493	21407	17336	17922	17098	13282	10407	21162	13849	10428	9790
Dapma7bEVm000065t1	6839	6302	6434	4177	3593	5316	4444	4294	4635	4221	4239	5344	6623	5684	6592	5012	4021	6018	6865	6881	6694	5122	2634	4528	4518	2702	5409	5845	4256	4041	4695	4653	4971	4443	3765	1819	4357	4811	7611	5825	3618	3652	3854	4391	6210	9226	4549	3417	2249
Dapma7bEVm000066t1	88895	100717	124387	30933	12022	48007	2091	99834	77006	73965	4932	35267	33496	28506	66378	73620	10734	13004	12183	145914	109442	40244	2878	21452	28419	1797	66079	87047	2030	26028	14916	8664	67816	92925	20082	6840	24004	62600	131865	172455	21630	39724	37145	49619	49522	128052	17026	4814	17237
Dapma7bEVm000067t1	10665	9622	10939	9704	11480	15783	18032	10409	9486	9877	8346	12042	14441	9985	11163	8708	8470	11398	12251	11624	10479	8534	6437	9323	10339	8477	8502	10181	9752	11604	15340	9640	9700	8581	7906	4411	10383	12553	14707	11596	7639	10096	8942	7756	9972	15395	10455	10700	6948
Dapma7bEVm000068t1	5242	2351	2902	4072	3736	4393	5077	5110	2106	2436	4367	3072	3340	5485	2538	2506	3618	2917	4164	4271	2527	3166	3332	2619	2599	4773	2134	3022	5129	4063	4833	4586	3046	2215	3794	1340	2722	5851	4898	2945	3050	3269	3767	5227	3188	4166	3794	3289	2045
Dapma7bEVm000069t1	2235	1039	1011	1717	1554	2082	2606	2018	949	999	1714	1976	1958	2235	1033	979	1372	1617	2151	1410	1253	1236	1283	1517	1393	1827	967	1057	1875	1733	1849	1698	935	927	1524	567	1254	1901	1979	1203	1357	1467	2011	1936	1215	1764	1869	1402	957
Dapma7bEVm000070t1	492	863	467	795	1129	1388	2521	695	698	572	926	1324	1682	589	766	527	762	1233	1914	362	748	649	824	1024	910	1088	661	541	1179	1268	1789	840	614	580	799	436	1117	942	944	864	662	1045	891	373	686	1190	1221	1474	805
Dapma7bEVm000071t1	15001	3347	8015	930	4255	4437	2364	13790	3023	5676	1721	2656	2707	12714	3776	5618	1575	2518	1978	16764	4169	6645	1063	2165	2210	8737	3773	6277	2474	2795	2824	12862	6904	3282	1395	896	1276	12884	9756	4580	1142	1174	3008	10874	7573	5109	3702	2498	1420
Dapma7bEVm000072t1	305	120	397	529	958	1121	1094	289	100	199	775	905	1037	214	108	431	680	853	901	281	208	474	579	847	851	228	125	265	1077	923	1204	285	353	127	667	398	648	365	441	167	726	749	1172	212	337	157	803	828	601
Dapma7bEVm000073t1	1385	835	1138	903	1170	1263	940	1280	622	927	716	1121	1416	1318	882	908	819	1033	1037	2438	983	867	494	882	1110	955	742	1067	842	1068	973	987	993	599	821	418	852	1147	1408	1007	861	767	1070	1337	1022	1209	1088	675	574
Dapma7bEVm000074t1	9978	5360	9059	15537	13428	19434	21664	11306	4652	6531	14924	15341	18691	9056	6137	6117	13154	12785	22021	7964	6490	5929	10465	12794	10321	7263	4199	8418	16731	15603	16142	9028	6377	5650	14021	4764	12038	12829	11145	6147	12298	14374	15191	8719	6817	11101	16004	13370	8709
Dapma7bEVm000075t1	28489	14279	19470	33630	30022	43954	46720	24954	19961	15901	31629	34938	33731	24101	24930	14647	27951	30358	38223	19644	21087	12996	24252	23803	25220	17863	19350	18078	36989	32649	32399	23853	15630	18041	27842	11703	23330	26025	22133	18680	24102	27650	30540	20474	19296	30775	31778	28511	17260
Dapma7bEVm000076t1	7823	12112	10426	12916	12975	20268	26384	15390	10623	9537	11688	16215	17051	7751	11634	8395	10142	16310	21031	6506	11410	9724	9129	12112	12218	18185	10217	10200	13704	15229	20242	16800	11123	9500	10538	5555	13933	18853	18083	13023	8566	13677	11586	5835	12815	19453	15357	15373	8791
Dapma7bEVm000077t1	20521	19655	23228	32864	22901	43292	35327	31272	20782	15398	25286	34157	44735	18321	22237	16341	25687	31012	48435	14345	23573	16221	18136	32027	27292	17119	19091	20839	27530	32004	31794	25530	18721	19898	24658	11258	31833	32475	33117	24345	23898	34857	32946	15669	21100	39010	28219	24264	18640
Dapma7bEVm000078t1	9467	3857	4041	6327	5568	7532	9167	8649	4213	4366	7303	6822	6263	8307	4358	3725	5482	5874	8247	5215	4477	4371	5502	5039	5025	9028	4370	4470	8311	6928	6939	7739	4122	3810	5794	2301	4765	9103	7350	4818	5208	6036	6650	7643	4443	7661	6303	6105	3474
Dapma7bEVm000079t1	4011	2776	2629	3694	2906	4361	5926	3848	2718	2398	3889	3934	3865	3903	3190	2383	2905	3460	4529	2734	3250	2537	2873	2887	2688	3909	2792	2654	3906	3589	4516	3879	2593	2571	2908	1186	2550	4436	4495	3261	2515	3219	3892	3131	3213	4739	3457	3458	2119
Dapma7bEVm000080t1	9378	3918	4851	13587	6596	10840	13331	8412	5910	3688	12101	11928	9438	7514	6014	4173	9408	8184	16558	6023	7154	4795	9294	8823	6997	4320	6569	4408	10177	8910	8726	7282	4135	5271	9219	2372	5933	7803	7586	5695	7546	9787	13971	7030	6132	9623	9649	6812	4895
Dapma7bEVm000081t1	5027	4092	5708	7198	4936	8146	9532	7765	4734	3937	5914	7780	6260	4849	5898	3705	4717	7824	9693	3993	7920	4831	4915	4831	6301	6211	4410	4544	5525	5588	6525	6528	3753	4391	5459	2169	4745	8286	7434	4560	4220	6092	7329	3853	5864	7263	7046	5050	3125
Dapma7bEVm000082t1	5471	3712	3587	11399	9797	13962	16917	6621	4430	2350	11337	11278	12084	4902	5149	2654	9693	9737	17717	4041	4411	2704	9059	10907	9047	6083	5026	3532	15000	12134	14526	5712	3733	4726	10136	3912	10215	8645	5461	4628	9391	11733	10990	5267	4132	7882	10935	10136	5765
Dapma7bEVm000083t1	4849	5593	5286	10104	8532	13116	13319	6990	5279	4697	7563	11551	11596	4217	5934	4350	7245	9579	11912	4495	5920	4339	5695	8081	8631	5282	4753	4936	8189	9473	10746	5881	4816	4884	7664	3519	8122	7985	7973	6728	6777	9024	9607	3449	5007	9221	9392	8384	5596
Dapma7bEVm000084t1	1690	1360	1239	2408	2060	3618	3867	2086	1224	1202	2364	2167	3020	1561	1575	1037	1971	1961	2888	1146	1467	1175	1803	1930	1651	2376	1077	1335	2746	2693	3419	2194	1275	1218	1948	685	1909	2692	2340	1610	1584	2505	1914	1344	1375	2722	2275	2278	1484
Dapma7bEVm000085t1	2661	1301	1948	3277	2714	3807	4660	3328	1262	1495	3452	3067	3056	2966	1493	1391	2689	2992	4023	1969	1606	1933	2522	2271	2220	2411	1202	1730	3653	2953	2519	2804	1448	1300	2979	949	2173	3407	2794	1370	2491	2367	3465	2528	1901	2730	3369	2875	1550
Dapma7bEVm000086t1	1562	2396	1771	3460	4123	6899	9727	2028	2164	1871	3985	5210	6598	1699	2808	1810	2791	4871	7750	1255	2504	1994	2872	4514	3745	2509	2027	2319	4123	5370	8088	2213	2279	1864	2866	1782	4990	3100	3477	2576	2513	5083	3382	1476	2322	4023	4417	5459	3160
Dapma7bEVm000087t1	29470	32790	29711	25016	23080	34853	27974	27424	30394	25239	21198	33920	40064	29911	37770	26406	21151	31880	43168	29355	35231	23940	14433	30690	26642	15595	29228	28106	21738	26693	26590	24348	26530	27387	20453	12125	30842	31215	39688	33182	18974	26814	22384	23877	27803	50519	24341	22816	16845
Dapma7bEVm000088t1	4675	2492	3122	2224	2031	3188	4198	4550	3198	2249	3212	2471	2471	5188	3262	2626	2214	2370	2825	3221	3544	3117	2153	1667	1575	4040	3350	2519	3175	2610	3054	3197	2395	2178	2151	759	1556	3879	3633	2302	1745	1847	2489	4371	3627	4233	2403	2688	1262
Dapma7bEVm000089t1	5476	4166	4862	2828	2279	3473	4542	4609	3991	4057	2538	2829	3159	4699	4373	3732	2086	2693	3522	6452	4911	3871	2064	2353	2475	3909	3380	4847	2694	2743	3321	3537	3857	3219	2095	988	2330	5169	5760	3462	1896	2198	2645	3409	4497	5925	2346	2580	1467
Dapma7bEVm000090t1	6931	5902	7057	5106	5348	7063	6661	7032	5413	6322	4069	5855	6643	6705	6634	5802	4912	5162	5480	9654	6000	4491	3447	4263	5095	3988	4994	6288	4996	5273	6417	4656	5663	5133	5041	2195	4625	7206	8458	7525	4673	5343	4382	5695	5548	8908	4769	4144	3540
Dapma7bEVm000091t1	4815	3543	6067	4320	2229	4592	393	4468	2586	4631	1159	4163	4098	2263	3382	4253	3868	2941	1901	8774	3984	1954	858	1896	3372	265	2044	4927	684	2199	1869	663	3375	3327	2976	944	1679	3716	6143	6141	3143	2531	2767	2985	2560	5201	1941	692	1597
Dapma7bEVm000092t1	2593	2265	2368	2022	2490	3865	4579	2319	2390	2442	2167	3564	2969	3087	2899	2124	2004	3443	2920	2209	2900	1993	2161	2269	3595	2307	2415	2329	2569	3129	3886	2527	2308	2097	1927	1584	2432	2890	3463	2738	1737	2465	2298	1951	2463	3720	2338	2627	1635
Dapma7bEVm000093t1	952	862	637	1018	1212	1799	1949	1159	807	769	969	1291	1485	969	1006	732	951	1196	1469	703	873	797	886	1025	1061	1170	715	838	1391	1233	1878	1024	810	719	915	531	1094	1506	1194	962	865	1146	942	826	853	1517	1090	1450	853
Dapma7bEVm000094t1	2769	2555	2346	2299	2380	3925	5568	2845	2298	1965	2458	3010	3459	3099	2790	1858	1706	2916	4106	2330	2588	2446	1592	2266	2118	3741	2319	2100	2492	3152	5370	3325	2282	1874	2032	1096	2516	3727	3814	2563	1614	2693	2379	2617	2863	4256	2772	3359	1783
Dapma7bEVm000095t1	7547	5928	5712	8067	9541	13293	14352	9259	5981	6318	7944	9683	11269	6939	7073	5530	7683	8636	11040	5923	6398	5653	6292	7715	8086	8292	5336	6727	9579	10486	11706	8778	6434	5812	7097	3670	8165	9976	8886	6513	6792	8674	7543	5894	5785	10295	8919	8539	5961
Dapma7bEVm000096t1	12620	7477	7658	11468	9845	14484	19252	14959	6704	6063	11960	13998	12912	11976	7421	6702	9393	12447	17742	7286	8814	9227	8982	11061	9772	14295	8002	7601	12165	11897	11301	12077	7335	6761	9629	3801	9280	14637	12528	7833	8203	10053	16761	10039	9323	12599	13594	10368	6483
Dapma7bEVm000097t1	12423	8266	10060	13422	12313	18711	17087	14629	8203	8650	11509	15283	15655	10556	9753	8374	10100	13190	15405	9240	10875	9006	8514	10814	11838	12502	8516	10807	12864	13880	14667	13915	8871	8628	10893	4900	10051	16446	15274	10669	9758	11423	13827	8854	9494	15703	14143	11504	7533
Dapma7bEVm000098t1	11748	6962	6434	11203	10614	13365	16788	12239	7010	7099	11613	10379	12207	9284	8249	6221	10666	9461	14173	8016	7782	7044	8638	9607	8633	13454	6719	7727	13603	11614	12559	10567	6927	6832	9581	3352	8723	13323	10983	8358	9448	10847	10312	9610	6754	13214	10823	9404	6388
Dapma7bEVm000099t1	11889	5270	6129	9960	8581	11088	12912	11415	5541	5710	9142	9706	9593	9518	6184	5207	8419	9110	12844	9478	6459	6171	6774	7009	7888	9449	5358	6207	10137	8883	10300	8534	5590	5518	7654	2671	5876	11054	9565	5629	7098	8019	10711	9159	6435	9202	9858	7631	4851
Dapma7bEVm000100t1	3044	2586	2595	3616	3285	3987	4630	3823	2455	2457	3723	2898	3235	2766	3045	2483	3094	2602	3704	2150	3056	2941	2670	2579	2328	4285	2365	3082	4330	3598	3237	3378	2770	2305	3100	936	2361	4393	4309	2633	2754	2734	3130	2691	3036	4474	3538	3210	1670
Dapma7bEVm000101t1	608	2875	1733	649	395	901	2456	328	2617	1720	629	3561	11605	1009	3786	1841	413	5503	3017	296	2156	2556	216	5490	2651	602	2452	1507	545	378	1097	2347	1989	1885	335	940	4417	776	2912	3020	560	294	588	221	2079	4051	476	357	383
Dapma7bEVm000102t1	16150	8267	11467	19224	18171	27159	27985	18199	8330	9080	18524	20558	20143	15349	9828	8798	16279	18074	23219	15863	10687	10497	14042	15508	15680	13860	9461	10848	21030	20223	21744	16133	10618	7963	16093	6523	13721	19850	16494	10224	14182	15895	22702	13273	12449	15316	21161	17498	10367
Dapma7bEVm000103t1	2406	4625	3742	4518	5062	7834	11674	4215	4079	3458	4721	6378	8219	2409	4676	2750	3655	6463	8071	2099	4712	3397	3176	5243	4650	5364	3702	3816	5239	6375	7712	4953	3704	3531	3686	2141	5966	5815	6131	4439	3377	5592	3942	1714	3939	7153	5738	6337	3708
Dapma7bEVm000104t1	12202	8202	9027	13461	11386	16355	17163	12276	8162	8329	12163	13285	14504	10934	10623	7512	10802	12031	15827	10662	9580	7092	9038	8973	9666	9333	8186	8714	12483	11911	15084	11410	7982	7797	10874	4351	9235	14127	12832	10624	9227	11571	10449	10026	8651	14962	12150	11386	7557
Dapma7bEVm000105t1	70259	59007	72769	108117	84111	148167	70386	70741	43087	53052	87907	112829	180844	46069	62188	55779	87334	119303	168385	53545	73630	58619	45916	109720	90329	23247	52331	71754	78854	106141	99579	58734	49973	47839	88277	30510	96932	67869	91431	54606	82515	86745	130728	41921	67257	99240	111874	85127	54739
Dapma7bEVm000106t1	2371	2197	1575	6537	7415	9118	10197	2494	2246	2397	6182	7637	9038	2715	2535	1777	6818	6991	7759	2133	2164	1859	5763	6234	6770	1954	2035	1886	8277	7493	8924	2391	1905	2041	6334	3135	6669	3155	2558	2474	6083	6469	6033	2151	1879	3731	6470	6660	4584
Dapma7bEVm000107t1	5418	5497	3529	9506	4231	6822	10697	5241	5675	3450	8569	9860	6136	6596	6619	3575	7450	8567	13531	2458	8340	3849	8998	5840	7036	4740	6645	3638	9243	6542	6039	4542	3258	6020	8306	2813	7052	5650	6800	5658	6353	6643	6794	4297	4763	10239	5529	6084	3263
Dapma7bEVm000108t1	16559	12621	11463	16096	14836	20840	29123	15577	13908	11106	15659	17190	20509	14744	15749	10206	13267	16707	20477	11219	14381	11312	12706	13623	13616	14307	12582	12257	17911	16248	22158	16028	11702	11269	13520	6289	15573	17017	17941	14412	11517	14925	13227	12708	13296	22528	14375	16309	9386
Dapma7bEVm000109t1	5339	4315	4779	7944	5986	10261	10557	5500	4100	4099	6853	8005	8308	5738	4855	3940	6505	7066	8772	5535	4454	3361	5700	5579	6209	4285	3460	4388	7457	7570	10029	5240	3874	3850	6528	3009	6170	7178	6573	5172	5910	7610	5971	4855	4118	7724	6429	6730	4927
Dapma7bEVm000110t1	6933	5387	5107	6589	6405	8971	10255	7375	5626	4724	6011	7830	7283	7615	6463	4648	5617	6795	8333	6320	5989	4613	5418	5862	6771	6731	5727	4970	7552	7209	8695	6414	5203	5192	5835	3014	5986	8129	8139	6364	5290	6469	6335	6222	5797	9042	6164	6394	3831
Dapma7bEVm000111t1	3832	1594	1097	2087	1599	1881	3206	2108	1750	1942	2905	1817	1899	2898	1986	1594	2484	1484	2689	2605	1605	1492	2246	1580	1369	2565	1545	1760	2627	1852	2305	1698	1293	1541	2192	495	1254	2234	2060	1774	1826	1876	1763	2478	1674	3033	1511	1556	1218
Dapma7bEVm000112t1	18815	18530	28926	34243	11429	28726	1309	19393	15774	21332	6734	19873	20135	9214	20842	20037	19372	12993	8353	33261	22143	10206	4574	10264	17277	482	12419	19135	3558	11274	11647	2895	15089	17712	16746	4626	9128	15528	28447	37309	18374	16757	21897	9267	12409	27287	11164	4150	9532
Dapma7bEVm000113t1	72	74	73	78	79	144	215	81	68	72	95	123	63	99	67	89	101	136	125	61	61	106	85	71	128	61	88	54	149	88	98	304	52	56	77	53	113	96	62	68	78	92	124	58	118	86	91	99	58
Dapma7bEVm000114t1	6816	3958	3295	2119	3920	1892	5460	5398	3922	4560	2527	1315	7817	6374	4324	3734	2022	1157	4243	5555	3549	4097	2417	2866	936	6326	3514	3972	1884	2525	3745	4529	3919	3421	1757	595	2915	5424	6130	4063	2468	2809	1571	6006	3744	5679	3657	1295	2680
Dapma7bEVm000115t1	39503	24929	32044	42044	40219	57533	73930	40512	25205	25167	40382	44921	51985	45147	30619	26204	38000	43549	54232	34638	28373	30327	32213	37504	38841	33517	23360	28953	48510	42849	45415	38348	29089	21336	38914	17250	39733	42595	43232	28101	33779	37161	42376	37020	34740	39842	40299	42883	25666
Dapma7bEVm000116t1	15282	12289	17140	43508	40209	58211	47044	21376	12557	14785	35971	50557	50764	12075	17292	13037	37882	41605	49209	14782	18266	13990	26278	33767	39170	12518	11620	17341	36302	40125	39299	18125	12835	14313	33711	14993	31716	23177	17940	13470	31498	36524	41880	10995	12873	22694	42313	30926	23464
Dapma7bEVm000117t1	15118	9495	9176	14587	14855	18086	15998	13613	8315	10421	12804	16561	16598	12803	11036	8853	13009	15274	18163	11492	10891	8423	10092	11238	12886	13432	8541	11059	15107	14756	17052	12980	9391	9167	12873	5708	11751	17515	14993	11646	11930	13353	11742	12001	8500	18106	15003	12310	8645
Dapma7bEVm000118t1	3163	2254	2985	4011	3753	5876	6497	5116	1872	2585	4529	4698	4135	3225	2165	2375	3492	4570	5142	2568	2268	2193	3504	2580	3241	4492	1646	2738	5102	4606	5504	4529	2438	1744	4156	1663	2908	5618	4215	2175	3248	3442	3413	2641	2640	3978	4840	5112	2646
Dapma7bEVm000119t1	5967	6152	5992	9657	8348	12039	17369	9978	5035	4730	9707	9763	10946	4858	5533	4392	7750	8906	15454	4022	6239	6170	7610	8830	7662	10617	5304	5830	10250	10025	11214	9039	5921	5038	8063	2990	7927	11058	9462	5831	6616	8980	10252	4773	6907	10261	10833	8311	5361
Dapma7bEVm000120t1	12127	7791	9691	14737	12733	18579	19819	17415	7550	7861	13645	14650	15506	10460	8379	7379	12102	12215	17117	9612	9284	8951	10031	11437	11696	14793	7391	9664	15124	14985	16057	13569	8663	7962	11757	4339	10236	17170	14535	9070	11017	12627	16432	9687	9657	14291	15518	11781	7730
Dapma7bEVm000121t1	4172	4379	4118	5728	6440	9144	10212	6489	4087	4249	5338	7378	8115	3900	4611	3539	5294	6794	8558	3683	4704	4095	4360	5692	5850	5830	4102	4348	6416	6779	7562	6172	4208	3642	5080	2722	5852	7181	6769	4620	4546	6046	6106	3301	4230	7430	6611	6163	4016
Dapma7bEVm000122t1	1492	774	758	1741	1186	1972	1323	2033	812	846	1320	1796	1568	1579	870	913	1442	1530	1765	1321	922	913	978	1102	1202	1328	780	861	1205	1488	1196	1270	815	717	1461	575	917	2046	1708	1121	1512	1378	1776	1394	881	1463	1597	973	838
Dapma7bEVm000123t1	2300	1741	1667	2257	1927	2794	2924	3080	1639	1571	2040	3082	3378	2060	1639	1659	1923	3358	4294	2552	1952	1571	1523	2851	2204	2060	1499	1717	2026	1978	1868	1941	1575	1592	1704	809	2254	2770	2582	1784	1512	2052	2794	2122	1534	2595	2619	1676	1182
Dapma7bEVm000124t1	3525	1143	1379	2542	2187	3127	3323	3199	1519	1535	2370	2898	2539	3222	1340	1204	2136	2528	3274	2059	1885	1610	1785	2071	2299	2379	1329	1543	2649	2488	2202	2441	1282	1396	2216	883	1816	2922	2336	1332	2068	2223	3651	2592	1413	2596	2992	2052	1240
Dapma7bEVm000125t1	6268	3029	2986	6566	4830	6144	8983	5725	3155	2947	6843	4615	5226	5022	3436	2520	5342	4330	7150	3985	3257	3110	5352	3773	3530	5522	3184	3071	7665	5493	7342	5162	3258	2871	5233	1413	3608	5947	4989	3049	5630	5251	5059	5927	3507	5362	5503	5251	3206
Dapma7bEVm000126t1	6229	7854	2324	20054	9596	14950	14946	4349	10350	4210	16600	19958	11734	6717	11696	4078	17042	15901	23555	4046	9748	2284	16676	11967	13770	4501	10060	4111	15879	14000	12573	2434	2417	8577	16142	6025	11959	7173	6890	10216	13101	15866	10115	4544	3717	18078	10209	9982	6950
Dapma7bEVm000127t1	10972	6728	6283	9301	7435	10525	13300	9580	6598	5279	9465	8878	11930	8832	7861	4958	8261	7987	12579	6456	7197	5249	6031	7256	7055	9017	6649	6615	12156	9419	11528	8651	5641	5615	7541	2962	7770	9257	9865	7208	7882	9461	7503	8337	6377	11381	7585	8913	4758
Dapma7bEVm000128t1	3169	2080	1732	3225	2666	3792	5076	3187	2026	1723	3168	3290	3334	2979	2359	1444	2549	2844	4318	2235	2136	1816	2416	2590	2469	3302	1791	1924	3453	3171	3278	2738	1815	1848	2675	1027	2564	3451	3118	2180	2391	2861	2951	3093	1942	3459	3124	2801	1618
Dapma7bEVm000129t1	4932	4504	4731	5431	4904	6089	6465	4962	4152	4146	4364	6074	6632	4407	5184	3952	4838	5449	6968	4949	5166	4132	3170	5129	5237	3246	4239	4892	4923	4983	4666	4605	4075	4208	4395	2026	4878	5368	6759	5534	4124	4659	4948	3553	4405	7672	4890	3566	2779
Dapma7bEVm000130t1	3464	3271	2415	2802	3046	4333	6253	3610	2982	2619	2952	3718	4619	3770	3716	2556	2718	3335	4740	3078	3107	2687	2207	3088	2800	4415	2737	2707	3496	3491	4738	3745	2859	2621	2499	1257	3111	4414	4267	3508	2341	3008	2594	2992	3039	5426	3113	3423	2095
Dapma7bEVm000131t1	6046	4226	3744	5948	4444	7363	8365	8731	4974	3308	5587	5355	7574	5776	5112	3202	4695	4564	6680	3287	4789	4005	3622	4986	3963	7589	4262	3712	5970	5737	6212	6899	3430	3951	4755	1610	4548	8197	7072	5635	4684	5437	6545	4950	4511	7587	5387	5106	3152
Dapma7bEVm000132t1	5971	7968	5187	4562	5836	6960	9938	4907	7741	6428	5307	7189	11405	7233	9503	5771	4695	8238	9743	4687	8469	5989	3845	7451	6727	5378	7980	6511	6304	6006	7738	6333	6251	7246	4537	3208	8662	6431	9163	8539	4399	5787	4178	3995	5961	14726	5872	5526	3991
Dapma7bEVm000133t1	7780	5301	8556	11283	8933	13860	13435	10233	5833	6884	9589	12311	10310	7193	7169	6738	8512	11292	11987	6652	7293	7492	7256	7290	9015	6325	5734	7434	9935	9387	10501	9293	6400	5517	9073	3884	7163	10723	10871	6685	7535	8839	11139	5951	8212	10117	10587	8407	5755
Dapma7bEVm000134t1	5942	3393	4132	3840	4537	6966	5954	5980	2880	2898	4269	5623	4688	6513	3746	3247	3648	4727	6485	5452	3770	2953	3376	4037	4151	4152	3070	3603	4713	5512	5680	5262	3609	3287	3907	1856	3757	6847	6357	4176	3105	4714	5038	5865	3975	6196	5495	4103	2849
Dapma7bEVm000135t1	1173	1694	1130	689	409	1398	3021	765	2001	1840	634	2080	857	1814	2039	1238	456	2375	1638	443	2238	1562	1350	913	2133	1031	1891	1287	833	1264	1701	1247	1085	1269	1065	1077	1489	1198	2894	1808	613	1257	612	802	1479	2606	602	1879	742
Dapma7bEVm000136t1	17770	9898	15126	21192	17932	28061	30252	19005	9159	10766	21109	19549	22872	17075	11246	10533	18900	19422	24286	18576	11373	10663	15437	16087	16395	10900	7741	13705	23427	20389	21869	16157	10844	8837	18481	6488	16272	20633	19104	10775	16350	17428	20029	14980	12514	18223	20208	16972	11345
Dapma7bEVm000137t1	3671	2185	2211	3513	3453	4681	5501	3907	2369	1977	3329	3724	4615	3718	2510	2034	3223	3188	4606	2883	2649	2761	2377	3817	3516	3219	2109	2656	3589	3715	4283	3150	2309	2292	2656	1210	3428	3742	3935	2637	2779	3313	4150	2986	2645	3800	3618	2530	2068
Dapma7bEVm000138t1	6991	5356	4532	5623	6917	8684	10697	6424	4649	4674	5761	7344	8078	6703	5984	4327	5544	6767	8883	6496	5233	4446	4307	5934	6201	6833	4687	5110	6801	7052	9364	6289	4878	4628	4977	2607	6350	8286	7829	5996	4763	6297	5430	5969	4984	8944	6475	6252	4229
Dapma7bEVm000139t1	4895	4142	3338	4945	5209	8084	11473	4788	3940	3367	5154	6210	7219	5411	4393	3196	4571	5658	7451	4155	4143	3400	4233	5210	4962	5079	3606	3949	6007	6281	7775	4798	3759	3401	4315	2287	6058	5691	5560	4483	3757	5650	4544	4045	4083	6784	5344	5699	3689
Dapma7bEVm000140t1	1866	2522	1515	2017	2992	3859	6412	2299	2237	1747	2279	2953	4059	2012	2552	1756	1892	2849	3963	1468	2465	2050	1689	3077	2570	2841	1963	1906	2733	3384	3953	2300	2004	1915	1791	1173	3152	2734	2843	2489	1876	2900	2500	1310	2022	3912	2691	2979	1841
Dapma7bEVm000141t1	6642	3515	4642	5037	4655	7074	5297	6456	3580	4361	3681	5793	5520	6043	4420	4285	4240	4907	5352	7349	4827	3921	2381	3634	4425	3774	3435	4485	3429	4588	4670	4316	3834	3325	3763	1620	3286	5870	6594	4667	3525	4010	5452	4529	4058	5785	4872	3656	2674
Dapma7bEVm000142t1	4000	2544	2536	3849	3204	4793	6238	3880	2480	2178	3838	3835	4603	4001	2759	2379	3165	3369	4969	3121	2791	2626	2769	3379	3015	3804	2458	2514	3984	3910	3898	3283	2390	2091	3079	1226	2972	4173	4386	2796	2871	3295	3704	3446	2906	4520	3472	3321	2059
Dapma7bEVm000143t1	413	476	622	198	158	255	121	418	251	474	90	163	199	182	285	384	121	111	153	470	387	207	49	125	160	92	294	609	75	157	219	145	402	444	154	67	118	683	741	1001	181	244	163	356	307	633	141	90	143
Dapma7bEVm000144t1	260	260	338	762	427	833	616	248	306	297	658	848	643	385	279	276	693	846	595	272	247	363	542	473	761	137	194	308	628	637	607	291	301	259	649	331	548	347	513	321	634	536	458	346	319	420	458	591	387
Dapma7bEVm000145t1	1986	2324	3253	10450	4962	11852	362	1985	1491	2377	2317	6158	7169	1021	1909	2076	6611	4392	2931	3841	2088	984	1527	3726	6462	97	1238	2660	1294	5369	4163	378	1700	2131	6204	2237	3881	2459	3448	4224	6979	6602	5976	1322	1391	3008	3837	1523	3826
Dapma7bEVm000146t1	1539	1212	874	1207	1323	1780	2199	1382	1082	1139	1184	1686	1773	1747	1140	981	1235	1613	1388	1291	1212	1037	1143	1128	1539	1465	1059	1016	1453	1391	2140	1375	983	1099	1215	728	1354	1557	1643	1421	1138	1318	1176	1169	1091	1913	1287	1418	920
Dapma7bEVm000147t1	1869	1681	2800	5038	2346	4383	314	2224	1412	2365	1230	2751	3405	1035	2164	2173	3966	2351	1975	4310	1896	946	692	1502	2600	106	899	2123	596	2157	1992	326	1390	1654	2896	757	1388	1653	2441	2744	2900	2601	2719	963	1160	2309	2177	708	1437
Dapma7bEVm000148t1	2183	1830	1792	2214	1753	2886	2364	1704	1450	1345	1725	1850	2726	2155	1822	1443	1555	1749	2164	1998	1915	1208	1435	1449	1572	1272	1556	1448	2032	2204	3205	1631	1573	1497	1964	795	1635	2283	2928	2035	1561	2024	1731	1881	1927	2413	1643	2326	1346
Dapma7bEVm000149t1	10223	1598	1789	2427	2136	705	1419	3345	1075	855	3218	334	1990	3709	1882	1639	2800	152	1916	4586	659	1909	1476	908	619	2604	1592	1846	4776	1269	1642	2093	1394	1048	2010	96	813	2063	1919	1105	3813	1627	1259	9959	1377	2373	950	1307	754
Dapma7bEVm000150t1	26907	13983	14822	30109	21422	30328	44554	25049	15602	11589	30477	23641	26379	22488	18887	12289	25581	18896	34225	16902	17735	13533	24439	22535	18064	21723	15798	13781	30190	25259	26098	23866	14392	15865	23711	7116	18137	25976	22058	17600	20206	26478	27340	24267	16627	27013	24310	19121	15453
Dapma7bEVm000151t1	11435	8104	10319	9728	8389	12683	14076	13135	7110	7514	10242	11905	11670	10503	8687	7574	8216	11122	15478	8702	10669	9248	7262	9024	9230	11734	7008	9722	10219	10185	11103	11267	7707	6881	8405	3557	8277	14237	13312	7962	7492	9656	10868	7963	8926	16035	11519	8229	5386
Dapma7bEVm000152t1	7318	5142	4929	7112	6566	9428	8845	8275	4853	5695	6310	7872	8165	7143	6069	4637	6132	6953	7502	6543	5572	4799	5088	5060	5890	8482	4552	5770	7304	7034	8780	7278	5056	4729	6405	2607	5360	9771	8174	6607	5969	6567	5853	5968	4660	9430	6656	6409	4105
Dapma7bEVm000153t1	8488	5549	5335	8155	7041	10884	11739	9902	5879	5299	7501	10004	9872	8232	7020	4948	6709	9034	12872	5788	7216	5556	5813	7273	7233	8614	5557	6067	8102	8399	8997	8296	5356	5692	6863	2957	7050	10405	9291	6744	6035	7737	8583	7169	5908	11008	8874	7730	4622
Dapma7bEVm000154t1	12346	8830	8792	10263	9231	13769	17237	12888	8314	7882	10035	12262	13829	11353	10396	7511	8889	10923	15595	9757	10506	8835	7117	10624	9586	11272	8026	9604	10203	10632	10981	11106	8134	8549	8272	3852	9483	13635	14579	9919	7367	9170	11227	9570	9543	15514	10772	8663	5854
Dapma7bEVm000155t1	1750	1170	1357	1942	1509	2586	1632	2070	1023	1067	1140	1972	2089	1664	1218	964	1208	1380	1672	1781	1192	1018	755	1310	1466	1605	949	1537	1093	1632	1776	1441	1149	1156	1292	585	1286	2401	2331	1992	1333	1525	1879	1691	1108	2149	1821	1295	945
Dapma7bEVm000156t1	3979	2721	3003	6179	5159	7708	8490	4898	2737	2362	5547	7400	6717	4032	2992	2226	4914	6588	8551	3441	3456	2901	4347	5542	5184	3994	2731	2899	5704	5725	6485	4302	2529	2817	5020	2057	4954	5386	4374	2964	4142	5369	6647	3251	2975	4748	6560	4976	3372
Dapma7bEVm000157t1	6409	6053	5259	4622	5949	8897	12036	6658	6139	5463	5398	7845	7626	7331	6793	5063	4115	7050	9553	4718	6921	5589	4126	6176	6033	7740	5878	5970	6018	7536	8467	7470	5488	5049	4220	2732	6261	7989	8790	5949	3731	6291	5924	5063	6419	10200	6360	7382	3899
Dapma7bEVm000158t1	2407	2417	1921	2800	2941	4083	4771	2927	2116	2143	2785	3597	3700	2382	2560	1928	2526	3218	3853	2078	2382	1950	2242	2683	2699	3087	2134	2307	3266	3348	3977	2684	2162	2045	2651	1247	2975	3586	3248	2694	2337	2997	2594	1997	2109	3924	3054	3029	2019
Dapma7bEVm000159t1	19020	18137	34194	43827	16884	35718	1448	25937	14558	23280	7722	26965	23120	7689	17962	20474	24346	15898	10569	29726	20388	11543	5564	12002	23196	583	10204	22407	4340	14477	13669	3508	16412	18016	21855	6533	12381	21896	33430	34961	24582	22038	21498	9352	12900	26559	16546	4095	11910
Dapma7bEVm000160t1	12844	9864	10192	13454	9922	13980	18687	15536	11279	9195	12248	14002	13136	13214	11324	8521	12544	14404	19383	11420	12693	9792	9482	10588	11550	11497	11056	9475	13081	11375	12504	12253	9420	9433	10437	4297	9985	14871	15116	10995	8799	11366	14583	10396	11749	16330	12558	8842	6085
Dapma7bEVm000161t1	3889	1478	1727	2766	2342	3677	3604	4232	1620	1591	2360	3074	2609	3793	1671	1321	2122	2894	3984	2727	2236	1955	1890	2455	2430	3569	1711	1714	2353	2684	2764	2980	1440	1619	2290	770	1907	4082	2986	1739	2006	2262	3957	3325	1815	2986	3286	2134	1278
Dapma7bEVm000162t1	20165	16086	12789	17421	20078	26922	32799	20305	13590	14404	18508	23786	25848	19406	17009	12851	15420	22445	30368	14096	16561	14043	13991	17791	17997	24628	13867	14788	20655	21045	26829	19990	14119	12795	16404	7963	19247	25276	22898	17940	13723	17815	17322	16766	15887	27015	21115	21283	12611
Dapma7bEVm000163t1	3650	2804	2465	3049	3606	5144	6965	3932	2881	2232	3437	3757	3688	3807	3077	2298	2711	3049	4777	3182	3006	2633	2412	2864	2580	4715	2533	2841	3507	4525	4719	4041	2606	2613	2667	1193	2996	4614	3988	2887	2312	3690	3467	2971	3040	4757	3556	3782	2225
Dapma7bEVm000164t1	17128	5065	7425	14894	14527	20141	23354	14831	4737	5482	18848	14170	20129	12826	5155	5266	13590	13167	22274	11003	5917	7141	13172	15475	11231	15876	4930	7479	19942	17552	18066	11898	5950	4864	14261	4111	11340	16126	12591	5491	12787	12662	19105	12172	8010	10509	17418	14092	8467
Dapma7bEVm000165t1	14505	11153	14507	16019	15880	23446	25963	17716	11343	11804	15674	17885	20496	14551	11904	10447	13561	17448	20092	11767	11799	11214	11214	12942	14196	14083	8541	12770	16653	18001	22331	17521	11274	8718	13473	6583	14206	20575	19093	11462	11050	15163	13016	11167	13082	17768	17154	16793	10958
Dapma7bEVm000166t1	13412	7827	10440	14297	10058	17177	19561	13831	6805	8537	14747	13650	13337	13035	8161	7924	12666	12288	13401	10506	8661	7778	11243	8146	10360	9391	5762	10098	15336	12928	16517	12827	8108	6371	12608	4761	9655	15703	14898	8495	10853	11376	10792	11612	9600	14470	11572	11810	7719
Dapma7bEVm000167t1	2595	2172	1869	2657	2291	3300	4917	2884	1817	1766	2855	2827	3260	2978	2268	1826	2357	2600	3661	1922	2245	2047	2265	2287	2196	2850	1826	2064	3055	2740	3488	3040	2036	1857	2379	1059	2630	3588	3275	2460	1976	2662	2221	2334	2168	3788	2763	2492	1670
Dapma7bEVm000168t1	1868	1129	883	1983	1472	1860	2097	1657	997	881	1834	1510	2082	1618	1262	889	1555	1320	1940	1503	1039	815	1316	1388	1305	1391	951	1019	2121	1494	2187	1335	919	1027	1637	611	1284	1638	1509	1252	1691	1664	1432	1765	873	1913	1396	1424	1026
Dapma7bEVm000169t1	1864	1626	1502	1438	1740	2261	2810	2279	1545	1538	1520	2025	2238	2252	1759	1511	1494	1840	2103	1507	1815	1500	1228	1615	1733	2178	1568	1657	1923	1707	1914	2035	1664	1580	1354	802	1662	2405	2727	2108	1365	1521	1399	1616	1629	3235	1500	1645	995
Dapma7bEVm000170t1	3141	2644	2653	4678	4036	5644	6580	4624	2793	2434	4129	4918	4941	2927	3024	2154	3722	4335	6255	2096	3101	3114	2961	4136	4079	3946	2704	2909	4555	4384	4234	3778	2623	2965	3594	1688	4084	4469	4236	2797	3665	4074	5076	2350	3169	4704	4792	3382	2111
Dapma7bEVm000171t1	15180	10724	11241	16107	13135	18778	18786	15698	10253	9114	13259	15421	18276	12408	13195	9333	13509	14279	22815	14698	10492	8435	9316	13230	12653	12199	9185	11030	14888	14753	16127	12507	10177	9708	12504	4915	13315	17305	17065	12755	11464	14229	13215	12720	10673	17793	14063	12280	7768
Dapma7bEVm000172t1	11118	6470	9426	12097	9416	14578	13588	14013	6861	6623	10255	11999	12056	9172	8066	7410	9687	9721	14297	9195	7923	8039	7457	9389	8975	7519	7662	8672	11228	11187	11348	10203	8298	7245	8980	3403	7899	13487	13021	7767	8324	10315	14297	8295	9428	12099	12436	8204	5636
Dapma7bEVm000173t1	4354	4791	3091	4804	5635	9023	14548	5218	4222	3587	5674	6671	8489	4492	4935	3232	4154	6224	9098	3138	4519	3686	4241	6332	4936	7694	3710	4000	6133	7497	8665	5747	3893	3678	4211	2455	6855	6652	6479	4698	3668	6475	5104	3308	4356	7945	6006	7290	4162
Dapma7bEVm000174t1	2204	1270	1116	4120	4361	6072	6481	1770	1455	1393	4563	6055	5207	2123	1681	1176	3970	5518	6934	1918	1713	1115	4053	4069	4068	1854	1538	1322	5337	5617	5465	1797	1134	1292	4307	1940	3640	2827	1928	1503	3612	4439	4295	1822	1331	2502	5276	4902	2946
Dapma7bEVm000175t1	3932	2995	3993	5237	4674	6493	7234	5281	2345	2815	5317	5302	4592	3641	2685	3047	4743	4782	6263	4128	3139	3041	4040	3529	4025	3603	2268	3580	5634	5225	5329	4707	3140	2689	4561	1768	3725	6649	5381	3136	3876	4191	4783	3704	3474	4984	5541	4421	2646
Dapma7bEVm000176t1	4520	2695	3085	5284	3630	5920	5550	4611	2496	2154	3781	4466	5023	3669	2640	2117	3846	3565	4599	3769	3116	2005	2388	3343	3781	2959	2361	2824	3868	4194	4702	3406	2340	2702	4086	1117	2966	4749	4796	3960	4170	4409	5224	3622	2749	4938	4411	2979	2432
Dapma7bEVm000177t1	7204	5850	5519	7735	6476	10338	11844	8177	5817	5403	6922	8861	9757	7012	6488	5009	6398	8438	10964	6070	6808	5385	5217	6834	6691	6993	5202	5658	7449	8152	9171	7074	5309	5095	6152	2758	6869	9510	8588	6357	5396	6903	7598	5566	6171	9683	7812	6679	4309
Dapma7bEVm000178t1	3508	3577	2976	4089	5417	7429	8894	4387	2959	3115	4034	5502	5715	3342	3650	2726	3371	5028	5997	3099	3304	2971	3336	3932	3953	5446	2593	3296	4542	5848	6990	4292	3246	2798	3576	2073	4544	5617	4920	3892	3069	4811	4207	2792	3228	5697	4702	5950	3107
Dapma7bEVm000179t1	2266	2025	1485	2176	2293	2997	4633	2656	1787	1477	2354	2511	2926	2212	2039	1497	2001	2367	3192	1641	2078	1967	1701	2204	2174	3110	1678	1780	2703	2694	2968	2314	1863	1596	1969	948	2269	3025	2858	2173	1802	2247	2408	1897	2022	3187	2337	2452	1368
Dapma7bEVm000180t1	11587	5739	5890	9746	7764	9648	8576	9045	5599	5720	8552	7313	9829	8207	6894	5414	8031	6544	7725	9104	6037	5012	5953	5283	5534	8373	4917	6573	9570	7851	8821	6877	5373	5425	7929	2299	5127	9738	9076	6575	7711	6372	6724	9684	5843	10588	7576	6949	4141
Dapma7bEVm000181t1	26165	15462	20646	19337	19573	29442	28609	19347	14063	17138	20887	26708	26097	21706	16327	14959	18572	23509	28657	22623	17567	14776	15760	20333	22245	10573	14281	19757	23302	22442	24394	16947	16869	14428	17366	8484	19802	20571	24143	16612	15908	19874	20219	20514	19505	23069	19628	17400	14371
Dapma7bEVm000182t1	2299	2094	2089	2676	2593	4163	5293	2674	2037	1593	2798	3230	3885	2546	2258	1608	2166	2857	3949	1980	2190	1794	2048	2461	2390	2941	1800	1963	2804	3007	4337	2875	1811	1652	2183	1174	2632	3415	3190	2258	1936	2706	2518	1920	2315	3246	2794	3063	1745
Dapma7bEVm000183t1	6340	5351	3939	2060	2417	3879	4261	4738	6102	5071	2188	4447	2496	8015	6685	4468	1760	3856	3874	4913	6990	3703	2360	2378	3549	3920	6303	4872	2660	2843	4045	5158	4046	5396	2141	1592	2400	4901	7072	6429	1602	2339	2511	3809	4516	9036	2482	3075	1654
Dapma7bEVm000184t1	6824	4347	3007	6042	6128	7536	9006	6155	3930	4450	6396	6081	7572	6782	4779	3866	5884	6072	6980	4175	4189	3988	5463	4833	5195	7124	3975	4335	8027	7075	8250	6393	4053	3900	6228	2681	5081	7920	7254	5457	5845	5963	4763	5796	3649	8374	5898	6480	4104
Dapma7bEVm000185t1	5320	5230	4736	6447	5801	8411	10401	6271	5202	4438	6262	7504	8336	5200	6191	3913	5046	7644	9759	4311	5818	4736	4232	5834	5466	6040	4989	4912	6297	6454	7209	6430	4451	4635	5073	2272	5735	7211	7725	5751	4426	5783	6303	3986	5535	8905	7056	6273	3601
Dapma7bEVm000186t1	1914	945	885	2071	1514	2230	2810	1509	751	966	2271	1832	2256	1799	1068	861	1750	1905	1792	1240	894	1081	1791	1341	1475	1957	780	1197	2742	1997	2294	1649	1120	792	1872	856	1703	1769	1673	1033	1575	1313	1372	1425	1072	1769	1621	1908	1071
Dapma7bEVm000187t1	6047	2990	4337	6601	4796	7534	7491	5657	3103	3621	6280	6186	7116	5006	3559	3381	5464	5786	6884	5078	3976	3849	4435	4756	4953	3159	3024	3940	6050	5531	5335	4773	3196	2805	5613	2015	4261	5042	5579	3416	4655	4479	6540	4481	4146	5337	5499	4501	2948
Dapma7bEVm000188t1	5565	6037	4931	7879	4511	8622	1036	6669	4347	3314	2218	5710	5477	2817	5624	3446	5612	4052	3110	15477	6566	2145	1610	2564	3763	396	3944	3419	1218	3286	4165	1135	3264	6426	4462	1226	2491	4645	5598	7944	4294	5437	5615	3409	2077	7346	4314	1317	3385
Dapma7bEVm000189t1	200879	177539	194153	228243	203770	311399	362062	232869	184627	172075	209307	243407	280078	200022	209573	161731	198512	214557	290279	196409	181414	171609	154355	194592	190718	205783	170788	178435	217731	223471	256257	203922	176689	154622	185997	83364	195707	247269	264738	203579	163270	213157	204572	163908	207503	276580	205228	203644	140115
Dapma7bEVm000190t1	6867	6024	12118	16990	9150	14051	4543	8755	4629	10919	5020	7275	7750	6154	7225	11936	11709	6179	6191	24353	7938	5694	3566	5112	7191	3022	4146	11481	4923	7930	6536	3901	7996	5876	10488	2110	5134	8737	14836	8949	11203	7370	8763	6560	5990	8644	9223	4752	4169
Dapma7bEVm000191t1	5907	9785	5398	6984	9570	12937	20410	8231	8142	6704	7399	10205	14134	5645	9484	6561	6671	9430	13547	4916	8357	7354	5434	9122	8071	12342	7519	7444	8713	10211	15800	9385	7767	7393	5863	3728	10526	10233	11584	9936	5534	9541	7129	4052	7835	15066	9128	10471	6594
Dapma7bEVm000192t1	1961	1379	1373	1375	1126	1816	2367	2100	1328	1226	1342	1462	1613	1962	1562	1236	1123	1263	1648	1589	1467	1326	968	1121	1075	2153	1129	1467	1327	1406	1690	1866	1360	1256	1045	493	1067	2220	2313	1732	908	1349	1364	1836	1605	2497	1336	1261	838
Dapma7bEVm000193t1	458	202	137	260	344	443	562	324	215	216	361	376	371	539	199	145	289	348	362	270	209	165	301	269	340	664	238	175	503	430	503	354	179	188	247	141	272	463	367	234	271	277	297	434	167	398	372	424	215
Dapma7bEVm000194t1	3103	1685	2029	4299	4240	5953	6383	2424	1771	1580	4286	4413	6593	2959	1856	1717	4097	4189	5181	2489	1874	1913	3110	4481	3821	2069	1718	1804	5108	4361	5114	2464	1980	1534	3683	1626	4138	2731	2931	1743	3410	3792	4566	2338	2205	2796	4500	3507	2567
Dapma7bEVm000195t1	4379	5566	6375	14272	4270	8816	636	4152	2676	3576	2744	8028	8003	1801	2930	3091	6275	4530	3405	6358	4603	1856	1928	3666	7106	226	2694	4448	1583	4596	3800	678	3412	4445	8514	2315	4655	4010	7572	9303	9823	7527	5886	3538	2361	6663	4442	1413	4269
Dapma7bEVm000196t1	1745	1936	506	2531	1110	1860	2584	1030	2124	1203	2223	3671	2043	2397	2232	806	2116	3516	4956	799	2428	620	3458	1856	2343	1321	2100	929	3041	2243	2568	738	633	1969	2642	1123	2560	1589	2064	2141	2091	2392	1229	1176	794	4135	1321	1999	919
Dapma7bEVm000197t1	1581	1406	2352	238	547	1319	1915	1845	1615	1489	386	1211	320	2318	1590	1817	189	1095	367	1564	2146	2646	486	410	1033	2115	2215	1672	254	1158	1600	2849	1739	868	327	580	435	2069	2649	1461	188	518	1390	721	2920	2061	784	1322	646
Dapma7bEVm000198t1	825	994	417	1702	748	1229	2274	756	1487	291	1877	1156	972	921	1439	638	1398	837	1863	588	990	532	1185	751	611	1093	1287	506	1249	1049	1163	472	521	1111	1494	255	733	1231	776	1296	911	1193	963	1062	799	2458	1006	1005	596
Dapma7bEVm000199t1	4925	4216	2720	5206	5792	7603	11102	3736	5220	3440	5176	6477	7457	5850	5924	3048	5436	5713	7132	3661	4512	2889	4746	5487	5874	3610	4866	3190	6689	5990	7955	3801	2851	4060	4598	2560	5937	4630	4618	4811	4689	5185	4577	4082	3297	7571	5096	5509	3440
Dapma7bEVm000200t1	177	432	278	292	355	518	786	266	334	343	287	346	642	224	468	304	223	376	489	136	439	348	211	384	302	431	419	344	320	337	533	326	354	322	246	119	415	380	554	460	219	316	246	152	380	741	356	435	276
Dapma7bEVm000201t1	904	522	792	3059	1940	2928	426	688	463	726	937	2392	2561	575	791	934	4508	3008	2978	2121	629	257	575	1060	2186	87	333	619	694	1471	1248	154	508	521	2101	612	1013	750	890	818	2212	1673	1824	598	403	829	1644	572	1058
Dapma7bEVm000202t1	5681	4917	4416	5324	6778	8887	11533	6138	4155	4465	5242	7308	8069	6165	5486	4195	4973	7083	8119	4960	5035	4334	4561	5141	6032	7130	4088	4764	6816	7097	10258	6220	4679	3764	5020	2858	5969	7641	7552	5625	4773	6259	5526	5363	5036	8200	6181	7528	4368
Dapma7bEVm000203t1	2797	1938	1739	1829	1635	2116	1698	2502	1744	2047	1678	1943	2099	2674	2202	1946	2118	1713	1745	3748	1959	1414	1236	1139	1545	1863	1494	1978	1819	1510	1694	1711	1696	1680	1843	599	1277	2752	2610	2467	1763	1427	1193	2480	1504	3044	1466	1294	1020
Dapma7bEVm000204t1	3351	3988	2454	2898	4063	5968	10424	3437	3776	2638	3530	4403	6166	4177	4792	2816	2616	4146	6185	2733	4167	3307	2536	4720	3778	4632	3516	2875	3842	5092	6046	3516	3126	3133	2486	1677	4919	3854	4705	4005	2407	4122	3674	2602	3553	6156	3727	5095	2716
Dapma7bEVm000205t1	9392	5032	6179	10970	9382	15497	16720	12099	6168	5822	10624	13438	13033	7347	7519	4327	9264	11321	16098	5503	7566	6262	8115	10303	10126	10100	6354	6685	11632	12199	12367	10136	5164	5911	9190	3662	8513	12663	8621	5779	8406	10934	14390	6743	6061	10228	12559	9545	5991
Dapma7bEVm000206t1	18703	19438	16954	26489	16448	25540	26162	18509	20422	17220	19846	30690	24696	19261	26637	15403	20395	27798	33073	16723	25087	14541	18743	18121	22644	14702	21534	19544	21023	20850	22766	17798	15606	20869	19961	9955	20664	22585	26486	24358	17637	21110	16383	13512	16744	38231	18040	16360	11340
Dapma7bEVm000207t1	5953	2955	3525	6667	4558	6678	9112	6944	2818	2748	6579	5436	6956	4740	3277	2886	5453	4517	9064	3861	3477	3903	4526	5011	4111	6067	3085	3542	7671	5747	6318	5490	3323	2786	5469	1605	4484	6659	5902	3210	4713	5847	7369	4255	4233	5633	5882	4790	3240
Dapma7bEVm000208t1	9523	4210	7150	7372	5393	8565	6779	10701	4561	5265	5208	8761	6226	9078	5063	5576	5431	7332	8643	9362	7064	5828	3836	4579	6210	5924	4777	6229	4413	5492	6211	7313	5195	4479	5342	1946	3588	9245	9592	5422	4568	5399	9309	6862	6924	8253	7327	4324	3093
Dapma7bEVm000209t1	2842	3205	2670	3975	3820	6127	2967	2786	2727	2748	3010	5414	9066	2673	3828	2513	3568	5627	6022	2677	3260	2139	2017	5638	4604	1913	2725	2861	3237	3803	4885	2714	2589	2989	3169	1939	5677	3378	3966	3642	3104	3841	3223	1790	2234	5697	3841	2816	2656
Dapma7bEVm000210t1	2538	1058	1573	1452	1521	2566	2180	2849	1131	1505	1689	2093	1347	2309	1203	1305	1412	1689	1654	1493	1422	1544	1288	1166	1757	2127	1189	1565	1773	1933	2101	2388	1477	1062	1371	687	974	2732	2310	1244	1225	1486	2163	1910	1558	1830	1770	1485	1048
Dapma7bEVm000211t1	9862	11030	10988	14200	13968	20296	22869	14006	10837	9922	11845	15752	18706	8384	13049	9042	11388	14214	17983	9730	12100	9221	8338	12755	12715	11381	8906	11339	12649	14877	18223	12740	10257	10256	10994	5263	13100	15663	15872	12878	9982	14002	12678	7168	10046	18768	14101	12523	8737
Dapma7bEVm000212t1	5917	4162	3133	5159	6043	8008	10602	6686	4207	4149	5718	6832	7255	6353	4607	3648	4741	6164	7474	3928	4582	4362	4358	4736	4888	8913	3957	4637	6557	7165	8062	6312	3986	3832	4909	2433	5202	7836	6624	4709	4551	6076	5492	4513	3973	7895	6438	5920	4042
Dapma7bEVm000213t1	10641	4612	5274	7386	6567	10366	11296	10356	5400	4706	7602	8448	8610	9684	5823	4560	6058	7515	10184	6890	6390	5344	5652	6809	6335	8228	5637	5287	8081	8036	7667	8980	4997	5146	6341	2541	5560	9756	9243	5834	5382	6690	9650	8573	6300	9575	7894	6436	3901
Dapma7bEVm000214t1	6900	3869	3927	4243	4163	6480	7059	6597	3987	3529	4245	5689	5773	7385	4359	3602	3557	5309	6923	5926	4180	4274	3202	4411	4137	6204	3724	4418	4637	4892	5154	5750	3931	3372	3705	1658	4008	7057	7425	4485	3378	4086	5700	6105	4756	7007	5404	4285	2567
Dapma7bEVm000215t1	16999	15602	5887	41940	20726	28935	34531	12009	19028	8817	44313	34963	27302	13655	20347	8605	39791	27734	54423	8080	18692	4576	37300	24338	22446	12106	20435	8446	34998	24733	19778	6555	5060	21364	35282	8521	21896	14819	10718	18558	25881	30362	27809	11638	9815	36365	23529	17832	15496
Dapma7bEVm000216t1	52277	74837	82079	88273	69958	94163	87129	66656	74874	82404	60166	97076	131088	53747	90765	60633	65872	102022	94435	50832	77891	65386	40131	74230	85028	40610	63337	78303	59831	58604	89704	65731	68446	61930	60627	35887	87256	72325	97434	82561	58833	65601	49757	29706	67099	120161	66381	52745	43657
Dapma7bEVm000217t1	2764	4647	3156	8177	7173	11219	10711	4070	3959	3276	5388	8052	9797	2598	4567	2884	6029	7374	8747	2267	4387	3686	4021	6359	6928	5244	3339	3822	5714	7546	9289	4775	3718	3438	6023	2789	6748	5682	5682	4697	5596	7394	6368	1816	3788	7381	7698	6125	4393
Dapma7bEVm000218t1	1162	1598	836	1690	1262	2063	3072	1901	1277	1114	1995	1472	1566	1331	1477	950	1808	1316	1774	1039	1326	1002	2019	1254	1156	2506	1096	1121	2748	1548	2295	2105	1228	1066	1710	558	1149	2718	1861	1696	1437	1268	1135	1354	1156	2596	1570	1759	859
Dapma7bEVm000219t1	9645	9013	8293	10248	10024	15154	15708	11665	7961	7788	9216	13100	13484	9805	9613	7241	7986	12162	14702	8436	9215	7280	7111	7897	8844	12248	7537	8155	10040	10938	13948	11295	7437	6978	9014	4392	8656	14658	12546	9754	6913	9627	8599	8567	8139	13861	11320	12111	6829
Dapma7bEVm000220t1	2205	1115	1184	3150	3153	3476	4652	1412	1410	1149	2657	3239	2959	1916	1780	864	2558	3295	3452	1283	1125	898	2252	2207	2713	1416	1388	1158	3259	3005	4080	1990	1065	1344	2622	1286	2606	1977	1536	1548	2306	2960	2650	1897	1441	2205	3051	2342	1719
Dapma7bEVm000221t1	11560	10302	11207	12293	13015	15968	16888	11200	10073	10732	10175	14081	15740	12016	12442	9182	10056	13871	14897	16657	10815	8922	7061	9565	10918	9170	9265	10868	9575	11001	12642	11275	9176	8670	9644	4333	10748	13134	13998	10798	8098	9978	9198	8554	9921	15250	12974	10584	6884
Dapma7bEVm000222t1	2195	1161	965	1268	1211	1323	1872	2325	927	966	1615	1081	1033	2309	984	905	1170	1029	1690	1329	1106	1217	1159	673	827	3264	819	1171	1845	1229	1373	2225	1060	834	1245	364	759	2810	2057	1174	1080	956	1123	2301	1261	1881	1295	1042	600
Dapma7bEVm000223t1	2138	1706	1475	2274	2156	3399	3665	2334	1734	1448	2150	2667	3338	2264	2169	1424	1967	2213	2949	1819	1918	1357	1606	2197	2058	2476	1781	1792	2405	2625	3100	2273	1679	1649	1827	944	2261	2745	2834	2270	1918	2546	2233	1815	1740	3180	2174	2194	1559
Dapma7bEVm000224t1	2725	2880	2340	4060	2894	4037	1527	3901	1667	2441	1825	2824	2574	2232	2395	2133	2762	1981	1910	4488	2214	1430	1430	1677	2666	1605	1875	2823	1735	2676	2659	1541	2351	2712	3008	1013	2275	4733	4676	4587	3302	3500	2264	2628	1484	4633	2887	1459	1930
Dapma7bEVm000225t1	3000	2966	2270	3821	3685	5755	7841	3343	2892	2176	3999	4252	3839	3465	3368	2314	3128	3997	6890	2185	3446	3118	3104	3193	2749	3598	2812	2550	4301	4942	3960	3265	2622	2568	3178	1203	3040	3964	4350	3092	2770	3708	5097	2335	3381	5300	5034	4357	2165
Dapma7bEVm000226t1	2622	1143	1443	2204	1748	2699	3578	2779	1319	1048	2330	1944	2311	2303	1603	1067	1797	1700	3064	1697	1453	1369	1651	1784	1357	2613	1308	1315	2514	2264	2522	2341	1283	1223	1800	589	1440	2977	2370	1372	1608	1999	2605	2285	1641	2488	2187	1924	1284
Dapma7bEVm000227t1	3463	4058	3221	5486	4064	6372	9455	5279	4089	2919	5252	5402	7851	3653	3996	2843	4407	5128	7944	2315	3952	3938	3712	5891	4542	5248	3699	3306	5493	5543	5821	5176	3435	3521	4357	1668	5130	5861	6346	4455	4022	5306	6404	2733	4225	6645	5370	4683	3110
Dapma7bEVm000228t1	6134	4164	10489	28595	17922	19925	3618	9827	3927	9403	6491	15730	13387	4771	4715	6746	16508	12523	8224	14704	5380	4490	4156	4816	14319	1550	2694	8813	3778	7129	8419	2935	5404	4361	14101	3905	5142	9723	10163	7192	14858	9032	13686	3956	4625	6177	15881	2796	6656
Dapma7bEVm000229t1	1712	1910	1611	2041	2196	3273	3525	2113	1556	1717	1604	2387	3087	1490	2130	1494	1842	2195	2435	1880	1760	1336	1302	1974	1977	1732	1327	1760	1931	2206	2999	1896	1571	1549	1629	926	2193	2314	2240	1961	1537	2026	1644	1320	1479	3065	1692	2028	1476
Dapma7bEVm000230t1	500	395	67	3253	845	923	2671	461	1096	186	2477	3182	1576	425	416	237	2440	2982	4862	275	542	73	3301	2010	1842	636	568	214	1963	2141	1366	268	87	402	2589	762	1935	1418	315	675	1968	2723	1053	984	160	1094	1743	2482	958
Dapma7bEVm000231t1	2552	2430	2046	3270	3257	4962	4921	2965	2200	2112	2930	3923	4435	2431	2600	1804	2853	3560	4122	2716	2299	1852	2331	2815	2919	2550	2010	2133	3305	3452	5565	2505	2011	1959	2755	1409	3014	3569	3242	2782	2645	3388	2661	2089	1858	3838	3285	3180	2155
Dapma7bEVm000232t1	5730	3215	3125	5069	4036	5319	6891	5299	3211	3180	4692	4171	5566	4652	3459	3102	4400	3708	5389	4426	3335	3041	3203	3688	3443	4409	2875	3366	5256	4638	5637	4173	3031	2649	3946	1323	3447	4961	5071	3602	3952	4363	4602	4367	3326	5219	3970	4058	2662
Dapma7bEVm000233t1	4155	3035	3463	5991	4231	5601	5493	4261	2827	2938	4808	5053	6407	3031	3389	2900	5221	4795	6850	3967	3878	2574	2836	3700	3801	2587	2590	3187	4599	4240	5018	2772	2682	2603	4258	1264	2988	4032	4272	3300	4378	4067	4846	2701	3075	4549	4580	3669	2522
Dapma7bEVm000234t1	9164	7723	6270	7111	7172	10333	11826	9080	7065	7122	6388	8402	9841	8646	8632	6577	6336	7671	10245	8215	7602	6410	4944	6614	6240	9073	6651	7029	7429	7562	10475	8655	6615	6266	6163	2873	7050	10653	10346	8639	5645	7263	6018	8073	6879	12302	6894	7281	4739
Dapma7bEVm000235t1	6382	2299	3333	4375	5413	7060	6782	5989	2296	2123	4460	5046	7765	5494	2838	2377	3975	4186	9418	6068	2950	2446	3080	5626	3616	4158	2696	2718	6814	5974	6916	5156	2796	2066	4241	1593	5029	6796	4298	2634	3837	4800	6646	5778	3436	4411	5650	6560	2960
Dapma7bEVm000236t1	2078	5154	2770	3854	5407	7558	12652	3581	4047	3242	3940	6224	10014	1971	5344	3175	3416	5982	9276	1611	4228	3274	2990	6443	5094	5148	3763	3140	4729	5828	8725	4446	3573	3558	3125	2464	7395	5142	5440	5138	3002	6108	4105	1296	3838	7477	5174	6682	4146
Dapma7bEVm000237t1	20478	12571	9330	33573	20881	37834	51335	17941	14219	7129	36024	24961	43616	15803	15409	9431	30033	21037	46043	12991	15653	10054	23352	35615	22889	20139	12964	9057	39174	28996	33983	14827	8529	11799	23733	8884	24726	20313	17337	15323	25625	33112	38253	15339	13763	22401	21410	24343	18229
Dapma7bEVm000238t1	5435	9332	12938	6958	2561	12295	284	4977	3078	6262	567	3577	3308	1341	1998	4978	2060	2680	1007	10797	6736	2554	683	2555	6595	358	3172	8015	471	6017	1721	1247	6119	6381	3802	1741	2881	5568	12726	11227	3157	2546	6154	5827	5136	9268	2474	1435	1855
Dapma7bEVm000239t1	3126	1999	2496	3754	3038	4664	6069	2821	2002	2129	3406	3845	4233	3132	2507	2112	3314	3566	3896	2783	2203	2036	2984	2573	3374	2576	1857	2270	4147	3333	4341	2622	2321	1699	3428	1467	3197	3245	3275	2339	2878	2888	2965	2867	2428	3467	2710	3479	2108
Dapma7bEVm000240t1	44906	8217	18167	30135	31847	51629	34642	35468	7912	13323	33117	25389	44347	23924	9448	12402	28569	24492	37709	33775	9498	16187	21200	33504	20914	22285	9996	16187	36462	34631	28775	25214	14338	8427	26784	6623	16161	31130	26944	10168	23330	20520	56733	24882	20293	14749	35011	30736	15110
Dapma7bEVm000241t1	4868	4480	3126	4488	5214	7003	9013	4775	4089	3648	4559	5348	7979	4922	4862	3570	4947	4996	6282	3968	4052	3716	3504	5531	5308	4978	3636	4186	5668	5646	7007	4538	3997	3559	3952	2212	5864	5388	5736	4865	4106	5041	4482	3719	4133	7215	4420	4742	3207
Dapma7bEVm000242t1	2967	2672	2233	3063	3844	5876	7285	3393	2582	2241	3035	3914	5204	3114	3211	2163	2933	3530	4542	3007	2524	2412	2411	3556	3240	3464	2342	2458	3805	4407	5967	3063	2511	2239	2522	1527	4106	3824	3306	2768	2335	3787	3243	2697	2685	4220	3224	4124	2659
Dapma7bEVm000243t1	1037	1766	1632	1600	997	2329	85	1416	1111	971	402	1610	1256	396	1282	988	933	684	748	1717	1844	450	309	1031	1364	43	999	1206	349	1143	1076	180	991	1677	1163	471	1069	1454	1859	2852	1380	1757	1190	929	716	2273	1102	356	862
Dapma7bEVm000244t1	7482	4903	5135	5900	6053	8195	8368	6541	4425	4743	5877	6309	7583	6649	5611	4165	5773	5458	7296	7529	5139	4050	4403	5215	5388	5907	4371	5501	6530	6298	7503	5886	4538	4622	5372	2275	5191	7593	7636	6040	4977	5845	4576	6483	4648	8227	5383	4963	3998
Dapma7bEVm000245t1	18177	17072	18233	17808	17548	27095	30030	19837	17335	14758	16831	21567	25269	17601	19009	14523	15039	20606	24846	19342	18398	15295	12970	16801	16859	18608	15821	17341	18136	20057	27923	19629	16687	14839	14284	7709	18170	23431	26571	19167	12165	18188	14540	15047	18993	26850	19092	17831	12245
Dapma7bEVm000246t1	2380	3540	5254	3976	2047	5198	253	3103	2625	3298	807	3996	3358	887	2799	3012	2345	1961	1953	5608	3871	1315	604	2013	3503	102	2044	3718	508	2495	1893	331	2716	3131	2356	938	2078	2562	4470	5441	2679	3748	3007	1764	1798	4408	1826	594	1871
Dapma7bEVm000247t1	12504	12117	17827	19426	13619	19543	6301	23206	10108	11615	7064	15419	12243	9045	11322	10866	12550	11999	9947	31395	12679	6318	4041	7212	13863	5790	7529	11898	6436	12330	9713	9455	10482	12111	12915	3951	7759	20539	20192	20922	12619	10013	11944	14189	7889	18532	14798	6519	5783
Dapma7bEVm000248t1	2142	2311	1323	1749	2461	4189	5178	3036	1881	1593	2237	3120	3402	2077	2291	1566	1685	2828	3933	1714	1945	1686	1692	1930	1921	3881	1887	1782	2535	3118	5168	2844	1749	1759	1946	1014	2416	3491	2976	2457	1508	2565	2089	1859	2100	3530	2454	3837	2046
Dapma7bEVm000249t1	97032	101561	65079	66753	112851	146205	289900	99527	98516	68144	90345	101521	153451	119194	114431	77752	69154	88452	137280	87605	97441	92727	66114	123981	99742	144316	89873	88190	99994	148948	133811	96520	93146	83896	62588	43707	126922	115716	126085	101439	62065	118226	116304	68931	97080	154899	90273	117236	76438
Dapma7bEVm000250t1	4077	2717	3344	2678	1270	3473	329	2934	1854	2246	780	2499	2614	1823	2475	2513	2197	1537	1497	6266	2867	1163	509	1650	2443	237	1534	2433	567	1711	1675	564	2020	2451	1757	729	1438	2721	3261	3789	2235	2625	2598	2149	1657	3216	1150	571	1314
Dapma7bEVm000251t1	4738	677	891	222	605	1118	1640	906	880	615	565	1591	594	1736	882	451	271	1605	437	1274	1023	734	326	455	1344	1571	1088	826	362	735	1615	1533	621	574	279	662	699	1308	972	785	226	403	777	559	965	1022	842	777	581
Dapma7bEVm000252t1	36139	3099	2689	467	892	849	3145	3008	2600	2156	1055	2411	1395	6603	2679	1346	399	3006	939	4841	2330	2248	693	963	2605	6063	2430	1773	526	464	2073	6908	1433	1876	406	1269	1825	4684	1961	2412	268	530	449	1708	2102	3000	1674	915	749
Dapma7bEVm000253t1	49711	46010	79366	56043	20036	60869	1539	53525	39495	61082	10369	29123	32753	26283	49457	61682	33669	19185	11787	114537	54533	26190	7306	17699	28522	738	28577	57915	4521	26936	14847	7250	41482	43457	32594	9200	16340	43131	75329	98140	36498	34431	41890	32727	33229	61482	16881	7331	20119
Dapma7bEVm000254t1	1769	2510	2468	1243	1587	3698	97	2365	1762	1373	237	1290	1608	838	2000	1583	654	564	2220	3239	2765	641	180	2030	1247	38	1564	1643	228	2303	1401	254	1431	2429	987	470	1591	2000	2645	4528	1085	3854	2110	2192	1200	3323	1445	548	1402
Dapma7bEVm000255t1	38696	13987	20230	21024	17110	28569	29306	26445	13681	14421	21386	19152	23737	32586	16427	14665	18510	16891	24120	31153	15884	14531	17204	15728	15325	17535	13312	16407	23465	20573	24212	20944	15859	13059	19723	6378	15263	25908	26052	15988	16497	18330	21877	33314	20956	24382	16790	18392	11946
Dapma7bEVm000256t1	1173	1325	917	880	1199	1410	1864	1237	1219	994	839	1151	1505	1360	1529	1050	955	1187	1399	1191	1253	1139	755	1044	1089	1311	1060	1032	1216	1118	1701	1217	1111	1118	794	478	1089	1261	1470	1458	858	974	869	1072	1065	1936	931	1279	797
Dapma7bEVm000257t1	2276	1055	1165	1576	1584	2111	1632	1608	1138	992	1468	1712	1890	1605	1256	1004	1703	1736	1718	2599	1559	948	1015	1075	1196	1390	1167	993	1509	1332	2166	1409	881	826	1380	422	757	1667	1374	1221	1107	1113	1461	1492	1096	1667	1531	1264	1040
Dapma7bEVm000258t1	3691	2616	1908	2796	3767	4586	6198	2819	2581	2179	3287	3681	5203	4021	2983	2164	3446	3596	4429	3569	2673	2282	3128	3728	3845	3518	2335	2379	4547	3893	5577	2642	2448	2277	3099	1647	3719	3368	3623	2973	3109	3563	2903	3514	2389	4076	3045	3701	2721
Dapma7bEVm000259t1	15364	10580	12122	17029	12858	18829	22570	18856	10754	10627	15508	17842	17363	13269	13362	10776	12297	15668	20902	10138	14860	13032	11930	13275	13687	14413	12972	12036	15540	14634	16599	16077	11386	11514	12808	5345	11616	18602	18542	12728	11142	13271	19641	11597	13488	19561	16224	13288	8829
Dapma7bEVm000260t1	29256	31158	35512	58297	43637	88000	33755	38357	31772	28888	35841	73273	94333	21972	41678	26891	44057	61359	89950	23205	39002	22940	23065	60720	58237	13739	30321	37740	37211	57864	53027	30112	27936	36209	42122	23187	60606	42980	41327	35406	46177	62753	56637	21088	24704	60753	45736	39800	34287
Dapma7bEVm000261t1	10713	8401	10488	13637	12275	17652	14814	12887	9028	10683	10131	15076	15694	8688	10712	8488	11271	13364	14960	9018	10457	8157	7576	10334	12166	7846	8017	10867	10792	12287	13840	10411	8821	8518	10456	4807	10027	13169	12691	10325	9975	11106	11849	7703	8185	15396	12640	10052	7545
Dapma7bEVm000262t1	65204	57481	75721	108051	90103	140187	88187	77532	52650	61410	80510	107919	153736	47372	70544	55850	86577	98963	126337	52063	67784	56894	53786	96846	96343	36892	54404	76000	91414	99330	107426	69310	61636	60217	81167	36705	87982	81177	89094	65450	83562	96343	96665	42714	55218	106878	94143	71473	61280
Dapma7bEVm000263t1	6638	4612	4926	6191	6633	8968	9414	7434	4651	5504	5411	7249	7889	5440	6089	4394	5193	6742	8171	4866	5794	4800	4076	5749	5691	6524	4511	5654	5869	6883	7445	6643	4623	4575	5287	2469	5683	7992	7122	5550	4704	5801	5823	5008	4767	8601	6579	5751	3785
Dapma7bEVm000264t1	3220	2065	1161	1902	2251	3334	5801	3602	1800	1273	2553	3235	3262	4305	2305	1267	1693	2969	4669	2003	2587	1599	1697	2886	2219	4709	2055	1428	2644	3022	3316	3684	1414	1745	1794	948	2412	3839	2539	1956	1648	2513	2951	2828	1608	4240	2819	2992	1294
Dapma7bEVm000265t1	5621	3698	5009	5787	4743	7450	7862	7613	3697	3735	5601	6244	5910	4935	4177	3884	4416	5467	7202	3789	4993	4903	4061	4876	4784	5632	4143	4853	5786	5774	6109	6402	4109	3659	4472	1768	3797	7469	7163	4139	3492	4668	6855	3908	5470	6706	6051	4807	3085
Dapma7bEVm000266t1	6024	3767	3865	6419	5571	8040	10600	6639	3768	3452	6108	7173	7607	5734	4461	3527	4974	6717	9771	4177	4879	4024	4231	5892	5531	5715	3866	4148	5863	6167	6715	6132	3872	3680	5119	2073	5243	6830	6830	4425	4419	5607	7493	4878	4824	7143	7207	5171	3015
Dapma7bEVm000267t1	3933	1601	2342	3833	2859	3988	5213	4439	1604	1811	4146	3680	3698	2874	1977	1560	3411	3156	4880	2325	2026	1786	3006	2501	2702	3407	1276	2123	4733	3587	4644	3487	1753	1406	3390	1097	2498	4659	3442	1909	3243	3407	4071	2917	2115	3332	3781	3378	1839
Dapma7bEVm000268t1	6446	4382	5420	4052	4634	8000	8795	6720	4919	4648	4736	8014	5023	7847	5259	4551	3713	6921	7652	5933	6042	5299	4322	4534	6283	4889	5537	5490	5285	6945	7341	6506	5003	4431	3870	2669	4393	7228	8382	5514	3118	5056	7107	4543	5901	8154	5976	5664	3034
Dapma7bEVm000269t1	5677	5650	5099	6836	6954	10069	11071	7094	5297	4800	6252	8424	9539	5962	6743	4651	5749	7661	9523	4856	6149	4767	4638	6256	6410	6251	5144	5472	6577	7646	9377	6676	5366	5051	5368	2873	6464	8618	7752	6310	4986	6836	6730	4631	5302	9367	7296	6877	4586
Dapma7bEVm000270t1	2638	1451	2000	2392	2079	3198	2551	3065	1738	1849	1781	2774	2129	2401	1566	1502	1798	2426	2782	1997	1749	1687	1472	1834	2058	1967	1783	1794	2028	2238	2199	2281	1716	1620	1845	753	1492	3278	2910	1868	1751	2061	2883	2142	1719	2864	2603	1753	1153
Dapma7bEVm000271t1	1750	1661	1708	7930	7770	11043	11979	2202	1382	1737	7431	9632	9525	1744	1826	1378	7196	8843	10343	1750	1621	1616	6064	6302	7202	2132	1276	1746	8654	8333	10641	2623	1587	1503	7619	3398	6998	3540	2605	2038	6241	8173	7382	1543	1619	3249	8424	8259	5225
Dapma7bEVm000272t1	4784	6805	7019	6776	5931	9317	9360	9279	5661	5638	5633	7422	7358	4842	6618	4877	5083	6919	9195	4080	7249	5479	4057	4820	4814	9219	5001	6627	6232	5979	8104	9277	5864	4889	5212	2155	4985	11043	9426	6904	4387	6246	5385	3891	6226	9849	7142	6532	3733
Dapma7bEVm000273t1	3231	3272	3054	4684	2099	4856	5760	3582	4255	2929	3675	6811	3524	4604	4821	2601	2974	6502	6747	2234	4615	2466	4540	3141	4683	2939	4794	3104	4320	4037	4781	3707	2412	4065	3645	2232	4275	4455	5227	4184	2709	4109	3077	2278	3144	6882	2917	3611	1977
Dapma7bEVm000274t1	4771	4578	3944	4937	5242	7921	9663	5850	4508	3983	4978	6615	6853	4996	5225	3592	3825	5715	7457	3854	4739	3897	3405	4613	4662	5356	4076	4161	4912	6118	7255	5269	4080	3945	4260	2242	5194	6883	6474	5139	3456	5477	4735	3761	4527	7538	5449	5646	3490
Dapma7bEVm000275t1	8052	6460	6389	8861	7757	11615	11651	8810	6588	6494	7169	9824	11018	8274	8058	5827	7202	8534	10422	7681	7456	5817	5508	7327	7912	7149	6322	6848	7784	8734	9283	8111	6358	6248	6732	3507	7620	9408	9922	8079	6653	7885	7700	6715	6616	11692	7664	7106	4868
Dapma7bEVm000276t1	7515	4697	4770	5493	5118	8010	7814	8069	4250	4012	4668	6607	7327	6992	4954	3979	4446	5640	7330	5428	5456	4576	3371	4526	5099	7550	4453	4883	5139	5849	7100	6623	4492	4176	4376	1911	4552	8578	8028	5703	4150	5068	6310	6061	5270	8662	5879	4718	2994
Dapma7bEVm000277t1	9500	5892	6540	7142	7274	9971	12278	8540	5668	5959	7461	9745	9346	6854	6366	5986	6312	8913	13703	8550	8462	6879	6066	7843	7744	7834	5851	6966	7828	8116	8281	6878	5794	5286	6253	3031	6966	8863	8828	6164	5079	7129	8768	5079	6710	10627	8252	7042	4052
Dapma7bEVm000278t1	76951	48807	65490	107056	91978	159858	110282	98286	45949	45616	81305	110809	150807	69542	55493	51212	85045	94553	165911	64859	54272	52122	57764	111842	87638	36302	47873	57987	85892	111430	106884	64955	52924	44933	85903	33965	97734	90367	87664	52265	79668	111041	147901	65897	60940	88939	102899	90412	65384
Dapma7bEVm000279t1	5594	4294	4043	7093	4891	6856	7636	5769	4381	3409	5581	6626	6388	4478	4176	3170	4907	5963	8739	4119	4675	3565	4008	4741	4882	4860	3839	3830	5922	5325	5851	4682	3556	3999	5263	1942	4556	7027	7144	5113	4756	5518	6189	3976	4536	7159	5888	4500	3088
Dapma7bEVm000280t1	1364	578	714	1191	920	1307	1509	1592	599	597	1159	1092	1033	1538	756	549	934	1073	1328	869	783	846	869	841	815	1180	630	702	1161	1037	1119	1245	669	595	1082	384	819	1527	1265	684	827	891	1246	1264	803	1190	1101	862	620
Dapma7bEVm000281t1	9183	11003	16600	21042	9940	22544	2649	10875	8919	10157	5359	16711	15083	4660	9615	10016	11231	9958	8107	15932	13170	6066	3605	9278	14205	1033	7571	11664	3578	10837	8989	2449	8819	10804	12253	4509	9013	10440	16967	19418	13903	15595	16045	5475	7530	16048	9973	3793	7872
Dapma7bEVm000282t1	6596	7042	6536	6068	6429	10341	14712	7699	7286	6132	6109	9309	9562	7619	7832	5892	5398	8903	10664	5436	8514	6618	4975	7398	8117	6939	6809	7337	6769	7843	10049	7857	6431	6663	5419	3342	7504	8528	10358	7827	4584	7443	7138	4327	7721	11697	7017	6765	4302
Dapma7bEVm000283t1	4993	4884	4557	5614	5692	8320	9047	6173	4296	4671	4862	7083	7339	4745	5218	4090	4666	6289	7730	4338	4712	3789	3603	4731	4757	4826	3940	4482	5178	6065	8076	5621	4298	3739	4577	2402	5494	7189	6654	5271	3980	5792	4729	3999	4464	7910	5853	5877	3894
Dapma7bEVm000284t1	9061	11473	7984	6553	6654	11836	10620	9568	11728	7878	5680	10540	18586	10155	13733	7890	5355	10295	13172	7881	11511	7249	3797	10872	8253	6692	10770	8760	6047	8061	11242	9184	8774	9673	5262	3688	11255	10265	13360	11890	5274	7801	6870	7426	9278	18502	6887	7412	5320
Dapma7bEVm000285t1	3801	2510	2218	3507	2771	3897	5306	3077	2226	2213	3636	3154	4527	3795	2631	1793	3279	2894	4135	2833	2425	1976	2940	3019	2689	3323	2202	2309	4201	3579	4192	3050	2267	2315	3304	1241	3325	3650	3733	2944	2996	3255	2806	3128	2262	4143	2835	2919	2053
Dapma7bEVm000286t1	7197	12342	9279	13502	13924	20724	29256	12702	10792	8405	12508	16160	21306	5890	12436	8057	11592	16243	22850	5824	12118	9438	9467	14830	13071	14162	9984	10448	14346	16425	21392	13488	9875	10515	10687	5959	16699	15560	15685	12455	9666	15164	12046	4398	11053	19758	14060	14423	9166
Dapma7bEVm000287t1	4146	2906	3748	4296	4997	7180	7249	5234	3191	3093	4271	5730	5913	4007	3693	2927	4286	4995	6231	3972	3507	3505	3199	4427	4710	3479	3152	3794	4811	5252	5845	4295	3366	3047	3803	1977	4131	5263	4940	3123	3740	4630	5603	3215	3514	5099	5033	4245	3074
Dapma7bEVm000288t1	2443	1439	1041	2849	1662	2233	2391	1851	1773	1128	2462	2232	1744	2046	2257	1005	2103	1852	3062	1615	1904	897	1937	1361	1446	1466	1679	1082	2199	1777	2530	1642	995	1678	2215	617	1383	2354	2076	2099	1557	2029	1620	2350	1462	3100	1733	1472	1030
Dapma7bEVm000289t1	5806	3755	4953	6650	5924	8660	9475	7554	4328	3891	6115	7493	6688	4541	4463	3354	5808	7121	8796	4645	5237	4828	4709	5454	6232	5793	4288	4308	6961	6599	7634	6187	4262	4188	5031	2198	5382	7807	6921	4381	4953	5726	8558	4094	5339	7052	7081	5073	3374
Dapma7bEVm000290t1	3594	2707	2547	2388	2413	3322	3812	3398	2707	2632	2206	2730	2938	3156	3156	2361	2296	2546	3091	3556	2763	2397	1784	1957	2238	3645	2375	2780	2533	2542	2817	3279	2641	2430	1908	950	2077	3712	4176	3034	1850	2230	1917	2665	2845	4482	2203	2338	1492
Dapma7bEVm000291t1	1121	1070	843	1873	1772	3459	2246	1154	758	852	1390	2645	2198	1149	1010	806	1776	2454	1565	1387	977	715	1201	1346	2532	891	738	942	1481	2631	2453	916	865	967	1738	1119	1578	1445	1214	1314	1634	1768	2101	1134	721	1589	1408	2058	1173
Dapma7bEVm000292t1	2799	2559	2034	3183	3191	4262	6026	3286	2259	1850	3525	3029	4062	2655	2732	1828	3063	2963	3961	2365	2526	2069	2716	3201	2760	3937	2136	2184	4041	3264	4518	3360	2418	2055	3045	1197	3299	3975	3741	2777	2584	3077	2732	2279	2613	4064	2951	3318	1900
Dapma7bEVm000293t1	12208	14182	9848	14465	8109	14216	12723	11370	16825	11707	10678	20658	11762	12042	16943	8661	9776	20645	22497	7060	19137	8037	11585	9242	14582	7440	17737	10835	12681	11875	14575	9672	7993	14826	12445	6177	12095	12661	16857	15898	9577	12525	9835	7341	10554	24207	9602	11230	5766
Dapma7bEVm000294t1	30553	38157	24219	23048	31547	61702	82668	36858	32713	29296	23103	47336	60791	35583	42295	28122	17532	42839	62419	26591	34920	28481	18591	38948	33472	48113	30247	30423	25240	48607	56650	38247	30363	27688	18897	17085	45631	47273	44492	38008	17212	42718	32429	26615	30120	58416	29693	53861	29210
Dapma7bEVm000295t1	36036	61786	42976	54348	74882	108652	176506	63909	53985	41173	61790	77261	94785	33243	67404	44514	49308	69885	106618	25339	60101	50652	42739	77147	65485	84782	49613	48921	69895	93775	103967	63715	52754	46856	44281	27907	83803	76366	75621	62993	41595	76702	68311	19727	56626	99821	72495	84077	44783
Dapma7bEVm000296t1	4701	4364	3726	3876	3883	6127	7571	4693	4046	3240	3835	4958	5574	5191	4773	3512	3192	4640	6465	5011	4680	3468	2593	3821	3880	5019	3883	3867	3832	4819	6466	4783	3710	3779	3240	1612	4021	5970	6328	4827	2745	4304	4171	4103	4298	6694	4695	4419	2709
Dapma7bEVm000297t1	5671	3273	4189	5679	4546	6836	8040	5003	3127	3227	5087	5687	6091	5653	3719	3316	4730	5200	6025	5364	3698	3327	4077	3959	4917	3307	2968	3756	5774	4727	6122	4151	3450	2807	5059	2070	4356	5515	5591	3780	4153	4393	4608	4960	4259	5271	4563	4485	3073
Dapma7bEVm000298t1	997	639	837	1027	920	1343	1487	1452	589	657	1215	1112	985	853	738	590	947	950	1478	667	756	769	958	724	718	1508	593	696	1286	1110	1575	1286	746	602	933	386	750	1622	1201	749	759	1042	991	926	887	1165	1041	1038	631
Dapma7bEVm000299t1	8642	7770	7765	7546	8270	11859	16964	9763	7621	6098	8058	9648	11969	8655	8670	6459	7060	9204	12210	8590	8534	7505	5734	9216	8110	9473	7217	7258	8669	9414	8920	9634	8015	6991	6557	3365	8918	10850	11788	8162	5780	8164	9749	6752	8948	12148	8273	7575	5146
Dapma7bEVm000300t1	4499	3404	3586	4069	3979	6105	7481	3889	3387	3110	3695	4676	5432	4769	4154	2766	3426	4341	5374	4261	3760	3096	2739	3675	3488	4185	3037	3397	4089	4591	5329	4024	3342	3029	3192	1660	4054	4569	5192	3915	2750	4154	3581	3821	3510	5244	4146	4086	2597
Dapma7bEVm000301t1	6602	7069	5627	5195	5754	9220	11394	7742	6864	5174	6004	8018	7848	5745	7862	4853	5065	8039	10611	4013	7257	5751	4634	6477	6022	8344	6571	6130	7508	7972	8327	8287	5900	6197	4657	2684	6837	9069	10499	7854	4311	6142	7013	3839	6835	12296	6948	7042	3673
Dapma7bEVm000302t1	2854	2881	1781	3424	3924	6592	11623	2995	2445	1711	4189	4888	6897	3629	3246	1638	2941	4571	7794	2403	2780	2186	2899	5259	3990	3926	2255	2219	4370	5893	6519	3102	2094	2395	2851	1618	5339	4066	3501	2543	2742	5351	4144	2687	2330	4214	4501	4952	3050
Dapma7bEVm000303t1	2010	3194	1830	2799	3159	5262	8370	2901	2790	1858	3347	4169	4808	2321	3120	1874	2607	3790	6247	2058	2717	2152	2708	3673	2963	4189	2610	2380	3606	4562	6582	3248	2503	2364	2383	1506	4203	4051	3582	2926	2046	4144	3039	2021	2474	4905	3474	4613	2288
Dapma7bEVm000304t1	3250	2550	2655	5444	2614	4044	4919	2836	2746	2202	4363	4340	4474	3360	3122	2073	4132	3854	5630	2661	3195	2565	3363	3273	3186	2264	2811	2394	4195	3604	3742	2801	2085	2610	4168	1364	3514	3322	3730	2991	3519	3807	3361	2768	2639	4781	3080	2942	2005
Dapma7bEVm000305t1	3210	1683	1784	2395	2211	3616	3468	2732	1769	1339	2454	3151	4633	3153	2025	1524	2184	2834	4611	3041	2185	1629	1922	3591	2633	2056	2003	1840	2611	2603	3014	2178	1827	1667	2266	1056	2863	3053	2885	2168	1911	2463	3425	2679	1896	3182	2597	2309	1500
Dapma7bEVm000306t1	36859	12541	14547	47135	24067	39751	55268	22802	14466	11517	43900	28406	47212	21219	20686	11814	38814	20517	51235	37903	17327	12141	28741	33588	20554	14246	16083	13939	43569	31943	39496	17434	11191	14045	34417	7499	24936	22715	18769	17268	31653	36904	38946	28139	16611	23591	25957	30979	19066
Dapma7bEVm000307t1	6335	6039	3783	5431	7229	10435	14909	7454	5519	4793	6081	8176	10022	7555	6210	4156	4990	7286	9919	5538	5334	5028	4922	6792	6192	9430	5047	4694	7026	7931	10970	7393	5213	4710	5175	3011	7312	8518	7815	6371	4467	7131	6225	6013	6024	9410	6711	8543	5086
Dapma7bEVm000308t1	23172	6435	6229	41451	23808	38523	49310	14708	6632	3833	38927	22491	44202	12546	9015	4453	32285	20895	49801	14929	6427	5208	28943	31218	15683	16856	7314	5533	41403	30329	39301	12639	4789	7463	32459	5715	21550	16931	9959	7689	25695	28135	34250	19663	8632	12314	28896	28852	15339
Dapma7bEVm000309t1	2315	2676	1627	2167	3029	4430	5537	3525	2191	2158	2324	3243	4524	2752	2598	1880	1943	3174	4367	1966	2183	2157	1954	2551	2374	4758	2039	2168	2981	3465	4654	3612	2415	1747	2356	1242	2865	4229	3338	2882	1741	2771	2740	2375	2324	4451	2859	4116	1981
Dapma7bEVm000310t1	8711	10784	3633	25783	8654	16616	19277	7053	13658	6730	19180	26155	14416	12154	14254	5795	18254	22667	35652	5077	14648	3674	21977	15044	16513	6870	13993	5983	18740	16770	14645	4625	3648	12383	19130	7388	16784	10585	10906	14318	15718	19457	13194	6524	5254	23830	11976	12090	7337
Dapma7bEVm000311t1	1967	1454	1258	1475	1647	2331	2964	1725	1384	1478	1483	1724	2002	1931	1722	1370	1421	1625	1892	1782	1454	1372	1356	1405	1609	2115	1324	1510	1848	1853	2388	1872	1554	1330	1361	714	1554	2123	2118	1773	1188	1565	1362	1604	1511	2685	1552	1713	1081
Dapma7bEVm000312t1	3870	2390	2856	5338	3199	5346	3553	3952	1953	2251	3178	5322	4223	3435	2139	2226	3593	4248	3933	4186	2623	1747	2295	2607	3901	2296	1779	2556	2899	3375	3672	2618	1987	2093	3985	1358	2320	4235	4370	3354	3533	3566	4330	3436	2021	3796	4517	2398	2076
Dapma7bEVm000313t1	5735	8722	5302	4564	8198	11941	20118	7579	8070	5016	5340	8614	12350	6441	9994	5479	4348	7949	14697	4829	8896	6183	4007	9658	6752	9721	7361	5999	6128	10269	14028	7695	6500	6854	3902	3075	9963	9538	9580	9485	3928	10107	7891	4142	7127	14027	8078	9939	5981
Dapma7bEVm000314t1	2558	1956	1681	2171	2471	3275	3855	2602	1783	1966	2187	2636	3063	2604	2282	1777	2154	2494	2812	2441	1939	1767	1921	1866	2165	2604	1866	1928	2706	2535	3601	2385	1942	1823	2139	991	2223	3227	2776	2396	1900	2287	2058	2229	1866	3222	2254	2291	1481
Dapma7bEVm000315t1	3354	2738	1941	3637	2330	3988	6451	2820	3430	1981	3730	4095	3191	3990	4068	2201	3456	3477	4565	2399	3368	2028	3606	2907	3214	2958	3577	2189	4192	3451	4034	2612	2055	3020	3138	1507	3185	3468	3426	3556	2760	3352	2987	3448	2454	5589	2413	3128	2020
Dapma7bEVm000316t1	5872	4117	3608	7242	4448	6237	10396	5343	4586	3089	7218	5250	6988	5489	4619	3180	5896	4861	7368	4372	4566	3341	5528	4852	4179	4902	4179	3239	7890	5442	6413	4663	3477	3671	5681	1562	4494	5395	5628	4200	5048	5686	5565	5439	4434	7134	4804	4791	3281
Dapma7bEVm000317t1	147	128	156	2001	1027	1560	401	164	85	141	607	1341	1235	81	133	101	1246	1008	680	274	163	82	393	492	1103	40	71	167	356	703	903	64	99	130	1047	394	553	216	189	204	1239	997	956	91	83	256	1013	320	599
Dapma7bEVm000318t1	4009	4800	3787	4938	5857	7638	11083	4377	4647	3965	5452	5810	7831	4050	5748	3896	4606	5667	7011	3141	4985	3992	4102	5372	5017	4768	4255	4110	6358	6312	7871	4898	4076	4030	4263	2387	5754	5375	5586	5134	3938	5168	4490	3314	4622	7898	5054	6105	3702
Dapma7bEVm000319t1	1323	816	962	1386	1313	2244	2891	1264	799	827	1424	1927	2338	1497	1037	859	1161	1689	2320	1202	1079	1058	953	1663	1554	1188	947	826	1579	1519	1690	1289	946	700	1221	618	1676	1202	1491	1016	944	1446	2147	1094	1233	1505	1541	1376	973
Dapma7bEVm000320t1	10869	13186	15340	13313	6346	17162	705	12826	9928	10996	3137	12153	11986	5517	11416	10985	7673	6261	4057	22841	13915	5025	2230	6966	10238	475	8059	11791	1896	7721	5809	1612	9511	11976	8726	3194	6134	10484	16887	22758	10387	9486	11069	7612	6494	17091	6011	2534	5413
Dapma7bEVm000321t1	19744	12124	16907	13580	12658	18267	2934	21002	9284	13825	4538	15000	14780	15983	16579	15815	14170	13779	15466	48728	13301	7877	2903	9169	11940	4297	8291	14175	3206	8731	8486	6570	10730	10515	9395	3145	7637	21035	20220	17519	9773	10287	12692	15842	9546	15706	11508	4375	5700
Dapma7bEVm000322t1	1694	1096	1460	1455	968	1649	787	1379	776	1350	625	811	964	1080	1077	1101	880	688	625	2070	940	713	518	790	915	634	764	1650	609	1006	1021	715	956	1108	965	309	897	1426	1798	1813	971	898	721	1572	843	1544	785	525	561
Dapma7bEVm000323t1	4216	4800	3294	4290	4933	6424	9789	6183	4462	3341	4848	5637	5795	3930	3669	3493	4218	5204	8028	2776	4086	4866	3915	5495	4736	6590	4521	3439	5883	5661	5945	5280	4499	3520	4005	1699	4894	6116	6601	4589	3495	5129	6645	3365	4543	7218	5604	4841	2812
Dapma7bEVm000324t1	6976	8413	10172	49869	12440	28289	3784	6161	7299	7305	9329	16197	28524	2689	11392	5075	21978	13342	10577	11331	11277	6036	6369	16872	15766	528	9499	5364	6180	13523	16308	1914	5803	10049	19675	6333	10551	7129	8392	12292	14310	16077	19553	3035	4642	13296	9336	6844	10918
Dapma7bEVm000325t1	2160	1692	3395	6577	4112	5583	2704	2679	1084	2785	2714	4077	3502	2157	2168	3360	5407	3335	4683	10504	2352	1555	1684	2282	3213	728	1043	3030	2495	3386	2777	1098	2028	1443	4600	930	2330	3095	3592	2259	4490	3389	4151	2538	1631	2201	4523	2177	1950
Dapma7bEVm000326t1	3819	3499	3607	3369	3089	4478	4960	3412	3600	3161	3046	3969	4580	4214	4552	2880	2737	3712	4385	3554	3971	3013	2524	3023	3095	2591	3509	3255	3372	3365	4637	3361	3399	2875	3081	1461	3407	4103	4693	4353	2501	3359	2739	3182	3850	5503	3129	3172	2158
Dapma7bEVm000327t1	1602	1643	1227	1377	1845	2992	2670	1387	1460	1479	1661	2534	3199	1735	2008	1314	1410	3116	2230	1452	1548	1194	1085	1761	2229	1243	1430	1430	1684	2143	2536	1697	1315	1270	1448	1112	2324	1495	1978	1774	1317	1481	1460	1390	1463	2799	1984	2524	1216
Dapma7bEVm000328t1	1952	2204	2757	3246	1469	2961	151	1920	1815	2149	688	2182	2232	924	2121	2175	2335	1379	912	3729	2344	915	462	1182	2002	72	1361	2211	453	1383	1313	278	1647	2112	1920	675	1119	1683	2800	3949	2347	1897	1704	1230	1118	2784	1177	452	1119
Dapma7bEVm000329t1	6866	3613	3936	7375	5438	7913	9339	6350	3721	3507	6605	6378	7442	6032	4779	3602	6551	5529	7844	6211	4036	3363	4763	4967	4714	4736	3529	3669	6723	5920	6654	4994	3479	3490	6002	2108	4879	6663	5878	4517	5528	6341	5844	6343	3991	6534	5446	5522	3811
Dapma7bEVm000330t1	7566	3377	2053	8835	5392	5258	9549	5126	3188	874	8013	1785	8754	4547	4582	1833	7054	1041	7014	4070	2260	1733	4913	4577	1663	4021	3408	1879	8587	5780	5399	3595	2259	3464	6652	527	3902	4246	3423	4138	7172	7937	6290	8798	3547	6272	4256	4415	4173
Dapma7bEVm000331t1	449	429	512	61	194	277	297	373	424	433	126	292	121	576	507	408	85	255	155	410	599	459	129	96	204	440	436	447	155	206	391	499	456	330	74	98	119	420	629	401	85	149	159	232	631	606	172	316	140
Dapma7bEVm000332t1	1503	1092	887	1325	1417	1810	2562	1500	988	901	1374	1494	1867	1573	1209	866	1275	1489	1839	1169	966	787	1021	1306	1308	1759	978	881	1748	1514	2093	1402	976	849	1186	587	1461	1676	1579	1158	1111	1451	1247	1580	1072	1814	1418	1526	936
Dapma7bEVm000333t1	3577	3796	4513	1143	1667	3150	3806	3433	4455	4277	1413	3685	1534	4359	4208	4458	1149	3938	2369	3099	5205	4777	1923	1740	3880	2451	4529	4621	1698	2701	3479	3763	4469	3412	1339	1781	2063	3891	5848	4256	992	1896	2285	2306	5214	5379	1709	2677	1634
Dapma7bEVm000334t1	2424	4088	1898	2345	3153	3990	7964	3396	3270	2119	2664	3159	5286	2764	3744	2358	2046	2995	5195	1715	3630	2719	1918	3690	2765	5157	2798	2612	3054	3565	5073	3826	2985	2948	1821	1198	4178	4225	4723	4104	1835	3343	2635	1841	3366	6467	2865	3375	2039
Dapma7bEVm000335t1	5426	4251	1843	6820	3484	4665	13418	2915	5591	1573	7105	3654	4862	4536	6113	2291	5479	2868	8394	3098	5035	2343	6121	5019	2203	6621	5316	1551	5616	4396	4304	3001	2431	5675	5555	969	4449	4089	3866	5794	4007	6244	6900	9178	3688	8144	4544	3918	3222
Dapma7bEVm000336t1	760	562	193	1646	1083	898	2683	365	580	137	1851	698	1273	352	704	281	1771	424	1696	442	487	212	1491	1160	495	717	603	149	1852	997	1624	406	324	620	1453	203	995	573	323	590	1337	1456	1157	1098	422	898	1047	897	762
Dapma7bEVm000337t1	6563	6587	9681	26067	18612	27268	20469	10155	6183	8891	14263	22752	23607	5397	9194	7190	17754	20565	23759	9631	8701	7187	10078	14320	17690	5446	5247	9219	14137	16473	19008	7678	6238	6981	16025	6695	15128	11664	10480	8818	15875	17642	16883	4202	5896	11685	20546	12872	10397
Dapma7bEVm000338t1	6001	3763	5276	10541	7060	12629	12669	7628	3937	3924	9100	10328	8996	5836	4939	4080	7743	8255	10987	4984	4925	4254	7094	6977	7439	5048	4062	4695	9247	9563	10505	6916	4374	3962	8091	3260	6514	8080	6963	4884	6500	8728	9719	5206	4892	7186	8466	7357	5344
Dapma7bEVm000339t1	20118	17688	16735	22728	22116	32956	33711	28453	16200	16331	20405	27973	29195	19996	20099	15210	19035	24163	32079	16806	19581	16603	14966	20552	21579	25342	16257	18528	22349	24934	26748	24325	16855	15982	18924	8831	20665	31002	27571	20038	17016	22484	24304	16404	16692	30899	24682	21437	14366
Dapma7bEVm000340t1	25020	16207	22202	40560	29018	42714	44046	30657	17069	16689	34540	36922	38179	19574	20529	15724	30751	32606	46724	18469	21924	17175	25707	29190	28421	19662	17296	20546	35233	32869	31240	26262	17226	18313	30291	10693	25045	33380	31141	20607	27017	31372	36394	17398	19203	31575	34569	24465	18127
Dapma7bEVm000341t1	14353	12150	10846	14331	15124	20105	20381	16543	11082	12224	13480	16596	19437	13403	12652	10334	13294	15480	16986	11243	12294	10955	10316	12723	14189	15594	10463	12935	16615	16280	18326	15529	11923	11012	13220	6699	13403	19418	17252	12942	12945	14505	12944	10853	10008	20573	14916	13300	9520
Dapma7bEVm000342t1	106865	199478	172851	158302	169441	190831	278017	184615	180154	147377	141528	157024	190284	99000	204105	140892	131864	151859	243891	94219	214913	178228	95635	153155	138780	196719	157536	188303	155255	169524	182192	178908	170660	166988	116495	59762	176027	210145	239855	191800	119705	172611	125520	60469	175112	332404	159247	134241	95433
Dapma7bEVm000343t1	6824	16753	9771	8532	5663	12570	12170	5443	12003	10244	7641	19817	40929	7362	18361	10931	6855	21598	25362	6410	14553	10946	4575	25867	14847	4624	16868	10654	7596	9627	10921	21469	12395	12069	6412	5978	22671	7903	18150	15186	7003	9745	10188	3967	12278	22292	7598	7316	5751
Dapma7bEVm000344t1	11737	11229	9219	14534	11919	16877	21044	14448	8702	8846	12432	15560	17275	12246	11836	8493	11149	14629	18019	10215	11479	9589	9246	11570	12379	16419	9228	10617	13171	12888	15304	14454	9863	9741	11304	5200	12694	17258	17303	12968	9990	11854	11303	9328	10243	19135	13064	11374	7856
Dapma7bEVm000345t1	4077	3580	3371	5454	4289	6927	7245	5445	3177	3007	4840	5563	5844	4087	3803	2699	3781	4630	6319	2528	3462	2847	3758	4590	4109	4194	3155	3603	5040	5497	5515	4379	3197	3382	4618	1703	4804	5920	5741	4544	3970	4924	5453	3862	3434	6481	5052	4306	2879
Dapma7bEVm000346t1	8480	5929	6014	7804	7301	10693	9071	9581	5600	6434	5760	8503	7317	8661	6803	6093	6558	7174	8094	9014	6725	5814	4565	5267	6839	7825	5371	7081	6106	7575	8518	7493	6189	5421	6210	2939	5517	10318	9449	7610	5985	6626	6516	7360	5959	10326	7514	5984	4403
Dapma7bEVm000347t1	3745	1687	2293	2986	2448	3921	4285	4431	2085	1967	3069	3647	2386	3632	1997	1800	2334	3008	4073	2413	2372	2594	2462	2313	2382	3365	2480	2073	3263	2908	2921	3582	2296	1847	2688	891	1845	4182	3500	2067	1888	2162	4535	2768	2775	3216	3364	2710	1386
Dapma7bEVm000348t1	6438	3424	4894	6496	4383	6698	4352	7479	3548	4042	3595	6005	4497	6105	4152	3902	5070	4790	4475	5256	4303	3452	3123	2766	4519	5688	3314	4694	3644	4440	4670	5560	3951	3440	4525	1574	2613	7002	6641	4652	3919	3681	4768	5119	4357	6315	4856	3311	2526
Dapma7bEVm000349t1	8982	7552	6818	9328	9085	12493	12717	9435	7505	7248	8285	11014	11819	8266	8809	6768	8377	9588	11025	7827	8430	6842	6606	8009	8940	8809	7139	7912	9027	9768	10702	8169	6795	7003	7917	3792	8530	10656	10944	8955	7813	8923	8500	6964	7087	12838	8746	7818	5819
Dapma7bEVm000350t1	3659	1934	2231	3612	2891	4283	4375	4636	1961	1886	3448	3981	3454	3594	2061	1839	3139	3413	4307	2513	2579	2120	2609	2721	3046	3839	2053	2268	3779	3393	3440	3788	2160	1964	3267	1047	2341	4428	3720	2505	2863	2834	3772	3137	2411	3876	3814	2477	1757
Dapma7bEVm000351t1	10884	7774	9973	9821	10883	13832	16442	11405	8142	11636	12353	10333	13384	11441	9428	10486	11307	10719	13038	8466	9252	12190	8599	8621	7499	10767	7566	11989	13936	10700	11061	9910	11208	6946	9543	3175	7866	10863	17292	8948	8570	7354	9235	9551	12025	13917	10842	10384	5024
Dapma7bEVm000352t1	6570	2894	3360	5195	4351	6889	7686	5989	3356	3169	5491	6147	5131	6901	3435	3150	4296	6233	7956	4926	4200	3859	5072	4457	4554	4689	3547	3293	5901	5245	5218	5300	3178	2860	4759	1758	3792	6364	5621	3318	3642	4350	6718	5267	4200	5620	5498	4997	2624
Dapma7bEVm000353t1	3528	2211	2062	2601	2747	3930	4189	3146	2129	1959	2632	3088	3429	3538	2549	1855	2385	2947	3535	2789	2499	2190	2119	2551	2565	3330	1954	2341	3003	3158	3872	2995	2113	1906	2333	1126	2576	3844	3431	2555	2020	2659	2552	2740	2286	3872	2783	2776	1726
Dapma7bEVm000354t1	2135	1904	1705	2377	2306	3522	4306	2706	1789	1724	2249	2720	3161	2159	2160	1596	2061	2380	2939	1772	1947	1751	1732	2210	2174	2594	1560	1798	2583	2909	3304	2562	1853	1651	2001	1042	2356	3059	3042	2074	1929	2453	2492	1655	1893	3429	2598	2513	1478
Dapma7bEVm000355t1	1555	1991	1843	2862	3158	4372	4889	2311	1594	1927	2600	3310	3546	1478	1895	1755	2303	2973	3423	1321	1798	1754	1945	2162	2437	2816	1304	1988	2909	2937	3778	2978	1866	1435	2481	1191	2545	3268	3093	2268	2036	2520	2357	1061	1871	3398	3066	2964	1999
Dapma7bEVm000356t1	10325	9523	8847	11686	9832	14158	14617	11007	9272	8217	9581	12543	12482	8915	11032	7597	9209	11510	12899	9442	10185	8129	7293	8558	9550	11034	8340	9811	10176	10586	12079	10580	8202	8767	8895	4232	9251	13203	13836	11347	8146	9166	9121	7966	8834	16404	10465	8855	5593
Dapma7bEVm000357t1	3480	2913	2238	3427	3195	4813	4882	4320	2240	2285	2929	3572	4063	3260	2723	2116	2752	3406	4397	2968	2587	2153	2040	2780	2739	3964	2247	2404	3298	3676	3665	3525	2250	2328	2973	1356	2761	4752	4044	3338	2643	3278	3167	3072	2407	4446	3440	3436	2047
Dapma7bEVm000358t1	3053	1388	1067	1199	1464	1843	2323	2244	1386	1283	1474	1264	1715	2469	1457	1197	1259	1099	2077	1794	1373	1245	1126	1314	913	2740	1353	1398	1815	1601	2994	2188	1365	1401	1241	400	1208	2687	2453	1712	1206	1503	1058	2447	1395	2772	1617	1449	1132
Dapma7bEVm000359t1	23167	19935	19336	24679	26499	37818	47018	28665	19472	18076	24849	28802	33305	23418	22694	17747	21546	25601	36315	18855	21760	19660	18443	24996	24167	25439	18863	20846	27100	30260	33152	25052	19990	17212	21109	9753	24595	30846	29442	21266	18795	24943	28136	17650	21025	33480	27802	24970	16273
Dapma7bEVm000360t1	2022	1565	2023	2056	1913	2924	3398	3224	1693	1533	2221	2433	2358	1882	1691	1664	1934	2332	2925	1426	1883	1934	1854	1793	1870	2756	1571	1824	2460	2212	2670	2594	1773	1464	1880	815	1673	3201	2846	1655	1625	1852	2577	1478	2196	2855	2315	2030	1309
Dapma7bEVm000361t1	7960	8130	2426	31664	13240	21747	26373	7478	9206	2390	35247	26484	23306	7848	10029	4029	30979	18768	43270	6288	9199	2405	24473	20867	16778	10156	8290	3741	26674	23925	21862	4215	2883	8284	25697	6435	16161	11918	7101	10768	21146	26922	21489	7612	4545	20950	19741	14132	12751
Dapma7bEVm000362t1	6812	6560	1986	26314	10618	18092	21629	6149	7505	1935	29711	22513	19521	6802	7772	3214	25029	15920	36642	5271	7424	1970	20233	17154	13967	8496	6616	3051	21863	19835	18454	3542	2243	6717	21165	5190	13137	9835	5923	8732	17450	22462	17727	6373	3667	17045	16689	11375	10498
Dapma7bEVm000363t1	1508	565	592	973	1106	1436	1605	1585	609	560	1231	1056	1180	1594	644	609	887	970	1515	1052	657	716	890	1067	782	1756	545	712	1285	1217	1216	1257	593	539	1011	320	763	1690	1257	727	764	920	1338	1517	717	1040	1236	1121	558
Dapma7bEVm000364t1	3230	2950	2542	3198	3414	4475	5262	3242	2624	2426	2965	3948	4566	3092	3276	2405	2779	3659	5019	3059	2997	2376	2298	3413	3095	2918	2598	2726	3241	3473	3993	2956	2617	2563	2747	1398	3465	3949	4171	3294	2490	3321	3273	2572	2721	4962	3358	3103	2079
Dapma7bEVm000365t1	21526	11104	11447	27590	19995	29102	31870	18622	10692	9974	23656	21543	27156	13370	12542	8278	21114	18547	32633	15350	12012	8457	17736	20233	17390	11800	10487	11708	26745	23259	25411	15268	9514	11397	20274	6681	18377	17868	16182	13461	20193	22877	23620	14166	10324	19120	20553	20670	12375
Dapma7bEVm000366t1	19450	9122	4653	44177	16851	16983	28918	16060	8534	2574	36764	10382	25428	8517	12296	4978	30426	7104	30183	8438	8934	4220	22107	17094	7825	7402	10185	4532	28491	16638	19134	12056	4913	10996	25387	2310	11756	15913	8676	12302	24328	26817	27794	15134	6901	18139	20656	10889	12308
Dapma7bEVm000367t1	5888	2530	3376	3275	3651	5733	6309	5754	2668	2795	3347	4012	4430	5046	3001	2708	3133	3892	5894	4791	3244	3398	2464	4037	3190	4692	2336	3239	3855	4323	4094	4535	3057	2190	3032	1243	3018	5212	4928	2588	2568	3039	5043	4531	4040	4238	4176	3741	1950
Dapma7bEVm000368t1	9250	3044	4166	9336	5548	10618	9303	8153	4328	3089	8504	8738	9112	6181	4572	3110	7706	7688	13568	5259	4628	3531	7260	7798	5822	7005	4479	3710	9012	8748	7637	6376	2864	3374	8075	2302	5205	8359	6281	4176	6061	6644	10547	6010	5191	7113	7515	8096	3244
Dapma7bEVm000369t1	5580	4398	8594	8698	4083	7658	405	6568	3741	6223	1809	5668	4880	3146	6355	6334	5981	4886	4188	11370	5762	2957	1247	2155	4518	173	2674	5979	941	2819	3095	965	4069	4215	4475	1311	2094	6148	8056	7422	4543	4226	4374	2856	3522	6441	3939	956	2219
Dapma7bEVm000370t1	1825	2489	2234	3299	1442	2361	3891	2149	2651	1708	3190	3324	2265	2054	2917	1849	2423	3084	4228	1136	3093	2112	2589	2020	2120	2316	2571	2102	2590	2413	2449	2281	1625	2330	2498	961	2094	2548	3213	2458	1813	2680	2262	1269	2730	3861	2147	1901	1308
Dapma7bEVm000371t1	44748	31167	29419	29527	34962	53991	57111	41533	29771	24145	29085	40466	50784	44723	36665	26133	28119	34334	54084	52298	33685	24539	22490	38071	33385	35203	31546	28497	34349	40716	54079	33842	29046	27250	26608	14417	35387	47453	41584	35322	25190	37305	35605	44344	30695	48789	33642	36858	24179
Dapma7bEVm000372t1	2968	2524	2167	2976	3118	4060	3953	3044	2331	2284	2508	3503	3758	2851	2888	2123	2623	3263	3881	3044	2578	2185	2066	2469	2804	2733	2304	2518	2994	3251	4145	2904	2219	2258	2561	1380	2904	3618	3344	2795	2399	2722	2572	2331	2350	4269	2868	2990	1923
Dapma7bEVm000373t1	4469	2525	3374	5630	4373	7316	6702	4175	2300	2385	4458	5975	6523	4099	2757	2578	4169	4921	6947	4139	3172	2523	3244	4611	4808	2181	2271	3113	4486	5119	5610	3229	2800	2446	4297	1939	4506	4315	4747	2925	4040	5693	6182	3418	3177	4661	5019	3754	3118
Dapma7bEVm000374t1	2789	2686	2526	3081	2990	4332	5183	3218	2514	2323	2729	3392	4199	2487	3044	2149	2655	3164	4096	2493	2784	2193	2028	2799	2711	2958	2456	2553	3189	3505	3850	3258	2427	2327	2370	1093	2967	3521	3642	2973	2459	3002	2719	2108	2583	4197	3063	2904	1927
Dapma7bEVm000375t1	2291	1823	1619	2308	2160	3268	3298	2396	1717	1766	2105	2768	3005	2542	2305	1595	2130	2435	2905	2068	2098	1568	1667	2093	2256	2186	1615	1871	2318	2337	2911	2187	1703	1623	2047	990	2069	2695	2787	2250	1913	2223	2055	1960	1815	3214	2267	2015	1451
Dapma7bEVm000376t1	3133	2318	2327	2122	1907	3020	3934	4420	2176	2193	2559	2749	3000	2792	2301	2147	1915	2870	4000	2271	2486	2559	1855	2079	1894	4041	1964	2456	2881	2435	2758	3632	2186	1881	1897	934	2115	4300	4149	2420	1707	2304	2605	2537	2869	4492	2616	2253	1574
Dapma7bEVm000377t1	9421	8377	9051	12625	12847	18167	17521	10937	7467	7289	10300	15385	15033	9048	8781	6886	12136	15386	19050	9014	9051	7317	7759	10668	11956	9854	7060	8233	10789	12349	15118	9965	7808	7419	9890	4990	10867	13070	12927	9404	8684	11323	11045	7295	8804	12910	12799	10711	7444
Dapma7bEVm000378t1	63758	57463	61153	112571	75649	109814	143687	62532	52533	52902	105388	112374	124717	60574	69470	53091	94456	107539	126816	48227	64918	50407	81851	78797	87316	49332	55739	59533	120470	91229	106680	63180	53855	54540	95212	42923	98171	79266	83095	65639	82869	86541	78901	45246	59751	99855	77225	82317	56530
Dapma7bEVm000379t1	14694	3524	5615	5050	5916	7985	7766	7836	4090	4757	6218	4850	7192	8145	3992	3822	5002	4219	6579	9992	4436	4908	4623	5329	3568	8817	4181	5459	7960	6492	6646	7291	4648	3480	5324	1275	3334	8479	6946	4193	4484	3979	7233	8960	5604	5779	6221	6244	2803
Dapma7bEVm000380t1	4797	6606	3966	5006	6355	8887	13608	5747	5586	4457	5454	7028	9274	4232	6598	4306	4956	7128	9535	3366	6133	4893	4351	6633	5959	7348	5006	5318	6781	7461	9700	6468	5272	5699	4473	2618	7386	7558	8208	7117	4209	6353	4980	3363	5509	10874	6259	6884	4252
Dapma7bEVm000381t1	4012	4893	5891	6455	4831	8488	3728	4827	3922	4363	2899	6616	6859	2731	4866	4346	5139	5314	4540	7927	5382	2218	2212	4268	6380	922	3152	5169	3001	5267	5022	1523	3958	4657	4374	2233	4733	4669	6741	7873	4768	5680	5000	2756	2876	6929	4312	2968	3300
Dapma7bEVm000382t1	8003	5349	10292	2001	4456	7990	6940	11296	6007	6109	2952	6915	3577	9902	5555	7115	2048	5884	3599	6302	8134	8806	2269	3343	4925	7429	6916	7303	3422	5705	5842	11527	7829	5007	2254	2199	2727	10003	11685	5743	1669	3130	7932	5441	11579	7830	5802	4847	2763
Dapma7bEVm000383t1	11342	14679	11342	8843	7986	12609	7865	11913	12731	10588	6091	11178	15249	11181	17743	11330	7579	9941	16282	22245	14704	9245	4271	10608	8590	4843	11855	11260	6512	8300	11746	8463	10387	11666	6585	3901	11696	12679	15011	15772	6889	9970	7313	9386	10332	21350	7823	6910	6139
Dapma7bEVm000384t1	12904	22055	12355	16339	18519	28199	38756	19068	17638	14982	16694	22532	28125	14017	20940	13320	13010	21917	30978	10884	18025	14559	12581	16837	16120	27857	16932	15443	17793	21110	29617	22036	16443	15657	13810	8366	20459	24731	26747	23048	11714	20078	13560	11349	17363	33898	19269	24370	13103
Dapma7bEVm000385t1	4529	3479	4323	5358	5222	7025	7267	6453	3804	3445	5036	6132	6362	3867	3750	2860	5027	5906	6872	3582	4297	3907	4001	5040	5135	5230	3625	3974	6093	5620	5001	5455	3644	3575	4731	2266	4805	6742	5729	3870	4615	4795	5589	2896	4382	6092	5843	4087	2807
Dapma7bEVm000386t1	2481	1798	1528	3857	4370	6428	7793	2544	1788	1749	3794	5006	5729	2360	2108	1624	3540	4422	5343	2104	1990	1779	2879	4224	4074	2541	1617	1911	4506	5007	6077	2390	1667	1617	3334	1914	4345	3129	2581	2082	3100	4447	3972	1918	1710	3194	4108	4517	3011
Dapma7bEVm000387t1	38982	38142	26619	39513	54791	81719	127835	44756	35190	29643	49056	61716	71990	46673	41021	30523	35013	53701	83392	34146	38177	32126	33686	55713	47398	48638	30782	34820	50559	73286	76959	41128	33485	31588	34547	21610	59125	53111	50840	38701	31911	61422	53262	32662	33475	64174	56755	63448	38025
Dapma7bEVm000388t1	2441	2008	2560	4486	3127	5094	4938	3748	2580	2066	3642	4403	4067	2546	2393	1645	3313	4006	5315	2107	2598	2158	2975	3310	3447	1857	2255	1945	3915	3600	3750	2800	1964	1981	3743	1329	2993	3545	3562	2512	3034	3763	4957	2153	2639	3871	4054	2774	1963
Dapma7bEVm000389t1	30342	18370	22251	27310	22769	34274	40533	25496	18201	16915	25067	26699	30617	30086	22194	16741	23699	23944	32174	29950	20564	15116	19564	22564	22560	17316	16805	19713	28622	26721	27694	23388	18433	17088	23431	9706	23482	29415	29940	21644	20918	24448	22454	25943	20813	31371	23321	23141	15319
Dapma7bEVm000390t1	5264	6682	9520	11587	6701	13312	1453	7758	4837	6109	2845	10329	10660	2375	4438	5777	8032	6643	5702	10938	7137	3498	1978	6169	9337	1016	4018	6703	1756	6550	4470	1466	5324	6454	7248	2409	5838	6537	10044	11021	8118	9203	10269	4662	3710	8595	6502	1967	4588
Dapma7bEVm000391t1	6649	4784	4656	5651	4973	7469	9472	6553	4742	3771	5107	7264	7340	7702	5220	4193	4978	6491	8284	6077	5672	5000	4359	5924	6945	5066	5170	4678	6071	6096	7011	5228	4289	4544	4748	2586	5757	6671	7677	5530	4415	5599	7460	5368	5366	8149	5721	4676	3426
Dapma7bEVm000392t1	2210	1461	1538	1827	1720	2575	2869	2110	1347	1502	1680	2007	2333	2517	1708	1311	1674	1970	2348	2071	1619	1265	1351	1505	1690	1890	1395	1437	1851	1922	2721	1932	1477	1351	1683	734	1612	2467	2515	1796	1455	1679	1628	1958	1610	2630	1801	1633	1003
Dapma7bEVm000393t1	3027	3407	5532	11191	4576	9569	711	3518	2809	3778	2474	7252	7303	1409	3041	3452	6499	4487	2832	5841	3782	1938	1684	3593	6189	222	2205	3994	1344	3917	3973	579	2804	2974	5669	1720	3317	2835	5629	6101	6453	5594	6683	1490	2321	4898	4402	1174	3203
Dapma7bEVm000394t1	1197	606	954	1490	1070	1610	2207	994	496	774	1664	1599	1295	1212	649	651	1349	1466	1533	1224	758	836	1182	902	1166	792	427	847	1531	1202	1719	1078	674	483	1327	607	1058	1445	1225	670	983	1039	1155	1257	873	973	1294	1177	738
Dapma7bEVm000395t1	1093	1177	988	1798	1225	1895	379	1421	718	1110	579	1500	1273	877	912	1031	1291	875	509	1947	1132	509	364	754	1212	275	665	1168	482	1259	905	336	964	1121	1412	445	937	1411	1685	1585	1561	1405	1080	1034	567	1692	1104	429	798
Dapma7bEVm000396t1	4132	2455	3065	3545	3232	4481	3921	3903	2394	2734	2681	3472	4155	3993	2956	2474	3192	3127	3386	4356	2809	2345	1993	2873	3163	2618	2457	2807	3120	2993	3292	2836	2594	2351	2973	1304	3045	3939	4035	3489	2787	2646	2930	3685	2781	4195	2790	2599	1809
Dapma7bEVm000397t1	1791	1210	1823	2140	2022	2998	2776	2666	1462	1454	2168	2493	2082	1493	1359	1322	1849	2456	2985	1287	1480	1665	1831	1675	1962	2289	1314	1726	2504	2308	2641	2457	1422	1310	1844	858	1537	3234	2490	1417	1697	1941	2216	1369	1992	2310	2528	1725	1054
Dapma7bEVm000398t1	11305	10029	11644	14277	13386	18093	20499	11962	10331	10747	10578	14492	16952	11834	12030	9021	10501	13979	15140	11293	10785	9656	8223	10043	10858	8886	8711	10091	11318	12739	16666	10567	9713	8498	10382	5448	12479	12813	14209	12086	8878	11581	10222	8243	10992	16290	11970	13195	8098
Dapma7bEVm000399t1	9028	10395	11770	12845	9199	15277	9031	8562	8144	9334	7066	11717	11737	6883	9598	8723	9605	9478	10232	11987	9994	7073	5043	8294	10915	4944	7623	10262	6943	9754	10062	5821	9383	9086	9168	4225	9612	10614	14786	14404	9331	11754	9520	6937	8261	14662	8600	6202	6619
Dapma7bEVm000400t1	10273	8965	9191	10866	9064	15664	8220	9577	7214	7675	6157	12711	13404	7824	7893	6913	8170	9207	9097	13291	8358	5495	4913	7901	10782	5432	5933	8504	6509	10478	11086	6119	7126	7578	8687	4162	8880	10377	12059	11450	9365	11276	8877	8146	6395	12338	8106	6516	6470
Dapma7bEVm000401t1	1708	1413	948	1114	1172	1586	2164	1571	1336	1170	1280	1399	1589	1977	1568	1129	1096	1252	1395	1329	1412	1079	1120	1105	1057	1758	1290	1181	1524	1447	1739	1488	1279	1222	1100	515	1125	1976	2036	1551	1022	1216	1199	1350	1324	2529	1166	1150	833
Dapma7bEVm000402t1	6715	6900	6498	7123	6586	9674	13191	7249	6838	4841	6425	8238	10328	6392	7884	5582	6102	7605	10140	6483	7195	6030	5064	7873	7511	7284	6229	6096	7353	7543	9615	6924	6437	6134	5964	2924	8192	8759	9739	7548	5369	7606	7677	5164	7262	10109	6842	6026	4422
Dapma7bEVm000403t1	3846	3031	4299	4958	3522	5260	4202	4847	3039	3306	3377	4935	4407	3359	3665	3084	3900	4621	5039	5116	3884	3003	2373	2981	3856	2556	2942	3384	3651	3201	3679	3320	3200	2838	3554	1373	3040	4839	4813	3947	3531	3637	4408	2774	3454	4992	4028	2939	2133
Dapma7bEVm000404t1	3522	2608	3095	4084	3406	4455	6113	4701	2852	2664	3816	3471	3874	3314	2984	2674	3521	3108	4164	2688	2976	3343	3061	2954	3201	4002	2896	2965	4040	3874	4978	4158	3006	2588	3380	1260	2880	4596	4617	3099	3294	3466	4350	2986	3848	4343	3517	3155	2170
Dapma7bEVm000405t1	2397	3611	4064	3168	1720	4763	149	2887	2671	2584	689	3778	3972	892	3254	2704	1963	2287	2061	4098	4592	1324	486	2619	3821	67	2605	2876	411	2032	1932	333	2294	3618	1980	1033	2400	2591	3999	6896	2105	3213	2627	1598	1606	4871	1582	606	1618
Dapma7bEVm000406t1	1550	1623	1050	1412	1694	2377	3150	1680	1380	1360	1489	1883	2313	1544	1721	1135	1340	1802	2320	1393	1441	1239	1277	1452	1494	1825	1380	1349	1736	1856	2926	1682	1393	1289	1273	691	1929	1988	1924	1629	1247	1709	1296	1191	1431	2452	1485	1901	1220
Dapma7bEVm000407t1	2549	616	1392	432	1529	2433	1291	2249	616	1023	739	1196	1170	2123	626	915	695	1022	585	2382	750	1080	535	726	827	1270	792	1052	1007	1542	1689	1980	1240	615	657	418	524	2301	1731	783	526	734	1354	1385	1227	1050	1289	1190	747
Dapma7bEVm000408t1	14238	8723	9258	10090	10099	14461	16619	12789	7887	7455	10121	11633	12691	15162	10223	8175	9173	10269	15384	14911	10110	8006	7739	9723	9395	10399	8921	8123	11312	11718	12707	10309	8611	7941	9092	4131	10332	14194	13074	9996	7851	10905	10718	14602	9908	13830	10263	10260	6384
Dapma7bEVm000409t1	565	519	355	616	703	975	1127	658	399	371	559	710	836	530	523	393	632	646	798	507	471	398	476	524	576	849	443	459	824	723	1144	694	396	405	545	276	560	796	746	550	515	668	507	426	399	786	619	700	449
Dapma7bEVm000410t1	5451	3826	4329	4607	4090	5687	6219	5051	3719	4083	3847	4441	5564	5371	4214	3633	3974	4449	4913	6391	4285	3532	3196	3552	4041	3541	3622	4345	4205	4435	5358	4114	3787	3515	3572	1753	4110	5529	6092	5168	3724	4337	3606	4744	3926	6144	3915	3631	2804
Dapma7bEVm000411t1	12617	10975	9563	12570	10111	15155	17485	10617	10477	8256	10460	13283	16144	12082	12393	7900	9908	13049	15359	13010	11669	7995	8158	10732	11071	8892	9850	9315	11116	11579	14652	10089	8856	9544	10330	5112	12195	12850	14423	12590	9157	11459	8853	10290	10368	17706	10723	9988	7364
Dapma7bEVm000412t1	1180	1534	1293	1890	875	1504	764	1148	1001	1024	715	1177	1478	956	1234	970	1013	869	732	1543	1494	822	553	760	1142	671	952	1241	689	937	915	600	1035	1173	1096	384	964	1407	2203	1991	1270	938	1077	962	837	2087	1006	504	580
Dapma7bEVm000413t1	18432	14578	21902	19793	14921	22266	18771	20470	14570	17548	12341	16134	17688	20144	19010	17962	15202	15424	15100	29135	17597	14602	9353	10407	15348	10154	13147	18350	11782	14371	18859	14516	16560	12775	14222	6098	10829	20789	26461	18686	12415	12466	15639	14692	18309	21867	14652	11089	9340
Dapma7bEVm000414t1	1491	1489	1057	2061	1248	1799	2319	1008	1406	899	1501	1216	2052	1489	1870	1035	1635	1324	1521	1201	1320	910	1133	1328	1212	788	1407	1011	1883	1454	1865	967	1065	1395	1597	592	1561	1231	1722	1843	1537	1296	1161	1211	1128	2503	1130	1420	999
Dapma7bEVm000415t1	15383	10783	12688	9971	11775	18029	19169	13447	10330	9668	9514	13300	15718	15675	12948	9557	8993	12298	14718	16118	11971	10268	7362	10860	10369	11742	10698	10994	10943	12815	16359	12555	11274	8814	8932	4879	10928	15429	16814	12566	7694	10373	11536	12232	13156	16812	11268	12321	7519
Dapma7bEVm000416t1	25436	36631	25689	23038	31239	44406	78708	34223	32858	23394	26299	34811	49002	27077	42707	25929	20649	32270	47437	19275	36723	29152	18813	36462	30205	46824	31905	27108	29696	37608	46247	35176	30547	27643	19144	13625	38785	40382	42369	37104	18404	32797	31052	15998	35937	54669	28233	38039	22171
Dapma7bEVm000417t1	39476	17699	7909	43691	17004	13660	50096	21620	21007	4999	38423	6524	27188	19638	26251	10141	35107	4132	25133	22850	11988	11068	29173	20446	5506	19094	18732	7270	41399	16285	23125	18690	11039	22347	28634	1781	18763	17874	13020	21076	32421	26245	25074	64340	15512	25270	16708	14368	14995
Dapma7bEVm000418t1	10218	7124	7465	8859	7962	10684	10463	7594	5746	6557	7454	8929	10241	9730	7892	6535	8234	8711	9778	11600	7876	6364	6152	6711	7670	5886	6386	7187	8486	7679	9437	7238	6564	6141	7468	3257	7302	8952	10599	8859	6825	7388	6780	8729	7599	11244	7553	6707	4818
Dapma7bEVm000419t1	1123	661	648	1472	1399	2022	2451	1011	654	696	1346	1623	1886	1160	780	617	1296	1590	1879	1006	711	656	1224	1181	1384	1164	622	743	1666	1559	2106	1088	730	593	1313	703	1401	1221	1115	829	1150	1288	1107	1046	729	1110	1322	1400	1010
Dapma7bEVm000420t1	4423	1612	3827	1107	2966	5682	2887	4494	2048	2320	1428	2968	1822	3921	2038	2269	1345	2204	1510	4866	2441	2584	1162	1395	2101	2890	2184	2795	1782	3289	4380	4268	3193	1802	1176	1046	1149	5116	4089	2484	1056	1871	2916	3943	3511	2739	2793	2879	1669
Dapma7bEVm000421t1	7134	10702	5192	16845	6277	9788	9749	6546	13732	7146	10542	16925	9064	8698	14144	5993	10556	16216	22190	4060	15370	3208	13217	8144	10401	4490	14586	6085	10498	10342	9994	4603	3534	11613	13029	4532	10460	9259	10265	14111	9988	12460	7304	4608	5702	22071	7528	8471	4313
Dapma7bEVm000422t1	2298	1455	1404	1905	1811	2682	3244	2137	1252	1211	2108	2083	2333	2192	1460	1165	1959	1979	2801	2120	1420	1218	1612	1642	1586	1673	1173	1421	2469	2061	2948	1732	1217	1155	1768	783	1825	2371	1878	1307	1596	1863	1529	2290	1439	2408	1804	2180	1288
Dapma7bEVm000423t1	2094	2406	1991	825	2243	4724	811	1896	621	868	485	1270	1127	560	745	561	435	217	391	1170	1109	554	246	2604	2141	528	1383	2765	273	2311	2030	832	1382	2690	948	386	4647	3219	4403	6096	1388	2012	2580	3018	1219	3559	1747	555	1388
Dapma7bEVm000424t1	178	174	69	534	347	380	483	211	143	127	682	442	413	215	99	120	580	467	448	119	123	145	591	371	312	251	108	132	798	318	519	140	152	112	614	121	320	262	212	199	559	243	242	312	141	249	424	395	210
Dapma7bEVm000425t1	1318	896	624	380	373	529	661	1221	792	699	381	421	589	1548	958	793	360	412	538	953	935	940	298	475	438	1909	871	770	498	435	518	1195	898	736	352	173	360	1269	1468	1237	361	405	376	1086	896	1767	375	361	281
Dapma7bEVm000426t1	10944	8100	8154	9038	8457	13497	15047	10803	7847	7112	7851	9733	12174	10675	8739	7226	7456	8761	10678	10857	9116	7298	6101	8138	8317	7844	7534	8011	8318	8827	12148	8871	7670	7217	7086	3311	8077	10605	12702	10192	6651	8742	8636	9257	9174	13620	8473	8076	5595
Dapma7bEVm000427t1	397	428	145	311	353	418	979	243	403	277	429	407	675	500	425	228	296	398	668	235	400	278	252	550	370	575	338	263	443	428	558	368	271	335	296	163	524	376	479	481	297	445	269	288	311	862	372	399	229
Dapma7bEVm000428t1	1748	1541	2163	609	1278	2478	828	1739	1300	1744	677	2346	839	2344	1572	1694	598	1855	1170	2801	2158	1281	645	904	2071	306	1173	1838	675	1412	2317	1514	1549	1401	809	871	1082	1682	2555	1866	522	1236	1432	1635	1766	1798	1446	929	1005
Dapma7bEVm000429t1	5475	5885	4646	5866	5206	6998	12667	4995	5605	4105	5732	5903	9192	5877	6448	3832	4900	6290	8850	4917	6085	4209	4124	6826	5339	5825	4862	4597	6219	5982	6663	5278	4682	4890	4732	2383	6831	6406	8537	6822	4582	5584	5385	4565	5917	9867	5363	5237	3233
Dapma7bEVm000430t1	1441	1190	1197	1233	1020	1550	1428	1287	997	964	732	1099	1260	1318	1079	940	933	928	1158	1693	1123	860	613	1100	1208	754	977	1050	826	1142	1335	814	1116	987	986	436	1021	1399	1836	1680	1121	1195	1133	1124	1033	1736	1074	799	781
Dapma7bEVm000431t1	7752	7315	9795	1821	13611	15788	12946	12843	8232	9209	5377	8536	8117	10992	7255	9734	4335	7498	1358	5250	8199	10658	2625	6053	10189	7516	8608	7895	10475	9783	20699	14100	13573	6134	2696	5542	4695	10827	11629	8044	4177	4863	9085	6377	10156	8155	8417	7718	7832
Dapma7bEVm000432t1	19855	21885	27105	32347	18147	30195	1943	20490	12843	17996	8188	21794	30776	13169	17289	20205	22705	20322	9432	39210	23155	10546	5095	12253	26667	1090	11774	19139	4416	13148	16974	3323	13555	15973	19195	7437	11183	15807	26684	30558	24113	18131	24136	12993	11619	21926	13964	5435	13474
Dapma7bEVm000433t1	8547	3197	4340	1812	3091	3793	4650	5410	3779	3467	2524	2707	3308	7629	4137	3821	2326	2660	3160	7971	4222	3924	2131	2745	2453	5524	4042	4272	3312	2976	3467	5488	4405	3348	2060	952	2097	5570	6145	3816	1983	1942	2677	7731	5501	4980	2746	2648	1739
Dapma7bEVm000434t1	7323	6527	6779	8965	9138	13360	15924	11401	7334	6744	8291	11798	11630	6739	7867	5931	7569	10514	14469	5297	9005	7726	6285	10257	10091	8489	6822	7230	9304	10424	9689	9113	6504	6813	7290	3516	9233	10724	10100	7155	7043	9672	12542	5085	6876	12460	10844	8145	5422
Dapma7bEVm000436t1	5180	4462	6032	6009	4732	8007	7594	7923	4602	4495	5006	7091	6629	4003	3926	4256	4481	6255	7189	4049	5205	5341	3950	5374	6014	5365	4748	5273	5178	5830	5708	6169	5111	3718	4521	2133	4280	7080	8414	4753	4224	4615	7836	2758	6528	7169	6020	4232	2778
Dapma7bEVm000437t1	5129	4596	4150	5661	5431	7908	10137	5922	4435	4012	5370	6281	7789	5217	5361	3766	4842	5892	7757	4136	5265	4423	4242	5681	5370	5761	4334	4722	6482	6222	6657	5659	4245	4290	4704	2264	5671	6602	6962	5258	4441	5621	5372	3840	4563	8420	5528	5254	3272
Dapma7bEVm000438t1	33503	27738	24559	19748	20918	23633	16874	19658	18006	28794	20174	29905	27878	21805	26782	23037	21170	27692	41015	28489	27749	22774	9857	21091	22102	10676	20618	34247	15921	19260	16745	17852	19558	18937	16293	8062	19508	20814	31845	23595	15719	17847	19002	18903	25796	40654	22932	13305	13088
Dapma7bEVm000439t1	3447	2029	1579	3077	2931	3848	5770	4011	1927	1777	3867	3457	3497	3274	2282	1816	3005	2977	5076	1857	2383	2205	2817	2985	2384	4495	2092	2076	4352	3750	3783	3605	1829	1827	2880	1065	2560	4241	3345	2106	2727	3130	4184	2960	2185	3942	3768	3174	1837
Dapma7bEVm000440t1	4282	3363	3543	5808	4648	6488	8924	5935	3582	2843	5596	5413	6259	4113	4262	3090	4756	5108	7713	3223	4020	4078	3937	5029	4503	4902	3422	3650	5592	5309	4850	4789	3222	3424	4321	1754	4454	5797	5368	3591	4063	4760	6429	3727	4180	6094	5662	4455	2628
Dapma7bEVm000441t1	9195	11181	10477	10938	11076	17664	9215	11008	12784	9575	7935	16941	18626	10355	14681	9070	9223	14732	19513	10379	13878	7093	5444	14391	13091	4617	11321	10533	7486	11353	11635	9596	9032	11063	8569	5571	14563	11603	13422	12447	8328	14231	10056	7785	8949	20143	12070	7845	8315
Dapma7bEVm000442t1	57537	38363	53145	80311	46534	82986	57538	64898	39943	41021	46431	74280	73431	36865	49875	42015	70647	59221	62854	77645	50665	32013	31743	42692	58099	24500	32378	47605	42375	49579	49548	30605	34888	40309	49833	16881	37446	49944	55097	50607	48548	47862	64017	36691	35536	68986	51020	29518	29421
Dapma7bEVm000443t1	6217	5702	5042	6239	6555	9183	10902	6806	5482	5151	5508	7221	8580	6939	6490	4853	5768	6518	7503	6160	5769	4893	4635	6247	6569	6464	4863	5611	6553	6932	8786	6399	5227	5062	5172	2730	6606	7269	8333	6714	5122	6313	5491	5243	5592	9578	6009	5546	4176
Dapma7bEVm000444t1	4382	3617	2895	3992	3888	5502	5699	4567	3054	3561	3600	4769	4945	4186	3807	3013	3593	4254	4866	4194	3442	2788	2597	3381	3717	4111	2654	3673	3894	4180	5664	3956	3308	2983	3424	1643	3611	5449	5398	4416	3243	3782	3322	3383	2952	5793	3850	3409	2538
Dapma7bEVm000445t1	1445	781	720	1363	1101	1849	2323	1347	794	754	1338	1536	1397	1521	1034	767	1171	1341	1712	1064	1058	789	1052	1061	1157	1485	818	818	1369	1315	1811	1210	796	707	1220	482	1043	1491	1300	928	843	1264	1231	1314	957	1491	1354	1283	752
Dapma7bEVm000446t1	6920	7534	5471	9359	7620	11563	15555	9413	6442	4694	8347	10441	10952	5889	6811	4995	7160	8693	13776	4687	7514	5619	6016	8215	7806	9361	6541	5822	8651	9459	11156	8020	5302	6136	6980	3000	8425	10173	10157	7673	6499	8941	9901	5260	6944	12276	9713	7974	4839
Dapma7bEVm000447t1	5601	4997	6103	7329	6488	10190	10890	7465	5056	4760	6181	8430	8876	5418	6060	4290	5725	7072	9847	4754	6251	4454	4457	6411	6300	5872	4806	5721	6608	7537	8923	7006	4829	4900	5620	2587	6232	8517	7908	5772	4905	7379	6702	4633	5316	8763	7567	6790	4152
Dapma7bEVm000448t1	7372	5624	6426	11438	8469	12512	11610	6815	5416	5549	8363	9586	10638	6494	6718	5143	9103	8083	9321	6624	6404	4943	6442	6979	8457	4966	5236	6041	9228	8513	9574	5982	5528	5473	8818	3433	7548	7436	8495	7472	8717	8516	8484	5653	5787	9401	8296	6973	5162
Dapma7bEVm000449t1	6310	3901	3699	3452	3109	5657	6523	6854	4332	3877	3781	6433	3324	7281	4271	3690	2778	5974	5949	3796	5477	4491	3556	3539	4707	5661	5103	4265	4023	4655	5003	6277	3879	3807	3093	1898	3379	6604	7374	4781	2508	3663	5046	4327	4905	7563	4158	4126	2296
Dapma7bEVm000450t1	7799	8563	7815	8985	9597	14820	17282	8778	8154	7068	8300	12562	15057	8890	10763	7678	7520	11272	15670	8222	9421	6913	6052	10889	9872	8401	8543	8112	9167	11465	13360	8479	7707	7713	7676	4460	11360	11313	11395	9682	6800	11036	9520	6422	7744	13816	9720	10197	6697
Dapma7bEVm000451t1	4820	4210	3984	3930	3740	5536	5590	5094	3553	4000	3270	4699	4737	4155	4356	3605	3492	4335	5293	5306	4532	3590	2797	3184	3524	4291	3518	4379	3717	4092	4555	4259	3743	3397	3298	1433	3329	5691	6134	4696	2974	3937	3310	3745	3937	6540	3766	3603	2464
Dapma7bEVm000452t1	6779	5770	5013	7454	7049	11254	13828	7899	5527	4820	7729	8607	10268	7994	6699	4554	6459	7568	10739	5985	6208	4653	6214	7853	6604	7559	5324	5543	8882	8569	10536	7630	5250	5080	6604	2791	7372	9347	8302	6574	5943	7725	6998	6357	5703	9866	7658	7545	4808
Dapma7bEVm000453t1	9747	8830	7331	8683	10866	14338	15980	10365	8529	9018	8116	12055	14153	9446	10973	7499	7845	10620	13473	9096	9782	7877	6375	10034	9586	7732	8858	8426	9812	10919	14089	9767	8421	8394	7691	4341	10558	11324	12035	10672	7111	9658	9114	6711	7914	15148	9750	9675	6779
Dapma7bEVm000454t1	7451	3939	3866	7599	6147	7144	9987	6873	3761	3335	8117	6466	7731	5923	4541	3435	6680	5736	10293	4543	4339	4269	5617	5953	5040	6213	3939	4213	8766	6534	7106	5896	3788	3684	6442	1926	5112	7177	6194	4472	5657	6084	7383	5862	4214	7625	6711	5802	3564
Dapma7bEVm000455t1	10207	4927	4890	6753	5958	6703	8516	8824	4571	5621	7282	6499	7720	9203	5994	5503	6850	6573	10708	8031	5828	5691	4880	5340	5140	8000	4656	5834	7930	6188	6191	6905	5083	4204	5812	1879	4815	8692	7766	4857	5762	5763	6659	8892	5446	8903	6678	5286	3296
Dapma7bEVm000456t1	3379	3514	3215	4272	1623	4246	6199	2675	4184	2857	3722	5933	3092	5127	4036	2671	3116	5103	6548	1764	4744	3027	4138	3154	4451	2900	3950	3238	3644	3925	4170	3665	2819	3484	3870	2152	4212	3451	5455	3591	2597	4395	2800	2350	3548	5941	2741	3269	1896
Dapma7bEVm000457t1	3207	1493	2727	942	1997	3051	2241	3687	1884	1953	1189	2620	1107	3458	1700	1944	1057	2368	1675	2621	2548	2855	1512	1110	2165	2179	1941	2376	1709	2140	1980	3679	2355	1515	1369	928	1090	3775	4195	1741	1036	1162	2415	1947	2947	2453	2270	1478	884
Dapma7bEVm000458t1	1779	795	961	559	628	1017	1048	1624	846	932	647	812	625	1830	824	808	486	633	836	1316	1150	1074	505	586	660	1305	851	999	708	699	870	1420	854	835	564	214	426	1672	1670	930	496	667	893	1630	1300	1392	822	682	414
Dapma7bEVm000459t1	3686	3662	2978	4056	5010	6226	8669	4231	3458	3232	4070	4601	6292	4028	4193	3205	3674	4246	5740	2930	3581	3553	3052	4773	4167	4609	3135	3640	4678	5486	5388	4251	3473	3305	3324	1911	5014	4970	5154	4026	3414	4436	3975	2744	3364	6003	4282	4288	3001
Dapma7bEVm000460t1	3329	3194	2719	4103	4064	5629	5406	3897	2729	2996	3216	4837	4831	3084	3445	2512	3229	4101	5028	3136	3082	2535	2616	3230	3422	3895	2592	3084	3626	4281	5476	3847	2667	2740	3273	1626	3476	4895	4627	3809	2981	3900	3210	2820	2742	5529	4208	3932	2379
Dapma7bEVm000461t1	1422	1484	907	1730	1980	3058	5379	1653	1103	804	2049	2296	2879	1400	1398	782	1546	2268	3620	974	1342	981	1515	2365	1717	2374	1157	993	2213	2682	3027	1789	1028	1095	1521	758	2310	2131	1730	1361	1362	2403	2281	1146	1305	2337	2246	2331	1394
Dapma7bEVm000462t1	5114	3672	4052	3794	2283	4809	5400	5441	4792	3178	3324	6790	2929	6534	4212	3238	2758	6098	6249	3778	6132	3921	3566	2916	4637	2924	5069	3604	3260	3747	3459	4697	3475	3668	3535	1796	3103	5019	6222	4268	2491	3423	5091	3610	4911	6282	3542	3335	1875
Dapma7bEVm000463t1	13786	17020	28168	1983	450	1346	218	17643	13910	19208	438	1568	2004	4718	15495	17475	1230	861	866	21729	19262	9382	261	730	869	231	11687	19405	222	728	585	1863	13860	16640	807	318	700	11748	29680	33383	1352	885	868	8264	12447	24390	498	269	435
Dapma7bEVm000464t1	10119	10639	12454	16104	13262	18469	15999	14756	11176	11044	11802	16807	16339	7541	12636	9879	12579	15678	18887	9400	13502	10695	8445	12436	14854	8904	11636	12914	12580	13444	14575	12158	10816	11094	11642	5405	12218	15357	15494	12684	11725	13440	13975	6627	9975	18579	15026	9701	7262
Dapma7bEVm000465t1	1762	1390	1509	2136	2332	3466	3239	2208	1348	1617	1933	2548	2567	1772	1586	1358	1793	2217	2966	1753	1473	1381	1508	1572	1930	1512	1294	1551	2047	2246	2795	1857	1468	1108	1767	893	2174	2215	2198	1592	1567	2067	2006	1478	1603	2190	2139	2142	1487
Dapma7bEVm000466t1	8668	5774	7584	10403	6509	10115	2957	9779	5145	6661	4251	8386	8196	6934	6880	7161	8934	7315	6780	12827	6798	4274	2534	4507	6991	3999	4211	7177	3189	5785	4319	3554	5359	5572	6835	2158	4340	8724	10331	8876	7115	6753	7476	6486	4535	9464	6888	2594	3659
Dapma7bEVm000467t1	14116	9506	8985	13608	10815	13906	16554	13354	9507	7993	12758	11603	15017	10736	10085	8017	12070	11128	16237	11257	9949	9247	8941	9752	9191	11680	9123	8987	13853	11517	13513	10782	8609	8497	11023	3506	8928	13159	13145	10011	9830	9888	12979	11620	10065	15269	11549	10797	6459
Dapma7bEVm000468t1	12553	11596	11172	12655	12452	15523	18167	11375	11033	11482	10407	13768	15920	11393	13765	10629	12686	13572	15996	15140	12450	10174	8647	11174	12475	8677	10204	11694	12035	12297	14748	9670	10764	10006	10271	5176	12461	13018	14342	12866	10127	11450	10624	9243	10269	18130	10660	10651	7374
Dapma7bEVm000469t1	4441	3281	3774	4744	4091	6763	6757	5600	3438	3330	4516	5726	5361	3978	4266	2965	4159	5149	7480	3366	3804	3225	3490	4035	3984	4170	3602	3395	5064	5377	6277	4971	3260	3356	4136	1711	3745	5922	5527	3926	3082	4467	5253	3866	3883	5945	4825	5089	2637
Dapma7bEVm000470t1	2917	1971	2055	1994	2036	3134	3147	2887	2056	2180	1990	2345	2739	3003	2498	2031	1857	2158	2647	2592	2255	2151	1692	1918	1940	3339	2118	2324	2239	2291	2800	2702	2180	1904	1886	826	1730	3223	3455	2523	1696	1971	1897	2624	2344	3594	2077	2079	1275
Dapma7bEVm000471t1	3781	3884	3401	4339	4818	7498	8577	4497	3933	3521	4346	5959	6634	4055	4995	3245	3628	5386	6181	3056	4281	3277	2970	4341	4735	4743	3513	3691	4485	6016	7379	4261	3511	3444	3930	2327	5167	5335	5234	4630	3447	4888	3865	3109	3458	6588	4577	5836	3472
Dapma7bEVm000472t1	5184	5142	4921	5403	5189	7758	8380	5010	5166	5036	4887	6748	7513	5609	5988	4670	4727	6320	6578	4849	5742	4657	3573	4927	5624	4763	4727	5187	5096	5848	6787	5175	4914	4399	4489	2625	5584	6347	7021	5954	4011	5454	4822	3767	4834	7993	5133	5138	3482
Dapma7bEVm000473t1	9473	5191	6726	8355	6606	7534	6047	7903	4674	6162	6147	6771	5997	8075	5861	5896	6391	6246	6352	10349	5975	6023	4204	3736	5254	6542	4495	7172	5702	5353	5719	6090	5458	4467	6755	1996	3935	9272	9163	6242	5449	4868	5023	7539	6092	8346	6825	4080	3258
Dapma7bEVm000474t1	10181	10262	17644	27007	12364	19629	3497	11916	8694	13180	7763	18165	15842	6264	10439	11423	15848	13951	8732	17657	13266	5847	5786	6817	13879	1680	6210	12572	5171	8591	8911	2902	8988	9033	15042	4586	6990	10617	15735	16774	14818	10882	11852	5963	7347	15032	11852	4498	6584
Dapma7bEVm000475t1	6927	3670	4338	4661	4663	7091	7318	6256	3000	3422	5286	6602	5752	6971	4076	3799	4866	5650	9034	6950	4092	3231	4126	4810	4842	4267	3266	4240	6320	6030	7179	5166	3859	3379	4865	2243	4996	7450	6380	4225	4026	5512	5332	6973	4093	6386	5386	5020	3097
Dapma7bEVm000476t1	6347	5872	4633	6024	6441	8665	11285	6608	5562	5173	5764	6549	7885	5621	6891	4768	5378	6002	7901	5582	6257	5046	4393	5640	5358	6620	4801	5682	6524	6891	8521	6265	5206	5510	5142	2468	6022	7760	7837	6615	4591	6135	5324	5010	5229	10571	5896	6159	3928
Dapma7bEVm000477t1	2322	2746	2262	2357	2755	4502	6687	3555	2457	2218	2627	3540	4055	2318	2891	2134	2120	2916	3938	1947	2666	2268	1855	2605	2610	4179	2193	2441	2685	3449	4448	3428	2305	2120	2038	1240	2912	4108	3749	2755	1738	3087	2698	1762	2893	4257	2943	3533	2083
Dapma7bEVm000478t1	1855	1402	1347	2385	2313	3561	3934	2035	1238	1314	2038	2883	2939	1790	1519	1151	1873	2629	2882	1555	1487	1139	1662	1760	2056	1679	1101	1409	2330	2591	3221	1821	1257	1006	2131	1012	2123	2349	2088	1602	1728	2293	1911	1564	1363	2361	2226	2700	1663
Dapma7bEVm000479t1	3567	3108	2776	3196	3409	4873	5986	3770	2942	2840	3101	3941	5037	3774	3534	2843	2784	3481	4932	3935	3160	2910	2328	3485	3267	3387	2786	3143	3334	3677	4251	3170	2831	2615	2844	1264	3533	4045	4465	3589	2710	3371	3580	3251	3104	5296	3249	3349	2022
Dapma7bEVm000480t1	1164	563	520	959	935	1322	1247	1085	495	681	1011	1020	1102	1048	646	590	797	946	1102	771	568	577	732	745	784	1240	491	680	1086	1009	1146	929	572	519	911	279	603	1257	920	649	802	826	872	1054	615	997	1095	950	654
Dapma7bEVm000481t1	2607	1941	1786	4053	4119	5567	5367	2541	1866	1875	3378	4895	4789	2398	2214	1750	3523	4441	4883	2302	2046	1676	2921	3296	3916	2118	1842	1818	3977	4058	4949	2179	1866	1782	3537	1591	3452	2983	3064	2356	3073	3587	3730	2123	1859	3387	3885	3522	2341
Dapma7bEVm000482t1	2727	3339	2459	3229	3962	5721	8490	3665	2709	2485	3439	4199	5534	2909	3280	2298	2994	4048	5349	2319	2825	2542	2678	3672	3614	5210	2548	2593	4046	4422	6174	3951	2816	2312	2908	1606	3931	4631	4489	3372	2528	4018	3585	2359	3535	4931	3967	4563	2490
Dapma7bEVm000483t1	3690	3189	2359	2848	3744	5529	7487	4064	2926	2387	2969	4195	5061	4356	3399	2280	2389	3858	5787	3116	3052	2368	2352	3263	3006	4958	2695	2654	3639	4485	5553	3877	2525	2439	2486	1546	3707	4822	3852	3234	1920	3581	3278	3416	2789	5076	3945	4697	2534
Dapma7bEVm000484t1	3873	7397	4452	4643	6074	9604	13206	6209	6369	5600	4669	7061	7906	4137	7731	5279	3620	6774	9439	3484	6048	5639	3327	5470	4990	8426	5475	5665	5199	7514	10398	7025	5666	5018	3776	2557	6409	8200	8762	7396	3171	6918	4694	3040	5841	11355	6146	8028	4191
Dapma7bEVm000485t1	3001	3028	3712	5040	4171	6017	5271	3327	2645	2818	3954	4944	5551	2452	3405	2521	4117	4965	5208	3214	3228	2775	2978	3280	4184	2827	2396	3408	4033	4087	5816	3037	2891	2610	3887	1791	3940	4454	4767	3624	3401	3885	3738	2209	3186	4940	4275	3153	2363
Dapma7bEVm000486t1	47336	47510	52811	93415	50996	117697	45436	75467	39463	31111	25681	57152	65876	32756	41082	31184	36749	34504	26715	70302	48374	23428	16741	45923	55561	37115	31502	39139	24154	70158	61071	50373	38037	47375	48766	18770	43207	78512	72872	72736	54315	65054	68492	53994	33059	74395	60024	35121	36543
Dapma7bEVm000487t1	5262	2951	4160	6250	4887	7400	6380	5805	2792	2979	4812	5518	6103	4646	3268	2732	4581	4760	5831	5103	3530	3231	3353	4326	4467	4286	2580	3492	5363	5144	6258	4515	3248	2749	4820	1735	3654	6181	5476	3405	4067	4735	6202	4215	3855	4822	5501	4120	2936
Dapma7bEVm000488t1	1934	1706	1782	2372	1885	3198	4100	2609	1692	1390	2266	2896	2951	1958	2037	1453	1690	2552	3643	1609	2130	1821	1479	2276	2138	2109	1591	1661	2171	2723	2850	2229	1490	1547	1856	856	2191	2700	2790	1742	1623	2383	3064	1518	2118	2934	2459	2183	1295
Dapma7bEVm000489t1	12488	5030	5627	7692	6011	8489	8709	9319	5191	4351	7097	5978	8635	8871	6074	4611	6164	5041	8552	8564	5503	5083	4570	5882	4741	6222	5590	5641	7814	7244	6434	7327	4896	4902	5990	1751	4965	8973	8702	6381	6131	5919	8744	9675	6178	8676	6458	6139	3212
Dapma7bEVm000490t1	7120	6755	5698	7015	8023	12068	14533	7853	5989	5539	6578	9291	11484	7185	7599	5037	5894	8972	11708	6631	6614	5146	4967	7085	6817	8155	5481	6068	7271	8650	12528	7500	5992	5559	6079	3224	8316	9519	9246	7467	5111	8070	6337	6028	6394	10732	8130	9203	5608
Dapma7bEVm000491t1	3932	2975	3153	3204	3983	5840	5372	3936	2973	3099	2906	3968	4324	3605	3388	2703	2881	3415	3769	3652	3042	2652	2342	2793	3284	3390	2688	3158	3617	3881	5430	3901	3125	2696	2708	1434	3154	4692	4714	3589	2704	3363	3161	2945	3355	4694	3585	3561	2348
Dapma7bEVm000492t1	3601	4679	5526	1962	2157	3920	363	3812	4752	4733	833	2231	2182	3267	7518	4547	1512	1698	1458	8588	8431	3110	785	1686	1794	2212	5363	4201	680	1795	1753	1770	6034	6809	1229	705	1126	3693	8005	9805	1286	1398	2029	2129	4338	8709	2019	1040	830
Dapma7bEVm000493t1	9812	7346	10123	2734	6212	8971	8099	10886	7348	8733	3553	5733	5127	9621	8512	8171	3130	5038	5109	10080	8327	9320	2510	4288	4109	8562	7426	9288	4296	6066	8271	11306	10329	6747	2634	1983	4497	12218	13822	9327	2308	3863	5128	6285	10866	13043	6204	5511	3247
Dapma7bEVm000494t1	1486	1154	1115	1289	1172	1831	1916	1415	1121	1101	1097	1540	1876	1594	1313	976	1032	1412	1618	1288	1252	928	886	1109	1170	1205	991	1054	1174	1476	1620	1518	1061	947	1073	484	1169	1754	1708	1367	1001	1270	1204	1317	1015	1998	1214	1139	758
Dapma7bEVm000495t1	5531	3331	4688	2481	1719	2619	4344	5379	4916	3142	2488	1477	1590	6228	4738	3734	2616	1533	1772	6079	4099	4857	2247	1122	1172	8267	4377	4068	3249	2009	3549	5306	4646	3298	2217	532	1530	6053	5672	4009	2030	1716	1561	6289	5196	5824	1685	2792	1069
Dapma7bEVm000496t1	2476	2557	1668	2345	2197	3367	4471	2543	1901	1781	2388	2989	3385	2734	2348	1622	1915	3089	3876	2065	2281	1869	1862	1974	2061	3890	2029	1827	2698	2635	4003	2966	1854	1733	2148	1044	2206	3681	3689	2698	1714	2285	1849	2234	2180	3791	2769	3135	1604
Dapma7bEVm000497t1	8371	8198	8197	9853	8512	12828	12734	8442	7034	7183	8113	10601	12817	7568	9587	6977	8321	9659	11960	8221	8616	6378	6061	8112	8521	7064	7817	7687	8803	10066	11097	7937	7359	7293	8034	3895	9327	10393	11158	9640	7449	9539	7849	6443	7531	12996	8664	8221	5873
Dapma7bEVm000498t1	2526	2402	2780	3012	2570	3965	4326	2975	2312	2243	2368	3342	3715	2515	2929	2186	2217	2954	3443	2718	2651	2457	1651	2317	2576	2594	2210	2395	2364	2752	3459	2693	2423	2080	2133	1114	2430	3425	3993	2881	1910	2473	2443	2075	2859	3696	2888	2439	1623
Dapma7bEVm000499t1	3743	3592	3640	2635	2695	3927	4623	3406	3188	2955	2674	3104	3532	3794	3497	2834	2200	2844	3449	3400	3516	2959	1767	2521	2654	3413	2820	3667	2715	2968	3290	3589	3236	3062	2258	1167	2379	3951	5178	3642	2118	2394	2750	3151	3755	5460	2819	2592	1679
Dapma7bEVm000500t1	7615	6777	5952	7745	8039	11887	12852	7895	6867	6289	7044	8748	10433	7491	7611	6014	7751	7703	9127	8704	6861	5533	5752	6848	7813	6176	6093	6789	8453	8847	12256	6660	7015	6433	6563	3437	7915	8811	9450	7823	6437	8123	6529	6166	6235	10628	7293	7198	5340
Dapma7bEVm000501t1	3241	1699	1886	2279	1673	2630	3219	2918	1349	1866	2275	2356	2186	2871	1593	1514	1747	2198	3177	2152	1605	1748	1775	1694	1565	2954	1407	1847	2502	1977	2234	2663	1680	1367	2011	691	1710	3546	3040	1895	1639	1721	2207	2846	2096	2805	2233	1984	1084
Dapma7bEVm000502t1	9879	4028	5276	1823	3024	3947	3721	4953	3306	5404	2251	3560	3213	7172	3645	3645	2301	3311	3692	7159	4841	3438	1770	2565	2958	3305	3519	5763	2667	2994	3341	3664	3547	3033	2116	1116	1987	5232	5780	3626	1507	1959	3037	4804	4418	5192	2567	2762	1496
Dapma7bEVm000503t1	7042	5092	5297	6165	6002	8788	12878	8795	5127	4091	6363	7830	8657	5976	4823	4214	4567	7112	11753	4776	6137	6583	4545	7348	5863	7059	5430	5028	6781	7602	7074	7262	5350	4872	4794	1911	5664	7860	8809	5065	4466	6102	10190	5025	7254	8333	8101	6052	3437
Dapma7bEVm000504t1	2488	2893	1919	2410	3145	5066	6872	3078	2484	2143	2679	3714	4424	2326	3073	1909	2115	3266	4626	2152	2456	2023	2050	2824	2564	4521	2192	2107	3139	3822	5890	3182	2309	1965	2394	1212	3219	4097	3496	2881	1760	3411	2490	2150	2404	4232	3154	4623	2440
Dapma7bEVm000505t1	4442	3576	3204	5220	4679	8043	9175	4669	3409	2742	4576	5776	6874	4525	4066	2776	4140	5345	6447	3861	3486	2860	3397	4136	4430	4720	3013	3249	5053	5620	7484	4463	3247	2685	4201	1970	4937	5378	5240	3987	3545	4973	4465	4132	3729	5856	4854	5496	3150
Dapma7bEVm000506t1	2224	1526	1265	2013	1962	2662	3010	1913	1492	1393	1805	2159	2241	2193	1661	1234	1706	2001	2152	1829	1575	1428	1477	1495	1855	2008	1340	1417	2066	2065	2962	1757	1429	1251	1663	735	1641	2290	2336	1735	1598	1759	1565	1873	1418	2552	1981	1827	1168
Dapma7bEVm000507t1	3573	3880	3116	3510	3699	5485	6575	4081	3176	3343	3543	4523	5082	3815	3852	2949	2800	4294	5065	3370	3342	3031	2650	2839	3277	5074	3133	3315	3859	3870	5281	4123	3269	2787	3297	1705	3424	4918	5223	4194	2711	3378	2758	3022	3561	5652	4026	4851	2645
Dapma7bEVm000508t1	7338	6689	5504	6429	7867	10711	12709	6054	5840	5664	6426	9341	14005	7278	7958	5434	5835	9557	12729	6892	6478	5317	4940	9182	8566	5976	5819	6601	7943	8358	12063	6354	6084	5610	5854	3889	10562	8080	9197	7541	6082	8496	5982	6063	5949	10923	7216	8184	5538
Dapma7bEVm000509t1	1066	580	523	952	764	1093	1308	1101	520	506	996	942	953	1026	547	507	794	796	1170	943	690	599	893	605	738	1144	488	546	1054	866	1230	913	551	501	869	322	648	1139	919	580	717	852	890	1086	666	817	869	812	567
Dapma7bEVm000510t1	1543	1136	1372	2629	1654	2116	1232	1513	986	1295	1090	1931	1705	1271	1476	1209	2333	1949	2350	2375	1349	761	842	930	1602	671	809	1287	1082	1282	1400	750	961	1072	1646	479	1025	1716	1662	1429	1588	1544	1428	1429	1018	1736	1695	773	809
Dapma7bEVm000511t1	3219	3138	4067	5608	3349	5184	2893	3642	2838	3444	2383	4636	3788	3174	3627	3453	3739	4382	3901	5040	3791	2286	1663	1959	3418	2079	2487	3588	1754	3126	3465	2403	2570	2678	3611	1296	2397	4298	5578	4185	3303	3460	3232	2129	2706	4911	4146	2226	2084
Dapma7bEVm000512t1	11641	9073	5626	6175	6318	5683	8271	5781	5823	6917	7911	7306	7637	7413	8285	6421	6208	5564	11514	6491	9653	7300	4716	6380	5096	6268	6194	8304	7307	5158	5798	5067	5852	5318	5962	1478	3974	6425	8471	7004	5112	5084	6443	7957	10711	11298	5846	5261	3697
Dapma7bEVm000513t1	9128	9217	8737	9413	9411	12109	15236	9646	7895	7655	8800	10987	12921	9641	10580	8010	8374	10776	13711	9937	10274	9190	6639	9729	9493	9299	8682	9056	9893	9947	11256	9308	8863	8025	8117	4176	10017	11869	13426	10496	7163	8976	9224	7340	9281	14754	9645	8439	5869
Dapma7bEVm000514t1	4681	3898	671	41923	60353	86646	117568	3345	2587	909	44694	69419	84017	4301	5474	650	37131	64199	85801	4131	3948	652	35814	51806	49699	2716	3625	708	53713	65683	90663	5035	689	4353	38527	26058	61673	10187	1183	3337	31932	59256	44574	4840	798	7549	55747	78166	43954
Dapma7bEVm000515t1	3189	3352	2126	3308	3776	6092	8230	3544	2812	2351	3318	4838	6169	3350	3337	2201	2559	4459	6703	2421	2965	2235	2434	3806	3203	4442	2645	2460	3746	4675	6183	3484	2560	2368	2990	1534	4076	4296	4357	3498	2357	4086	3368	2968	2988	5000	3950	4859	2800
Dapma7bEVm000516t1	4945	4497	3069	4535	5249	7594	9085	5124	3810	3669	4328	5997	7226	4977	4883	3217	3965	5689	7772	3864	4315	3161	3510	5049	4738	5915	3385	3865	5202	6013	6536	5272	3708	3621	4008	2287	5439	6372	6465	5044	3880	5502	4144	4003	3876	7388	4978	5807	3682
Dapma7bEVm000517t1	5912	3273	3503	3138	3362	5762	6500	4990	4425	3868	3326	5205	5579	5615	4148	2983	2824	4200	4766	4479	3813	2963	2493	3660	3782	3577	2706	3564	3475	4058	5536	3359	2962	2753	2887	1698	3680	4192	4174	3164	2640	3784	3605	3287	3359	5533	3646	4214	2863
Dapma7bEVm000518t1	3790	5562	3287	4204	5617	8249	13031	5055	4875	3777	4571	6923	10223	4302	6106	3583	3865	6569	9953	3519	5046	4062	3239	6421	5218	6551	4431	4294	5258	6535	10137	5421	4324	3913	3619	2451	7460	6859	6650	5650	3075	6025	4377	3361	4525	8460	5565	7120	4027
Dapma7bEVm000519t1	3111	3156	3307	3250	3114	4404	5042	3492	2835	2788	2970	3409	4248	3593	3792	2868	2835	3296	4025	3513	3612	2805	2251	2980	3204	2991	3063	2959	3321	3401	4300	3212	2862	2682	2791	1396	3205	4039	4328	3580	2604	3041	2962	2580	3273	4822	2993	2817	2101
Dapma7bEVm000520t1	3006	1543	1774	2393	3104	4918	6162	2075	1616	1215	2497	3193	3443	2636	2010	1194	1925	2486	3799	1812	1612	1165	2130	3321	2713	1745	1569	1272	4113	4216	4872	2168	1515	1627	2310	1299	3430	2682	2331	1663	2270	3344	3170	3047	1933	2899	2912	4049	2109
Dapma7bEVm000521t1	3727	3787	2161	4296	6714	9414	13588	3718	3399	2588	5264	6662	8422	4242	4319	2565	3829	5507	10046	3141	3777	2955	3542	6120	4812	5086	3297	2863	5903	8255	10450	3850	2791	2994	3896	2253	6958	5024	4437	3991	3442	6946	5388	3473	3117	6426	6512	8491	4495
Dapma7bEVm000522t1	34991	23319	29467	50539	31734	48402	46482	30677	26377	23750	31061	37716	38575	26835	30038	21148	37169	33724	37347	37755	28203	18851	24288	25045	31909	17180	22933	26010	32144	32148	40047	22643	21925	23269	34477	12705	27467	31861	35962	33361	32281	32358	32074	26365	24997	39938	30179	26538	18900
Dapma7bEVm000523t1	5562	4044	4262	5578	5385	7897	9328	5162	4003	3902	5099	6231	7847	5544	4782	3799	5247	6143	7419	5224	4219	3742	4095	5642	5448	4204	3770	4363	6007	5817	7172	4509	4081	3649	4662	2357	5561	5446	5973	4741	4588	5398	5093	4567	4618	6604	5227	5023	3543
Dapma7bEVm000524t1	5619	3735	3245	8033	5184	6891	8089	3893	3188	2490	6092	4703	7878	4291	3914	2346	5904	4823	6554	4131	3241	2220	4739	5207	4867	3111	3147	2939	7131	5248	6164	3633	2890	3408	6001	1966	6208	4769	5017	4815	6053	5755	4499	5068	2998	6053	5154	4285	3487
Dapma7bEVm000525t1	2520	2035	1544	2093	2265	2896	3617	2113	1789	1637	1949	2329	2762	2602	2395	1563	1988	2209	2687	2337	1997	1555	1679	1853	2022	2401	1835	1873	2331	2323	3090	2260	1841	1702	1827	874	2063	2757	2769	2389	1782	2000	1728	2255	1812	3320	1944	2141	1363
Dapma7bEVm000526t1	25953	13862	17765	24560	21456	29951	25150	22434	12286	14506	20586	24607	29714	20508	16988	14427	21534	22812	30413	29532	15359	13221	14808	18902	18358	15667	13221	16769	23895	21888	26073	19384	14822	12255	19827	8006	19241	25252	22231	16589	18526	18912	18617	21992	16335	21989	21200	20620	12761
Dapma7bEVm000527t1	3429	4729	2968	5530	6401	10589	16630	4827	3785	2890	6104	6658	8646	3296	4490	2922	4501	6169	10750	2586	4522	3547	4264	6416	5139	6674	3552	3417	6299	8972	10579	4894	3494	3498	4338	2288	6736	6745	5970	4510	3606	8077	6944	2625	3878	7258	6927	8480	4635
Dapma7bEVm000528t1	16758	18982	17088	15951	17470	24158	23361	16095	16387	15831	13382	21045	27203	16743	21416	15542	15064	19689	23955	19118	19650	13443	9972	19169	18699	10975	16214	16755	15678	18201	21445	14859	16502	15668	13171	7700	20697	18221	22950	20923	12798	18011	14566	12803	16224	28819	16778	14617	11432
Dapma7bEVm000529t1	35916	32684	38473	32302	30910	53719	42455	39570	30093	32188	25078	37362	42315	33599	35437	31230	28155	30493	39087	48167	36643	24711	19440	29550	32280	19526	28264	35864	28430	37634	37050	27393	32393	28883	27434	13810	31327	42068	47045	40715	25441	33479	32467	28188	30637	51780	28378	28413	21519
Dapma7bEVm000530t1	780	1224	671	715	1008	1768	2591	1019	1032	789	850	1350	1737	955	1466	769	652	1300	1953	735	1215	756	778	1259	958	1442	1039	814	944	1383	1843	1129	888	964	724	452	1415	1374	1278	1255	650	1203	843	849	955	1893	1063	1475	792
Dapma7bEVm000531t1	6595	3142	3904	539	887	2250	3176	3050	4064	3961	511	2568	674	6614	3699	4009	349	2339	1176	2168	4573	4928	1086	815	2440	2439	4541	3571	648	1631	1742	3524	3830	2594	891	1046	983	2826	5509	3551	430	1119	1865	1749	5399	4265	1164	2277	992
Dapma7bEVm000532t1	8057	6531	6211	6555	6849	10311	11443	7121	6506	6212	6248	8164	9998	8403	7770	6035	6113	7675	9356	8433	7096	5427	4686	6641	7157	5699	6454	6327	6644	7289	8512	6225	6267	5567	5443	2931	7056	7933	8830	7444	4928	6873	6476	6365	6722	10381	6400	6865	4725
Dapma7bEVm000533t1	14981	13066	9127	13749	14849	23293	35803	15619	11894	10183	14408	18567	22730	16919	12282	9604	11987	16060	24835	11858	11370	11362	10757	15763	13714	21191	10247	11149	15813	17569	27736	15012	12135	9661	11221	5835	16381	17744	19201	13645	9267	16004	13180	13819	13790	21079	16215	17989	10271
Dapma7bEVm000534t1	2356	1003	1378	1967	2065	2735	3357	2098	916	1098	2327	2059	2190	2153	995	1233	1962	1945	2464	2360	1206	1560	1767	1705	1601	1884	1000	1304	2449	2050	2577	1962	1269	998	1841	670	1546	2424	2167	1190	1387	1614	2337	2166	1604	1739	2348	1783	1215
Dapma7bEVm000535t1	26780	39360	39120	21639	12477	46640	750	32274	30784	23001	4656	27342	22818	11758	27139	25034	10214	10768	8753	70156	43769	10452	3743	20808	27062	597	25734	30426	3205	25384	12378	3109	25185	40274	16682	7683	16513	26230	40511	62996	17097	27405	22722	23374	15807	50624	13223	5501	11160
Dapma7bEVm000536t1	11345	12098	8481	10294	13311	20491	29951	13195	10385	9116	10548	15231	17384	12952	11646	8146	8839	14557	20418	9327	10867	9535	8384	11846	11843	18272	8829	9726	12081	15407	24274	14011	9837	8496	8856	5266	13967	16600	15809	11815	7689	14529	10492	10222	11302	17955	13530	17332	8897
Dapma7bEVm000537t1	10057	8206	6862	9188	7180	9981	9325	7616	6919	5730	8199	7755	11226	8589	8409	5412	7795	7985	11178	10003	7984	5421	5753	7123	6635	6758	6044	6753	8058	7527	8778	6921	6170	6290	7524	2608	6969	8935	9909	8063	6408	6330	6164	7554	7368	11465	7103	6830	4593
Dapma7bEVm000538t1	8386	10294	8567	7502	8435	13167	17395	9272	10065	6927	7655	11208	13240	10394	11039	7929	6416	10425	14200	9158	11126	8016	5605	10726	9088	10771	10425	8770	7929	10075	11759	9783	9330	9223	6155	4097	10636	11535	14235	11612	5720	9096	8221	6477	10217	15673	8965	9164	6042
Dapma7bEVm000539t1	2242	2253	4087	8578	4210	7774	380	4294	2122	2975	1733	4008	4627	1748	2972	3138	4910	3739	2269	8149	2663	1869	1262	2182	3899	140	1565	2983	1024	3135	2159	659	2345	2310	4972	1247	2220	4008	4151	4130	4613	3258	4452	2029	1924	3215	3878	1043	1993
Dapma7bEVm000540t1	2495	2183	1994	1415	1671	2159	1833	1854	1802	1528	1567	2031	2229	2693	2349	1784	1600	1957	2918	2622	2385	1686	1160	1840	1739	1580	2109	1958	1844	1789	1994	1836	1941	1860	1377	796	1892	2478	3097	2386	1418	1591	1497	2017	2138	3200	1821	1454	925
Dapma7bEVm000541t1	6366	5861	4759	5435	5427	7860	9310	5647	5765	5049	5401	6741	7116	7147	7248	4871	5366	6213	7594	5969	6146	4356	4720	5156	5875	5282	5666	4908	6110	5924	7939	5501	5055	5239	4998	2862	5872	6964	7644	6836	4597	5995	4738	5447	5527	9523	4936	5359	3982
Dapma7bEVm000542t1	6193	7912	6393	3075	3363	7715	9488	4822	8704	8243	2428	10266	4997	9245	9307	6512	2384	10932	7317	4473	10345	5666	3569	3833	10091	3254	8270	5333	2467	5894	8644	4694	5827	6656	3501	4687	5509	4643	9263	8292	2364	4953	3837	3221	6939	10243	3858	7227	3594
Dapma7bEVm000543t1	2295	1694	1838	2215	2027	2868	3433	2480	1704	1595	2074	2156	2491	2709	2121	1650	1877	2114	2208	2346	2066	1784	1697	1806	1989	2216	1799	1685	2269	2292	2096	2225	1873	1553	1777	845	1704	2572	2759	2030	1764	1790	2249	2157	2153	2877	2095	1904	1292
Dapma7bEVm000544t1	7145	5699	6491	5388	5462	8431	9643	6534	6140	5987	5214	7421	6458	7357	6992	5356	5116	7319	7252	6340	7398	5854	4764	5071	7008	4949	5870	6260	6084	6519	7918	6454	5604	5475	4893	3014	5713	7184	8544	6569	4302	5515	5806	5512	6614	9037	5306	5607	3687
Dapma7bEVm000545t1	10369	7879	9223	11921	11496	16372	21393	13315	8529	7135	12464	12703	13966	10248	8400	6437	10356	12248	17919	9305	9490	8550	9597	11691	10476	12158	7676	8658	13423	13162	12520	11781	8341	7140	9918	4243	10326	14567	13946	8605	8702	11649	14183	8067	10426	14067	12584	10771	6952
Dapma7bEVm000546t1	1013	1353	692	982	1285	1905	2955	1458	1100	1142	1194	1543	2096	1048	1511	993	1268	1731	2492	765	1195	913	818	1312	1115	1708	1029	1019	1254	1546	2279	1275	1011	1041	810	516	1506	1634	1634	1296	748	1469	1006	797	1008	2091	1131	1626	909
Dapma7bEVm000547t1	3311	1719	1809	3333	2833	4109	3482	2478	1579	1551	2593	3106	4434	2534	2165	1216	2644	2822	4035	2858	1731	1439	2287	2872	2551	2090	1492	1738	3659	3479	4556	2197	1553	1521	3000	1042	2632	2836	2418	2109	2748	2570	2725	2868	1920	3035	3162	3445	1619
Dapma7bEVm000548t1	1328	1390	955	1392	1529	2040	2888	1599	1363	1157	1299	1548	1982	1293	1462	1087	1241	1487	1986	1081	1324	1098	1041	1269	1265	1831	1199	1131	1602	1665	1945	1638	1225	1047	1226	510	1454	1942	1940	1545	1053	1315	1251	1116	1329	2446	1399	1670	987
Dapma7bEVm000549t1	5056	2293	2889	779	946	2001	3307	2341	2922	2484	739	2288	891	4826	2481	2754	576	2271	1184	1638	3344	3307	1202	803	2350	2367	3132	2515	1000	1510	2020	2919	2749	2009	982	1070	1113	2454	4043	2458	613	1156	1930	1557	4085	3295	1071	2165	945
Dapma7bEVm000550t1	15738	14526	13258	14589	15538	21718	32521	16503	12907	12405	13753	17849	21885	18975	15875	11117	11353	17316	22701	15622	13721	12427	10566	13917	13075	17790	11619	12680	14553	16905	20964	16573	13022	10690	11968	6288	16265	19048	19696	15180	9697	15043	13437	14456	15033	22693	16103	18284	9718
Dapma7bEVm000551t1	4956	4805	6667	5903	3033	6738	401	5174	3308	3959	1597	5644	6134	2055	2827	3564	4249	3439	3211	8810	4955	2242	1045	3282	4756	499	2634	5543	1057	3453	2560	935	3445	3892	3844	1313	3296	4620	8022	7692	4157	3849	4233	3401	2995	6033	3205	914	2029
Dapma7bEVm000552t1	1324	1184	1042	1010	1176	1491	1773	1198	1045	1032	1044	1276	1580	1394	1329	1017	982	1330	1537	1259	1175	1119	873	1025	1005	1152	977	1058	1214	1230	1689	1218	1089	906	962	427	1067	1392	1725	1292	906	1119	1038	1100	1179	1951	1158	1084	799
Dapma7bEVm000553t1	390	546	559	391	137	511	394	370	569	473	258	787	241	819	601	583	231	635	560	263	691	527	442	268	585	176	618	591	342	429	308	616	553	401	474	307	384	457	996	544	226	337	376	356	751	813	230	439	191
Dapma7bEVm000554t1	2512	1853	1674	2092	2379	3135	3815	2463	1680	1882	1978	2484	2992	2695	2300	1680	2247	2520	2747	2413	1773	1686	1873	1969	2184	2321	1753	1767	2678	2620	3495	2259	1791	1549	2084	1012	2234	2936	2558	2400	1925	2307	1913	2369	1919	3334	2061	2549	1608
Dapma7bEVm000555t1	555	413	371	159	177	200	168	539	318	466	135	175	223	463	374	388	164	162	174	930	338	191	100	132	150	236	215	468	111	157	186	230	267	343	156	58	125	463	532	531	154	207	141	526	228	516	169	115	122
Dapma7bEVm000556t1	36181	36941	40877	89420	35352	93912	11649	41010	32810	29441	23625	66566	80100	21718	36610	29882	58741	43301	34045	65205	39612	15598	14636	43811	58743	5175	26161	29022	14663	42958	41698	11280	25807	36424	49687	17528	38344	33041	46283	71892	58746	59520	64014	26079	20982	52921	34084	17099	35912
Dapma7bEVm000557t1	887	735	717	1001	845	1220	1549	1065	638	680	895	881	1128	991	765	638	929	924	1107	820	751	771	703	815	846	1372	564	673	1111	986	1366	954	792	651	892	394	792	1252	1161	870	745	798	758	907	759	1219	907	1011	608
Dapma7bEVm000558t1	2142	1579	1477	1594	1967	2525	3607	1735	1550	1463	1838	1970	2666	2211	1804	1455	1851	1971	2436	2431	1755	1588	1485	1760	1874	1734	1433	1601	2211	2076	2494	1582	1677	1425	1501	821	2047	2012	2149	1595	1534	1791	1648	1746	1779	2273	1706	1811	1167
Dapma7bEVm000559t1	7303	9603	7625	10857	8814	13740	17159	7620	9096	6673	7238	10736	14945	8619	10753	7085	7728	9647	11724	7419	9938	7696	5242	10273	9999	7618	8856	7438	7508	9814	11714	6959	7679	8117	7623	4164	11306	8643	11888	11434	7897	9510	9701	5493	8380	15335	8421	8344	6063
Dapma7bEVm000560t1	5024	4501	4310	5132	4081	5654	6127	4452	4688	3757	4669	4735	6783	6195	5155	3731	4360	5011	5329	5083	5023	4349	3282	4390	4380	3464	4131	3924	4948	3958	6117	4452	4203	3628	4034	1941	5009	5486	6481	5187	3736	3922	3342	4312	4639	7189	3773	3623	2845
Dapma7bEVm000561t1	2870	1885	1405	2062	2115	2666	3481	2292	1798	1476	1930	2142	2762	2715	2219	1426	2009	1871	2658	2506	1922	1289	1632	2047	1924	2069	1783	1596	2577	2323	3230	2113	1594	1849	1967	807	2015	2595	2554	2373	1935	2296	1652	2620	1605	3144	1877	1887	1451
Dapma7bEVm000562t1	3744	4367	1373	5942	2781	4191	5545	2277	5334	2373	4953	6935	4109	4537	5340	2009	4684	6441	8281	1880	5266	1507	6073	3701	4960	2985	5038	2121	6391	4189	4827	1607	1429	4833	5299	2266	4838	2871	3603	4388	3937	4778	2748	2518	2171	7920	2835	3233	1912
Dapma7bEVm000563t1	490	611	136	3152	1005	1911	2077	205	935	346	1773	3658	2182	872	841	298	1766	3513	3625	401	859	72	3261	1727	2226	461	1033	255	2710	1717	1786	144	115	909	2399	1078	3201	670	539	827	1745	2148	953	446	181	1629	942	1673	666
Dapma7bEVm000564t1	637	214	314	489	380	435	475	503	263	260	512	373	437	516	299	227	384	354	481	479	288	268	346	284	283	368	275	258	611	490	500	456	223	229	412	130	247	529	444	260	367	342	452	512	326	428	350	361	195
Dapma7bEVm000565t1	2587	2069	2084	2502	2525	3579	4499	2509	1935	2010	2721	2807	3172	2683	2570	1944	2578	2715	2981	2561	2175	1895	2204	2235	2535	2324	1891	2433	3273	2808	3446	2422	2226	1845	2316	1081	2411	2838	3110	2332	2244	2256	2082	2387	2175	3143	2266	2633	1699
Dapma7bEVm000566t1	38847	31071	65837	55007	46676	59302	4832	52188	27810	48932	13424	41587	43931	25186	40791	53693	46995	36150	33054	99767	38043	23128	8913	16230	33961	573	18259	47868	6524	24058	22556	4624	32551	26770	31928	8641	15423	37574	66537	50858	33861	31996	52197	21119	26848	40020	41826	6505	19059
Dapma7bEVm000567t1	2280	2047	1756	2511	2475	3727	4817	2137	1974	1862	2266	2719	3238	2322	2492	1551	2191	2467	3253	2326	2085	1734	1771	2297	2285	2181	1940	1827	2532	2884	3861	1983	1790	1809	2150	1063	2729	2579	2657	2206	1780	2558	1952	1940	1996	3234	2333	2586	1659
Dapma7bEVm000568t1	2937	1848	1864	2576	2618	3893	5159	2822	1951	2045	2643	2725	3086	3476	2133	1876	2466	2700	3089	2838	1833	1989	2234	2193	2356	2661	1705	2091	3146	2754	3363	2708	2094	1492	2381	1098	2508	3048	3044	2125	2013	2238	2529	2959	2257	2991	2490	2926	1578
Dapma7bEVm000569t1	1126	898	769	1564	1585	2130	2731	1114	892	755	1568	1759	2142	1176	986	740	1511	1631	2071	1152	994	824	1249	1395	1323	1205	776	746	1880	1690	2363	1087	859	879	1315	688	1682	1382	1180	1070	1188	1396	1235	1153	945	1524	1464	1697	1029
Dapma7bEVm000570t1	769	896	512	757	956	1300	1765	948	797	791	817	960	1293	887	1054	629	690	929	1259	672	813	752	571	871	804	1243	674	811	943	1113	1673	1001	819	739	686	391	1028	1216	1127	1052	636	918	692	726	796	1577	769	1087	672
Dapma7bEVm000571t1	13664	11268	13212	19157	14011	20881	16544	13062	9888	10407	12822	16299	17536	12279	12388	9453	14020	14903	15871	16065	12768	9448	9998	10548	13638	9489	9577	11229	13816	13750	15044	10609	10632	9853	14989	5753	12066	14479	16014	14427	13252	12749	13159	12295	10311	17411	13293	12407	8573
Dapma7bEVm000572t1	44001	96117	44466	38781	100959	100174	227669	75016	94043	66327	67230	50802	114624	48653	96414	85964	73555	43526	61556	38344	85584	133592	52010	103190	86828	94438	83265	91119	100820	137164	148653	54829	112473	82820	39914	34181	98671	73626	95196	80996	54032	102292	103511	19922	83441	133462	51557	58768	58750
Dapma7bEVm000573t1	1926	1013	1105	1673	1520	2387	3250	2036	1347	913	1614	2194	1922	1854	1242	952	1527	2064	2637	1474	1364	1152	1652	1691	1766	1907	1381	1014	1904	1803	2347	1870	1044	1065	1550	770	1498	2087	1893	1336	1076	1552	2036	1525	1457	1640	1631	1785	984
Dapma7bEVm000574t1	2137	1960	1511	1905	2540	3775	4953	2210	1810	1636	2026	2629	3567	2301	2242	1663	1916	2364	3466	2034	1976	1624	1677	2435	2077	2696	1762	1750	2400	2782	3708	2158	1841	1590	1792	977	2605	2514	2500	2215	1425	2545	1982	1945	1876	3105	2315	2945	1745
Dapma7bEVm000575t1	6744	5374	5371	5786	5967	7967	9457	5878	5056	5109	4844	6134	7063	7427	6327	4631	4863	6063	6912	6624	5281	4955	4203	4272	5387	6403	4801	4938	5903	5343	8396	6172	5313	4259	4938	2396	5104	7086	7668	5953	4282	5033	4426	6483	5935	8605	5285	6304	3587
Dapma7bEVm000576t1	1050	995	496	610	677	999	1561	1048	841	887	642	785	1002	1186	1140	809	671	807	976	683	1011	767	579	770	737	1533	833	789	882	811	1115	1036	800	930	553	299	830	1247	1246	1149	555	776	547	891	786	1813	662	828	490
Dapma7bEVm000577t1	7912	10110	12664	9218	7123	17335	1372	9360	6636	9003	2171	8007	9585	4811	8034	9658	5962	5298	7641	17192	11019	4578	1478	6934	7817	998	6020	9339	1811	8853	7110	1320	7038	8811	6420	2284	7917	9584	13096	17283	7585	12280	10059	7394	5193	13126	6831	2631	6355
Dapma7bEVm000578t1	1335	943	928	1426	1736	2773	2672	1282	840	975	1411	1885	2203	1371	1187	887	1381	1786	1959	1686	1086	879	1192	1454	1530	1091	791	934	1792	1902	2963	1184	968	907	1369	736	1641	1486	1336	1076	1270	1651	1648	1387	1045	1711	1584	1816	1082
Dapma7bEVm000579t1	5258	336	1245	2131	3664	2994	2778	2974	382	632	2585	1303	3241	4126	606	367	2494	1128	1872	3131	304	656	1338	1827	1406	2624	707	1125	5638	2745	3066	2685	959	217	2447	428	1543	2590	1307	570	2067	2061	2884	3689	831	809	2430	2370	1154
Dapma7bEVm000580t1	314	323	377	420	358	506	561	291	265	269	480	332	594	324	321	402	486	386	480	333	293	275	341	349	359	143	251	302	454	348	418	226	323	237	377	175	275	256	487	339	322	304	401	242	371	327	311	351	232
Dapma7bEVm000581t1	1616	2955	839	1810	918	2247	4390	1018	3567	1398	1513	4041	2153	3030	4643	964	1556	5277	4626	477	3611	647	3042	1952	4580	1240	4951	962	2862	1604	2302	909	742	3699	2139	2039	3248	1157	2573	3651	1315	2779	1007	1193	995	6099	985	2081	838
Dapma7bEVm000582t1	435	508	868	4160	2434	4837	367	617	415	729	950	3419	3459	317	597	684	2892	2557	1795	1290	718	261	723	1554	2860	90	416	724	739	1877	2045	163	558	534	3075	912	1710	785	952	1005	3101	3287	2498	390	431	843	2128	754	1964
Dapma7bEVm000583t1	1824	2044	1236	2023	3121	4074	5281	1655	1757	1490	2128	2744	4050	2005	2406	1405	2481	2665	3560	2009	1973	1436	1802	2832	2617	1958	1782	1572	2847	3070	4061	1505	1572	1747	2039	1292	3319	2152	2259	2182	2060	2871	1994	1688	1446	3042	2318	2846	1944
Dapma7bEVm000584t1	3459	870	1217	788	2601	2491	2647	2075	759	1023	1935	2130	2330	2495	741	890	1364	2233	1919	2440	754	1059	1395	1695	1779	2200	807	1278	2662	2157	2801	1759	1081	632	1431	751	1058	2162	1285	648	1205	1117	1958	2729	1263	898	2521	1874	1167
Dapma7bEVm000585t1	29321	6472	7414	17575	13166	14698	17464	18085	6395	5099	17811	6717	19616	16470	8737	5448	16342	5540	17754	16852	5096	6364	11028	10847	5929	14562	7670	6717	23538	13138	16761	12037	5975	6433	15412	1989	8543	15087	8667	7395	15732	12882	16130	32937	8256	10611	10493	15647	7079
Dapma7bEVm000586t1	2046	1491	1286	2469	2813	3384	4300	1689	1426	1334	2318	2432	3166	2137	1891	1401	3146	2324	2746	2452	1453	1310	2307	2379	2760	1650	1327	1550	3308	2710	4075	1487	1570	1413	2272	1217	2607	1981	1879	1574	2670	2503	2020	1986	1387	2100	1913	2225	1701
Dapma7bEVm000587t1	4284	4211	5099	5193	4779	7011	6084	3924	4101	3876	4338	4472	6805	4369	5101	4197	4170	4200	6151	4733	4763	3656	3932	4046	3746	2694	4439	4180	5193	4977	6517	3517	4448	3912	4514	1672	3941	4500	6602	4815	4216	4537	4440	3820	5038	6020	4497	5379	3501
Dapma7bEVm000588t1	807	801	399	532	248	597	1163	401	1122	605	467	1026	531	1307	1175	521	382	1243	1281	353	1170	570	903	523	871	505	1000	571	644	625	735	543	442	824	585	390	815	433	1116	842	402	654	317	695	666	1381	198	658	231
Dapma7bEVm000589t1	1690	1776	2347	3998	2708	4187	444	2125	1168	1802	1062	2789	2755	1107	1470	1649	3237	2220	1593	3985	1807	886	779	1203	2586	256	831	1652	707	1808	1670	506	1312	1353	2608	804	1518	1846	2546	2462	2947	2400	2340	1540	1079	2047	2160	671	1570
Dapma7bEVm000590t1	20609	24350	30118	12727	9046	25344	632	21851	17029	22053	2943	9777	11160	11395	22427	21387	9259	6504	6173	42554	25963	9153	2152	6420	9680	423	12895	22155	1794	11285	7271	2866	15979	18933	8289	3020	5475	17403	30200	38357	9495	13582	13028	16379	12517	28354	6717	3556	7318
Dapma7bEVm000591t1	2604	1743	3786	14615	7810	7892	876	4104	1432	2853	3363	5546	7498	1926	1723	2502	8745	4543	2742	10604	2153	2345	2138	2630	4859	352	965	2770	2274	3372	3680	856	1668	1383	9416	1532	2962	3786	3299	3341	9720	4407	5619	2658	1551	2321	6218	1563	3085
Dapma7bEVm000592t1	5037	694	840	1719	2195	2866	1726	2757	504	551	2068	858	3530	2292	758	609	2103	607	2405	3121	434	625	1205	2106	907	2713	707	878	3117	2249	2940	1786	649	548	1954	328	1329	2819	1207	742	2413	1966	2266	5086	953	1111	1495	2450	1264
Dapma7bEVm000593t1	24735	16852	11774	25616	20581	30451	24681	22308	16408	16792	22546	30067	43157	15318	12557	14018	17077	25141	34490	17670	15878	13203	14562	27476	22184	8630	13817	17333	15541	22921	26501	10350	12930	17249	15435	8684	16940	13614	27366	30969	21772	20302	31042	9671	10754	34918	19531	17866	14656
Dapma7bEVm000594t1	28217	26324	33002	39410	39865	58008	57263	44210	26642	29366	33600	49091	51976	23058	37058	25716	32349	42166	55631	22279	37453	28576	23883	36827	37823	30093	25108	35382	35710	43436	45688	37311	26223	29101	29519	14913	36788	46524	37881	29707	28194	38568	41455	18734	26365	49284	41831	35950	24347
Dapma7bEVm000595t1	6041	4495	6395	15034	9252	15581	12991	9198	3134	4319	11973	13834	12127	4817	4623	3659	11652	11963	16950	3854	5519	3696	9794	9452	9546	5045	3247	5028	14484	11544	11004	8167	4381	4556	12788	3914	9700	10629	7284	4909	9799	10445	10511	5663	4479	7906	13161	9787	5649
Dapma7bEVm000596t1	6057	3308	6274	3416	4300	8057	6869	8818	3591	4473	3832	6784	4261	5558	3620	4467	2949	6323	5290	3832	5215	6083	3682	4081	5172	7978	4701	5287	4547	5962	5764	8819	5001	3613	3114	2111	3174	8436	9110	4021	2339	3312	7650	3271	6728	6106	5988	4909	2461
Dapma7bEVm000597t1	3507	1172	1681	2530	2344	3447	3070	4496	1558	1762	2497	3191	1925	2898	1265	1503	2333	2788	3306	1778	1899	2182	2106	1925	2504	2770	1635	1912	2919	2599	2344	3289	1689	1515	2144	832	1457	3856	2715	1363	1966	1906	4124	2539	1879	2393	3119	1964	1187
Dapma7bEVm000598t1	9589	6544	7794	12639	10052	14707	12637	11936	7108	7112	9690	13526	12371	8622	8501	6823	10762	11522	14521	9906	8544	6433	6936	8797	9569	7612	6381	7878	9251	10395	10459	8593	6489	6907	9580	3609	8036	11790	10974	8198	8720	9878	12276	7554	6833	11726	11469	8017	6116
Dapma7bEVm000599t1	1904	1462	1239	1819	1730	2419	3577	2972	1373	1357	2230	2023	2397	2135	1604	1088	1705	1868	2752	1261	1839	1542	1636	1839	1493	3033	1241	1472	2534	2204	2248	2639	1408	1325	1816	648	1593	3147	2405	1613	1566	1962	1994	1818	1416	2980	2123	1839	1211
Dapma7bEVm000600t1	8779	11409	8388	11628	11235	16550	18730	11643	9901	8783	9941	14149	16205	7713	11333	7365	10146	12754	17230	7485	10968	7625	7861	11736	11927	11109	9673	9678	11334	12275	14709	11238	9070	9443	9654	4682	12571	13850	14193	12433	8995	12177	10005	6402	8525	17752	12401	10378	7303
Dapma7bEVm000601t1	2932	2649	2451	3294	3101	4408	4741	3250	2724	2590	3016	4167	4323	2563	3223	2182	2746	3690	4794	2437	3219	2482	2116	3184	3195	2624	2420	2679	3066	3430	3862	2774	2159	2484	2641	1398	3117	3398	3527	2900	2243	2878	2707	2112	2477	4488	3165	2888	2007
Dapma7bEVm000602t1	1374	933	1123	1806	1760	2466	2222	2000	879	1090	1585	1926	1934	993	1099	853	1671	1655	2237	1221	1025	809	1204	1062	1279	1438	747	1091	1911	1749	2646	1542	884	767	1644	631	1154	2124	1485	901	1358	1602	1376	1091	865	1622	1805	1845	1057
Dapma7bEVm000603t1	4197	2913	4109	5306	4529	5376	5638	4516	2712	3214	4102	4636	5783	3426	3504	3083	3995	4278	6248	3609	3615	2877	2962	4039	3510	3551	2669	3870	4129	3998	5321	3884	2921	2701	4092	1441	3715	5477	5161	3603	3945	4559	3947	3266	3065	5188	4922	3177	2735
Dapma7bEVm000604t1	50034	56392	61261	70197	63731	92777	78146	72615	50525	47692	60624	88111	105807	48378	60458	50987	64303	88348	124345	39110	62350	56095	45119	84977	71631	35053	54325	56900	69737	69634	66118	67770	54614	50385	61755	30362	81814	73228	83944	59708	55898	67945	75868	36571	63624	103803	72805	58937	41648
Dapma7bEVm000605t1	21116	17364	8308	66712	24493	43400	73237	16554	23471	3624	66420	44156	37027	18512	30959	10231	51118	27165	83294	19369	21356	7777	48347	35748	21650	19302	20018	6880	50558	40280	39099	13100	8643	20435	49191	9353	29494	24429	14772	25116	34965	53168	47648	29882	15516	38052	34101	32128	23061
Dapma7bEVm000606t1	8583	3396	2563	6472	4655	5648	8274	7434	3423	2949	6979	4546	5886	6663	3837	2779	5706	3722	7130	3797	3682	3282	5303	3953	3388	7523	3328	3520	7763	5465	5887	6119	3133	3471	5699	1317	3646	7473	5731	4194	5722	5436	5983	7567	3283	7338	5539	4739	3202
Dapma7bEVm000607t1	4016	2959	3437	5268	5530	8078	8345	4600	3019	3280	4048	6158	6504	3521	3395	2733	4143	5656	6017	3526	3405	2951	3246	4745	5069	3812	2595	3669	4678	5824	6754	4208	3139	2891	3928	2154	4628	5302	5428	3697	3827	5236	4681	2617	3174	5332	5672	4965	3103
Dapma7bEVm000608t1	31181	14585	24385	35358	24041	33235	45984	30581	14268	16407	35069	31400	29117	27135	15672	17634	28309	28233	43833	27444	17412	20585	25302	22835	22617	15884	13287	20498	36240	24848	24837	24569	16933	12972	29698	9253	23139	28249	28948	14730	24769	23517	34782	26751	23653	27348	31199	23274	14416
Dapma7bEVm000609t1	4866	5181	4565	5586	4001	6762	5091	5447	5434	3392	4930	6915	5655	6015	5970	3843	4631	6366	6151	4284	5933	4471	3296	4172	5501	4162	5292	4454	4984	5416	3912	5210	4453	4890	4328	2210	4042	6345	7651	5988	3935	3763	6351	3887	5186	9304	5147	3982	2096
Dapma7bEVm000610t1	3642	4659	4485	5579	5757	10214	12025	6515	4493	3673	5197	7704	8521	3290	5414	3176	4053	6753	10207	2883	5748	3779	3778	5934	5585	5870	4209	4263	5322	7066	9269	5976	3849	4172	4456	2412	6235	7719	6564	4929	3841	6917	6269	2586	4670	7955	6769	6565	4035
Dapma7bEVm000611t1	1343	1580	998	4676	1790	2901	2539	1015	1967	1258	3210	5973	2782	1485	1898	1086	2849	5496	5645	784	2329	736	4495	2516	3941	536	1988	1196	3201	2894	3442	948	794	1913	3565	1558	2719	1388	2047	2168	2549	3409	2091	980	1117	3177	2355	2487	1153
Dapma7bEVm000612t1	1945	1325	1450	2328	2185	3130	3261	2210	1365	1505	1985	2495	2931	1805	1626	1356	1879	1948	2283	1558	1621	1336	1500	1649	2122	1864	1166	1720	2005	2286	2600	2082	1398	1429	1847	820	1904	2309	2209	1663	1786	1814	2086	1410	1440	2485	2221	1996	1326
Dapma7bEVm000613t1	4402	2717	2854	2616	2759	4283	5505	5202	2572	2424	3124	3904	3326	4225	2543	2620	2285	3594	4582	3006	3307	3415	2272	2884	2951	4892	3144	2808	3675	3577	3504	4733	3121	2279	2459	1104	2484	4950	5359	2796	1927	2623	4681	3255	4057	4617	3656	2913	1721
Dapma7bEVm000614t1	5077	4031	3618	5522	5045	7184	7169	5224	3787	3695	4605	5788	6432	4972	4435	3278	5272	5296	6190	4943	4222	3259	3722	4526	4893	4728	3510	4022	5531	5272	5690	4616	3637	3682	4617	2145	4724	5885	5667	4725	4641	4820	4545	4314	3500	6695	4947	4331	3073
Dapma7bEVm000615t1	7588	6929	6110	8844	8404	11584	13703	10789	6169	5595	8072	10027	11421	7078	7081	5534	7001	8237	12212	5872	7941	7012	5722	8486	7806	10585	6283	7175	8824	9814	11055	9303	6009	6195	7059	3293	7816	11751	10698	7327	6552	9022	10044	5779	6651	11822	9781	8089	5503
Dapma7bEVm000616t1	5860	8384	6032	7182	9500	12887	19627	7914	7699	6140	7588	9178	11729	6252	8928	5889	6600	8807	12677	5187	7833	6310	5402	9416	8146	10160	6836	7215	8528	11063	12592	8658	7303	6841	6188	3555	10223	9766	10563	8870	5672	9495	7636	4518	7573	13616	8865	10108	5794
Dapma7bEVm000617t1	6897	5626	5212	6638	7579	10597	12414	7067	5116	5098	6495	8417	9323	7056	6609	4740	6116	7939	10073	6075	6015	4977	5318	6321	6744	7232	4683	5534	7916	7971	11174	7069	5337	4959	5962	3092	7063	8708	8065	6588	5532	6886	5580	6215	5601	9708	7304	8449	5149
Dapma7bEVm000618t1	6067	4437	4780	4958	5277	7349	7836	5581	4138	3919	4887	6244	6576	5876	5061	3878	4643	5711	7391	5962	4859	3791	3668	5189	5105	5077	4209	4733	5445	5982	6390	5315	4323	4247	4265	2213	5149	6796	6797	5319	3803	4725	4713	4760	4828	7603	5398	4677	3014
Dapma7bEVm000619t1	4845	5569	5435	6613	6843	10461	13314	6928	5412	4351	6836	7919	8195	4535	6373	4046	5686	7186	9602	4349	5831	4665	4919	5741	5595	7248	4489	5447	6752	8068	10103	7075	4504	4611	5582	2684	6479	9125	7489	5548	4556	7191	6460	3720	5442	8131	7595	7351	4478
Dapma7bEVm000620t1	6896	7234	5614	7743	8240	11639	14776	7922	6579	5896	7800	8889	11119	6652	7852	4859	6831	8690	10546	5296	6798	5445	5790	7603	7416	8553	5752	6448	8940	9187	12386	8382	6364	6251	6589	3346	8452	9906	9776	7477	5817	8363	6311	5217	6096	11292	8016	7929	5261
Dapma7bEVm000621t1	4028	2684	3031	2806	2065	4014	6062	4393	3233	2535	3137	4169	2620	5081	3231	2800	2235	3701	4247	2709	4005	3332	2979	2473	3439	3855	3478	2851	2980	3354	3347	3946	2895	2664	2553	1370	2539	4071	5237	3155	1803	2593	3734	3230	4069	4842	3036	2895	1664
Dapma7bEVm000622t1	7689	5378	9265	1375	2592	5925	9377	9140	7235	6287	2038	6164	1468	11082	5829	6727	1508	5825	1842	5489	8613	10250	3592	1589	5519	3524	7251	6541	2942	4903	8636	11494	7452	3932	2233	2742	2245	8004	11675	5639	1413	2631	5143	4973	12414	7587	3503	5327	2704
Dapma7bEVm000623t1	4656	1925	5199	727	2344	4472	5319	6049	2485	3076	1413	2750	636	7197	2268	3316	771	2278	406	4291	2944	4576	1312	761	2400	2393	3141	3143	1908	3601	4808	7229	4186	1436	1128	1362	825	5877	6058	2557	704	1551	3004	4132	5847	2995	2627	3318	1900
Dapma7bEVm000624t1	958	979	760	714	571	929	818	1118	907	668	557	843	880	1186	989	762	502	834	914	808	1018	711	398	497	655	1190	899	772	641	721	676	971	842	880	638	284	629	1262	1462	1130	519	698	587	790	844	1815	768	602	362
Dapma7bEVm000625t1	5476	3783	4013	6086	5887	8549	7476	5007	3627	3759	4976	6747	7542	4243	4152	3185	5089	6538	7672	5633	4323	3378	4027	4723	4878	3927	3336	4077	5388	5769	7443	4428	3393	3582	5009	2289	4918	5639	5341	3961	4150	5195	4881	4153	3918	6137	5823	5326	3479
Dapma7bEVm000626t1	5002	4657	4340	5156	5444	8196	8993	5752	4311	4081	4499	6315	7635	5082	5541	3836	4211	5424	7423	4576	5180	3678	3175	5448	4826	5507	4273	4563	4958	6171	6772	5238	4524	4002	4167	2254	5518	7108	7429	5887	3828	5384	5048	4135	4701	7743	5673	5444	3731
Dapma7bEVm000627t1	2139	2542	1505	1308	857	1938	3467	1449	3270	2018	950	3246	1849	3068	3317	1379	857	3781	2574	725	3251	1445	1580	1464	3322	1329	3139	1511	1671	1763	2621	1832	1382	2362	1490	1465	2276	1673	3321	3051	947	1878	1003	1173	1797	4444	1111	2009	858
Dapma7bEVm000628t1	47192	25232	17340	77547	37272	41885	71005	28775	27491	16292	73803	31867	53222	24890	33329	16624	58624	26043	68874	25181	24837	11901	51063	33225	23669	18107	25353	20608	71265	35417	53363	25396	17080	26440	51435	7905	27849	28137	24546	27435	54615	51383	43034	39526	20441	46653	37567	33587	27506
Dapma7bEVm000629t1	24435	12521	8720	14399	14628	20953	22731	21306	12466	12912	15456	18243	21083	24707	13118	11360	13915	15776	18384	18051	12769	11663	11888	13412	13713	23174	10896	13027	17739	17880	21736	17919	11184	11051	14709	6388	13012	24483	22210	15579	14038	16165	14697	18693	10636	23920	15028	14638	10464
Dapma7bEVm000630t1	8548	5429	5775	9532	7275	10103	13640	8123	4531	4562	9624	9055	9782	8650	5625	4982	8079	8040	11459	7299	5843	5002	6917	6951	6793	8063	4481	5727	9806	8488	9954	7261	5109	4610	8146	3018	7082	10045	9364	6113	7001	7746	8161	8096	6037	9467	8365	7619	4987
Dapma7bEVm000631t1	1050	621	476	1348	1586	2278	2450	1127	527	639	1457	1576	1989	1032	685	519	1379	1474	1798	649	662	547	1310	1361	1176	1264	544	719	2006	1789	2555	1112	572	567	1519	660	1290	1559	1038	746	1226	1375	1273	982	571	1150	1659	1741	1203
Dapma7bEVm000632t1	56040	82256	81020	54117	29075	68767	64809	55692	99298	80369	35474	121805	59820	84723	103890	72549	32406	126994	89176	39112	133492	68031	61129	56588	131379	17919	119692	81496	50499	57905	66861	55218	58988	102717	50760	47912	67889	48484	123144	104488	34686	65283	59845	24912	77303	142386	34707	43426	27770
Dapma7bEVm000633t1	3390	3624	2339	4750	4369	6231	9496	3830	3033	2549	5503	4489	6055	4227	4104	2544	4490	4630	5903	2876	3275	2824	4528	4407	3915	5069	2680	3001	6653	5536	7043	4327	2753	2642	4672	1971	4634	5663	4174	3970	3920	4426	3890	3017	2920	6089	4712	5456	3153
Dapma7bEVm000634t1	7036	6422	4945	6813	7774	11332	14496	7688	6146	5507	6987	8865	10947	7785	7615	5094	6051	8108	11821	6435	6446	5443	5042	8004	6907	7493	5616	5957	7500	9784	10960	6855	5346	5431	6143	3347	8485	9251	8767	7054	5422	8375	7654	6340	5786	10830	8026	8950	5252
Dapma7bEVm000635t1	2049	2064	1630	1905	2333	3302	4064	2094	1721	1727	2029	2606	3386	2055	2324	1686	1763	2304	3243	1796	1941	1762	1412	2226	1956	2423	1740	1928	2395	2585	3582	2032	1826	1699	1711	915	2490	2599	2485	2048	1606	2263	1811	1658	1698	2897	2164	2370	1560
Dapma7bEVm000636t1	420	473	302	196	255	493	679	425	398	283	306	330	489	531	465	289	231	311	560	326	417	275	232	394	237	604	456	335	331	437	422	424	328	364	162	140	343	498	570	502	251	378	227	442	350	755	280	377	230
Dapma7bEVm000637t1	5210	4507	4085	5012	5772	8975	11244	6299	4387	4057	4851	6466	7780	5529	5242	3778	4345	5763	7872	4828	4528	3721	3613	5257	4932	5906	4093	4375	5424	6757	8704	5526	4385	3830	4271	2222	5822	6789	6668	5111	3629	5843	4797	4228	4640	7652	5782	6103	3780
Dapma7bEVm000638t1	2222	1152	1258	2018	1613	2348	2720	2148	1127	1404	1894	1706	1645	1652	1346	1212	1906	1344	1961	1861	1055	996	1240	1222	1166	1793	937	1439	1767	1498	2115	1528	1094	1192	1657	455	1077	2207	1826	1347	1507	1550	1680	1889	1205	1839	1828	1241	1015
Dapma7bEVm000639t1	6694	4313	3402	5344	4576	6192	7217	5491	4132	3876	5011	5430	6573	6215	4985	3612	4528	5053	6406	5607	4568	3610	3996	3791	4048	5923	4137	3911	5631	4958	6997	5072	3600	4038	4822	1912	4348	6597	6180	5211	4449	4997	3888	5576	3742	8062	4190	4686	3299
Dapma7bEVm000640t1	11433	7526	9063	19755	9385	14420	19939	12072	8805	6518	16962	12976	13396	8790	10810	6712	14093	10842	17602	7615	10529	7662	13035	10609	8968	7418	9411	7463	16312	11935	12818	10980	6968	8813	13404	3645	8897	12382	11838	9152	11096	13247	14750	8677	9756	14030	12195	9655	7064
Dapma7bEVm000641t1	5288	3254	1936	4092	4561	6151	8483	5600	3137	2938	4645	5462	5971	5782	2834	2595	3847	4878	5925	3090	3077	3024	3720	4038	3964	7999	2770	2736	5628	5328	6889	5663	2804	2472	4166	1955	4239	6744	5418	3766	3645	4605	4655	4243	2902	5670	5014	5506	3229
Dapma7bEVm000642t1	2231	1294	976	2080	1436	1923	3112	1731	1342	1067	2328	1852	1711	2393	1656	1051	1772	1547	2614	1183	1471	963	1984	1374	1312	2205	1379	1134	2301	1751	2066	1798	1120	1398	1905	636	1397	2226	1944	1545	1507	1735	1504	2196	1224	2524	1712	1592	1159
Dapma7bEVm000643t1	2292	1658	1639	2232	1898	2980	3688	2994	1597	1401	2355	2752	2593	2009	1725	1349	1804	2503	4061	1751	1902	1795	1727	2195	2045	2824	1641	1533	2482	2490	2602	2570	1586	1550	1884	756	1840	3279	3281	1957	1571	1928	3020	1749	2270	3175	2692	2222	1108
Dapma7bEVm000644t1	11489	17562	11304	21208	27777	38368	64624	12882	16885	11760	24259	30157	41860	11982	19751	10589	17832	29037	45036	8519	17605	13214	16018	30776	23567	17423	14253	14435	25406	33719	36254	16213	13609	15447	15851	10957	34144	18292	21897	17996	15767	30558	21662	7272	15042	30949	28085	28020	17651
Dapma7bEVm000645t1	25766	15523	17777	20240	21717	30286	32079	22281	15383	16781	20113	25323	25479	23128	17390	15266	18964	22315	28008	23917	17799	15689	16493	19319	20066	17176	15414	18236	24183	23291	30484	19800	16769	13903	18366	8314	19395	25188	24298	17576	16034	20964	19967	20317	17692	26629	21569	20596	14281
Dapma7bEVm000646t1	34110	28494	22829	28723	24795	36353	45399	32557	30535	22216	27990	34945	41481	32107	33921	21376	25900	29265	46248	29438	31361	22289	19884	32293	28987	27345	28515	25239	29555	30572	28124	29784	24216	27005	24684	12122	32097	33650	34935	31917	23288	30856	32448	24345	25119	48280	26494	22468	17709
Dapma7bEVm000647t1	707	1246	722	1093	1487	2079	3267	635	1098	651	1252	1847	2683	764	1284	737	893	1661	2825	562	1270	768	759	1863	1328	964	986	861	1228	1844	2630	825	839	897	819	613	1777	1081	1406	1244	757	1631	1168	458	993	1897	1580	1636	1055
Dapma7bEVm000648t1	3818	3769	2919	4332	5545	7745	9019	4604	3235	3385	4468	5362	6658	3733	4055	3044	4601	5013	6294	3489	3465	3098	3628	4632	4744	4466	2917	3424	5896	6225	8066	4435	3439	3099	4042	2245	5141	5288	4622	4256	3884	5083	4342	3070	3398	5963	4904	5672	3421
Dapma7bEVm000649t1	1734	1202	1007	2204	2233	2297	1238	1574	916	1551	1282	1988	2052	1527	1332	1141	2442	1948	1844	3840	1180	787	827	1021	1713	895	766	1469	1060	1297	1629	729	1021	998	1549	518	938	1578	1440	1241	1776	1684	1571	1409	707	1726	1852	786	1125
Dapma7bEVm000650t1	1114	635	544	646	610	1309	1151	1188	505	532	674	1137	1121	1166	609	536	614	924	1174	795	644	579	627	809	925	1408	553	675	728	1124	1039	1060	632	559	671	329	696	1441	1165	729	568	956	1099	1070	684	1042	758	875	555
Dapma7bEVm000651t1	44377	1106	7890	10242	10580	24811	11199	26320	693	5010	13632	8677	28840	17027	2206	3824	11884	9434	26272	22980	769	4164	8764	19747	7322	19981	3601	7374	21186	17072	20010	16585	4660	811	12981	2371	8617	21445	9624	1416	11705	8042	19809	29973	9890	3190	11385	25220	5330
Dapma7bEVm000652t1	2860	3219	2070	2827	3468	4731	6220	3105	2728	2173	3004	3780	4440	2942	3074	2285	2574	3374	4568	2432	2783	2394	2232	2963	2800	4047	2477	2398	3314	3761	4910	3182	2595	2401	2519	1506	3465	4112	3744	3101	2143	3483	2643	2535	2580	4640	3354	3655	2357
Dapma7bEVm000653t1	13185	6569	8845	10277	10044	11920	14133	9688	7070	9792	9864	8754	9051	9904	7419	7683	9879	8498	7436	10798	7239	7574	7902	5480	7765	7086	5704	9703	11988	7956	10620	8584	7525	5775	9136	3492	5996	9143	9844	6505	8127	6331	7077	9390	8305	10312	8628	7983	5630
Dapma7bEVm000654t1	14275	10252	12168	15586	15422	21262	24707	14547	10779	12000	13022	16882	20448	14412	13179	9865	13066	16315	18591	14999	11050	10958	9828	12545	13810	11503	9559	11883	14107	15308	20565	13816	11004	8979	12429	5953	14677	16311	16544	12133	10642	13864	12553	11346	11688	16846	14312	15186	9338
Dapma7bEVm000655t1	3088	3013	2502	3414	2975	4619	7179	3434	3126	1959	3924	3199	4711	2948	4035	2485	3370	2847	4709	2562	3374	2809	2505	3778	2793	3940	2663	2548	4235	3599	4814	3364	2797	2739	2751	1165	3537	4022	4408	3650	2506	4002	3714	2823	3184	5233	2976	2988	2279
Dapma7bEVm000656t1	4294	2183	2292	3099	2927	3912	4380	2917	2314	1978	3962	3311	3581	3387	2473	1892	3367	3229	4126	2795	2634	1753	2645	2602	2713	2064	2308	2638	3905	2858	3301	2792	2071	1974	2851	952	1916	2587	2881	2359	2681	2349	3781	2583	2475	3728	3069	2595	1472
Dapma7bEVm000657t1	7900	10398	8007	8706	10019	13481	21142	7817	9953	8002	8231	11904	17984	9416	12827	7400	7031	11762	16485	7830	10525	7524	6203	11992	10059	8971	8684	8260	9003	10098	15638	8745	8107	7949	6732	4676	13367	9836	11553	11112	6373	10098	7260	5766	8950	16440	9176	10301	6687
Dapma7bEVm000658t1	2060	2258	1724	2476	2773	4369	6197	2591	2042	1692	2644	3232	3724	1954	2543	1718	2037	2754	4044	1654	2321	1759	1776	2681	2332	3136	1920	1996	2715	3526	4711	2510	1992	1785	2059	1096	2867	3324	3223	2306	1698	3110	2681	1730	2170	3569	2999	3367	1959
Dapma7bEVm000659t1	2723	2354	1774	3324	2689	3381	4681	3374	2356	2040	2912	3060	3587	2064	2219	1710	2846	2618	3678	2098	1982	1584	2201	2363	2222	2720	1983	1888	2907	2828	3063	2024	1724	2095	2625	924	2459	3066	3271	2905	2428	2840	2313	2415	1987	3726	2764	2490	1623
Dapma7bEVm000660t1	18343	21237	22829	10698	8797	19405	16755	17891	25930	22864	7461	20681	13292	23275	25526	19122	7203	19880	15399	14422	27168	16623	9131	9959	18187	8930	23352	20958	8094	13244	16726	18278	18493	19195	9272	8519	13123	18947	31006	24434	7054	14287	9879	10393	21214	34669	9792	12383	9017
Dapma7bEVm000661t1	2277	1815	1482	1612	1735	2654	3160	2565	1766	1826	1474	1877	2013	2374	2018	1654	1427	1847	2177	1909	2087	1917	1199	1499	1579	2640	1632	1946	1653	1946	2031	2409	1779	1640	1402	731	1621	2833	2880	1932	1260	1805	1702	1907	2024	2906	1801	1689	1010
Dapma7bEVm000662t1	975	670	741	791	591	1131	1199	1165	733	628	772	1110	759	1151	789	522	638	1033	1255	886	796	604	731	662	804	1116	783	649	865	917	1163	1008	607	603	675	358	627	1335	1304	784	516	715	800	897	744	1268	784	675	517
Dapma7bEVm000663t1	1294	1640	1891	2224	1692	2960	5029	1421	1791	1916	1981	3583	3329	1382	1960	1694	1821	3875	3268	1045	1959	1725	2279	2399	3742	1463	1681	1746	2599	2453	3313	1594	1779	1490	2263	1793	3140	1752	2607	1898	1516	2066	1779	1018	2062	2687	1553	2552	1280
Dapma7bEVm000664t1	2056	2142	1813	2262	2341	3460	4385	2132	1947	1783	2192	2571	3260	2097	2438	1619	1975	2424	3156	1956	2118	1789	1586	2205	2109	2450	1830	1890	2500	2722	3522	2283	2045	1821	1850	968	2335	2795	2941	2335	1651	2315	2036	1641	2156	3278	2378	2419	1507
Dapma7bEVm000665t1	18641	22095	28609	14808	9118	18098	5126	25155	20771	20603	4041	8541	8324	14090	31657	23369	9302	6367	6932	43732	27568	10291	2911	6443	7860	3512	17706	20875	3811	10471	7959	7473	20788	25293	8214	2822	6200	26572	32438	42025	8856	12707	10931	14220	13406	34811	8739	4926	6481
Dapma7bEVm000666t1	1319	994	888	1162	1164	1678	1992	1396	1024	933	1237	1344	1539	1273	1218	847	1198	1194	1533	1011	1094	929	1003	884	1074	1358	936	992	1487	1417	2294	1281	956	895	1122	543	1068	1668	1519	1193	979	1212	1096	1121	940	1679	1148	1326	842
Dapma7bEVm000667t1	586	736	401	602	855	1205	1675	693	606	464	855	913	1024	707	802	488	684	830	1240	424	662	511	676	776	669	1013	520	508	1014	1058	1280	778	524	514	570	330	781	950	867	749	561	785	642	520	588	1214	868	1140	524
Dapma7bEVm000668t1	2473	3504	2499	2527	3113	4577	6508	2845	3346	2620	2623	3632	5080	2286	3899	2410	2360	3458	4624	2220	3310	2556	1968	3636	3048	3145	2890	2950	2996	3589	4554	3189	2726	2865	2048	1416	3815	3586	4275	3682	1935	3279	2540	1783	3013	5497	3089	3204	2122
Dapma7bEVm000669t1	13333	12768	9236	11018	13913	20419	31614	17258	11469	9375	11855	16579	21218	16355	12718	10038	9316	15029	23719	10212	12522	12796	8207	14694	13016	18424	10603	10269	12796	16896	21800	15106	10962	9157	9487	5406	14865	18244	17082	12270	8400	14850	17631	11949	13141	18726	15183	17312	9228
Dapma7bEVm000670t1	1596	2264	1344	1177	1159	1985	3059	2333	1762	1638	1101	1477	1988	1358	2084	1389	992	1545	2514	1116	1991	1689	933	1278	1072	3074	1674	1766	1438	1414	2821	2604	1912	1565	1028	464	1653	2980	2952	2383	867	1538	980	1237	1945	3661	1431	1498	941
Dapma7bEVm000671t1	7775	4109	3852	3193	4171	7120	8972	5885	4643	3076	3605	4708	5124	6803	5476	3289	3160	3648	5539	5514	4640	2943	3248	4452	3656	5890	4881	3684	5761	5955	7936	5202	4070	4374	3125	1791	4266	6727	5679	4631	3068	5102	4842	7441	4420	7875	3984	5823	3033
Dapma7bEVm000672t1	23584	29985	17743	41579	13466	30758	40359	20468	37796	16597	33192	45347	26354	34881	41749	16743	28119	40285	62526	15833	44653	15053	35899	26622	30463	16918	38580	18934	32246	27651	27355	17000	14952	35589	30957	11878	30939	27534	32819	33982	23732	35524	25807	20992	23038	55945	20022	21383	13044
Dapma7bEVm000673t1	26100	21664	19321	30664	25622	33667	48366	22902	20721	17983	26638	25479	35915	24150	26416	16999	25429	24122	32682	31203	21114	18329	20975	23374	22380	21310	18617	18655	29659	24881	31951	22196	18948	18298	24135	9641	26012	26048	27477	25095	22392	24455	20465	25060	20455	34968	22496	24204	16323
Dapma7bEVm000674t1	1931	1937	1692	2042	2091	3104	4285	2165	1858	1493	1935	2438	2925	1919	2098	1445	1541	2279	3481	1640	1886	1476	1545	2004	1735	2407	1693	1702	2241	2527	3245	2175	1576	1497	1766	872	2124	2754	2657	2165	1528	2292	1880	1598	1699	3153	2168	2546	1458
Dapma7bEVm000675t1	2115	1216	1786	1364	1034	1786	2338	1997	1235	1228	1457	1737	1291	2054	1275	1297	1120	1509	1528	2437	1504	1584	1332	1055	1129	1671	1365	1475	1692	1252	1550	2388	1356	992	1347	521	927	2251	2252	1252	932	963	1389	1812	2093	1905	1500	1306	722
Dapma7bEVm000676t1	1054	410	442	389	356	484	519	956	389	440	386	374	390	1122	446	460	312	347	493	761	509	491	304	294	300	1129	425	529	425	357	416	886	504	394	375	150	240	1010	946	551	324	282	517	821	546	804	439	383	234
Dapma7bEVm000677t1	3552	2711	2847	3824	3184	4892	5677	3399	2552	2551	3086	4042	4394	3545	3119	2387	3211	3702	3964	3431	2705	2282	2702	2437	3219	3009	2196	2600	3841	3525	5181	3296	2459	2065	3411	1470	3024	4021	4016	3262	2875	3316	2726	3290	2714	4326	3100	3807	2299
Dapma7bEVm000678t1	2031	1297	1424	1699	1751	2464	2712	1899	1428	1324	1629	2105	2259	1998	1613	1225	1656	2022	2261	1932	1550	1130	1335	1527	1835	1741	1316	1345	1835	1842	2647	1903	1383	1175	1613	710	1664	2212	2022	1503	1357	1577	1404	1699	1401	2364	1740	1739	1165
Dapma7bEVm000679t1	3279	2738	2323	2953	3445	4914	6775	2982	2833	2452	3033	3877	5283	3927	3365	2386	2935	3727	5271	3454	3105	2472	2746	3713	3351	3224	2607	2727	3875	3839	6921	2819	2548	2652	2823	1585	4226	3966	3647	3145	2703	3984	2633	3012	2525	4683	3063	3575	2544
Dapma7bEVm000680t1	10560	7562	8046	15380	9539	14977	13949	8986	6612	7096	10230	11307	13551	8137	8926	6508	11705	10090	13968	10604	7927	5263	8299	8523	9384	5687	6517	7416	11687	10525	13221	6834	6399	6772	12167	4149	10019	11011	10671	10036	11270	11688	9337	9722	6809	12751	9670	9685	7043
Dapma7bEVm000681t1	966	397	559	525	460	965	624	970	468	502	542	810	524	803	416	470	431	702	877	654	600	580	525	476	586	545	475	506	646	691	778	782	442	348	515	221	385	870	871	399	375	509	1031	667	667	661	641	420	293
Dapma7bEVm000682t1	2044	1619	1308	1966	1994	2844	3864	2110	1457	1426	1905	2305	2582	1976	1733	1276	1749	2059	2788	1851	1596	1528	1629	1704	1806	2221	1527	1290	2277	2116	2412	1935	1468	1307	1722	811	1872	2100	2081	1777	1512	1892	1945	1698	1745	2742	1957	2158	1259
Dapma7bEVm000683t1	881	723	522	1112	1190	1770	2318	961	592	643	1142	1417	1582	1070	821	570	1038	1445	1743	726	760	579	1160	1173	1191	1041	664	646	1392	1478	2014	966	648	694	1089	564	1237	1302	1069	821	881	1276	941	879	709	1309	1220	1546	896
Dapma7bEVm000684t1	1320	1094	1187	2764	2338	3136	3410	1497	1056	1147	1831	2281	2493	1251	1199	995	2414	1980	2361	1360	1035	991	1939	2014	2280	981	938	1243	2374	2476	3394	1106	1110	1136	2237	1016	2281	1759	1802	1742	2272	2553	1822	1155	989	1942	2053	1839	1506
Dapma7bEVm000685t1	4233	1481	618	8445	4883	5545	8966	2488	1412	461	8583	2783	5914	2033	2236	702	7923	1780	5635	2897	1145	658	7042	3917	2223	1818	1700	582	10562	6045	6911	1829	826	1563	7235	809	3104	2414	1222	1630	7306	6061	5415	4509	989	2709	4507	5229	2957
Dapma7bEVm000686t1	1327	2046	1198	1005	1459	2140	3852	1841	1906	1214	1140	1654	2163	1682	2068	1245	858	1517	2329	1174	1957	1419	834	1639	1301	2489	1592	1481	1290	1824	2249	1837	1518	1481	813	559	1668	2075	2337	1966	804	1690	1420	1065	1822	3350	1483	1524	929
Dapma7bEVm000687t1	3790	2148	2726	2814	1813	3281	2355	4790	1694	1754	1450	1687	1819	3168	2307	1977	1651	1245	1522	4486	2163	1663	1384	1605	1634	3260	1739	2308	2400	2555	2592	3441	2537	2239	2282	741	1618	4761	3692	2861	2248	1955	1940	4560	2447	3711	1983	2025	1094
Dapma7bEVm000688t1	5818	2976	3535	3561	3733	5589	5147	5147	2822	2931	3450	3636	5294	4360	3348	2869	3421	3297	4432	4889	3200	3018	2622	3442	3135	4388	2863	3400	4547	4612	5081	4358	3008	2629	3290	1384	3259	5427	4960	3801	2882	3497	4073	4467	3802	5074	3624	4051	2145
Dapma7bEVm000689t1	5858	5135	4431	5527	6231	10407	12979	6156	4915	3980	5697	7918	9471	6591	5941	3811	4509	6630	9756	5295	5415	4386	4133	5879	5868	7079	4582	4625	5839	7442	11129	5967	4548	4062	4508	2777	6727	7270	7194	5377	3724	6860	5725	5349	5477	8097	6276	7236	4662
Dapma7bEVm000690t1	500	466	370	436	480	832	1223	516	423	390	501	578	655	544	547	338	441	628	798	378	534	392	354	502	424	839	338	395	538	595	1004	619	433	421	419	188	456	697	725	581	355	540	443	414	485	811	550	664	320
Dapma7bEVm000691t1	4071	3429	3083	3821	3995	5743	6706	3664	3177	2835	3596	4463	5494	4675	4091	2729	3212	4402	5808	3919	3801	2799	2770	3745	3783	3906	3037	3199	3699	4283	4775	3569	2908	2701	3265	1698	3938	4335	4955	3872	2893	3981	3467	3755	3453	5418	3937	3965	2512
Dapma7bEVm000692t1	4842	3160	3839	5286	4256	6265	5857	4197	3585	4260	3588	4444	5411	4170	3829	3741	4573	4222	3602	6642	3436	3527	3125	2997	4199	2678	2802	3948	4409	3994	5013	3186	3674	2956	4008	1889	3699	4407	4572	3965	4009	3719	3379	3426	3357	4906	3151	3500	2538
Dapma7bEVm000693t1	675	493	427	514	504	789	820	666	457	522	496	555	653	701	609	434	465	494	535	643	493	454	382	379	438	699	471	514	543	529	738	635	463	362	408	197	476	813	876	634	399	459	375	674	491	895	473	476	347
Dapma7bEVm000694t1	1420	795	815	820	764	1015	1284	1116	759	896	710	921	1037	1380	932	760	743	767	912	1388	863	753	702	635	820	1251	683	831	973	797	1152	1046	867	768	695	342	757	1476	1340	1096	661	690	679	1314	970	1429	781	804	555
Dapma7bEVm000695t1	1826	1548	1959	2542	1561	2416	1689	1686	1412	1420	1361	1962	2512	1531	1575	1398	1963	1824	2044	2539	1729	1088	1011	1491	1827	696	981	1672	1250	1648	1629	937	1287	1248	1782	645	1670	2215	2757	2342	1500	1834	1670	1398	1187	2136	1394	1044	1086
Dapma7bEVm000696t1	1229	834	811	1914	1546	2352	2311	1246	1084	736	1899	2338	1568	1503	1126	702	1811	2207	2618	1283	1137	743	1829	1429	1602	1259	1132	900	2142	1982	2389	1190	757	881	1754	799	1574	1628	1412	1101	1443	1483	1555	1091	976	1628	1687	1786	914
Dapma7bEVm000697t1	1047	842	665	737	834	1391	1626	1042	705	684	840	1071	1139	1144	958	665	663	919	1145	1020	843	655	578	659	677	1182	754	723	857	1030	1546	1019	718	615	725	371	774	1283	1244	1051	611	924	650	1012	833	1309	899	1050	596
Dapma7bEVm000698t1	2397	1690	1558	2097	1938	2643	2929	1974	1383	1401	1824	2217	2371	2270	1790	1383	2111	1960	2250	2388	1565	1353	1424	1688	1985	1648	1267	1620	2096	1931	3037	1785	1634	1402	1840	857	1764	2319	2359	1910	1768	1994	1591	1939	1466	2449	1835	1721	1348
Dapma7bEVm000699t1	4807	3050	4764	4795	4169	6527	6258	5966	3383	3018	4144	5134	4816	4945	3968	2561	4075	5261	6611	4614	4778	3564	3385	3770	4518	3559	2916	3861	4979	4689	5321	5360	3307	3377	4118	1610	3728	6677	5776	3344	3734	4949	5190	4624	3850	5853	5032	3507	2426
Dapma7bEVm000700t1	2959	2945	2996	3825	3368	5143	4692	3577	2626	2808	2596	3872	4159	2943	3177	2530	3065	3581	3283	3274	3068	2424	2209	2336	3099	3272	2292	2611	2986	3198	4237	3304	2726	2546	3011	1379	2921	3949	4293	3556	2700	2982	2631	2457	2827	4474	3087	3309	2071
Dapma7bEVm000701t1	6476	3951	5849	5866	5026	7212	8856	8365	4801	4311	5883	6555	5291	6022	4674	4433	5030	5882	7121	4540	5361	5558	5117	4510	4985	7202	4942	5046	6571	5799	6853	7890	5226	4333	4849	2079	3840	8545	7861	4595	4139	5157	7350	5178	6618	7140	6226	5557	3425
Dapma7bEVm000702t1	24397	19902	22148	21358	14504	34913	1118	21045	16781	13016	8315	23929	21612	16396	27075	16601	14771	12274	14633	44658	31225	8743	5540	17750	16124	451	20434	13794	5821	17910	22050	4806	15408	26234	13497	5988	10002	20977	25926	42965	15972	23112	29630	13596	12936	34379	12954	9499	11518
Dapma7bEVm000703t1	18006	16903	13868	17978	20170	27274	39653	18018	16105	13472	17052	22186	26359	22386	18887	13067	13748	20442	25903	17801	16023	14252	12872	17661	16790	21035	14323	13897	18408	21234	24644	17545	15118	13009	14369	7991	20159	20400	21470	16967	12133	18121	16558	16829	16782	25209	18825	21678	13184
Dapma7bEVm000704t1	92183	39523	29391	157157	68400	124674	171913	63935	52642	20236	156836	101852	134631	58200	60015	25990	123980	78843	199909	60734	48838	24238	112936	114510	63831	60382	53589	25102	137075	104743	104218	45605	22290	45335	113596	24525	81509	70552	47139	51498	91992	111467	141916	77452	46771	78915	87432	103953	53481
Dapma7bEVm000705t1	1729	3505	2220	1929	2831	4211	6973	2201	3095	2019	2010	3322	5276	1888	4095	2128	1564	3351	5382	1505	3317	2068	1352	3922	2701	3094	2906	2324	2221	3340	4177	2688	2562	2702	1331	1324	4310	3136	3683	3697	1601	3167	2239	1115	2833	5456	2650	3395	1977
Dapma7bEVm000706t1	2390	1830	1702	2271	2258	3467	4062	2313	1817	1689	2116	2493	3043	2745	2263	1620	1788	2230	2757	2485	1876	1561	1602	1884	2064	2146	1644	1740	2283	2788	3285	2248	1817	1472	1858	994	2197	2732	2803	2331	1619	2254	1928	2137	1860	3079	2095	2492	1465
Dapma7bEVm000707t1	1562	1509	1068	2185	2682	3959	4831	1530	1380	1272	2187	2856	3814	1715	1680	1242	2432	2959	3632	1895	1399	1164	1704	2529	2469	1640	1088	1298	2452	3065	3876	1608	1225	1156	1882	1036	2722	2086	1940	1620	1848	2686	1971	1185	1221	2508	2528	2567	1805
Dapma7bEVm000708t1	4242	5213	5597	5333	3675	6457	2044	3967	4044	4303	2191	5403	5865	3390	5501	4246	4263	4157	5020	6889	5253	2445	1622	4107	5184	1233	3928	4630	2056	4069	4495	2022	3903	4599	3966	1925	4959	4394	6378	7106	4409	5469	3510	3492	3282	7376	3231	2262	2962
Dapma7bEVm000709t1	6091	6350	6095	11611	5558	7727	7845	5894	6952	6132	5674	7848	10763	5742	8143	5484	8105	8587	8858	6792	6711	5560	4272	6321	6284	3931	6052	5739	5606	5355	7966	4926	5348	5162	6974	2707	7192	6133	8208	7072	6278	5496	4312	3972	6018	9641	5349	4818	3783
Dapma7bEVm000710t1	2914	4261	2790	3138	3973	5860	8003	4025	3872	3137	3276	4638	5929	3210	4647	3012	2938	4552	5991	2646	3865	3212	2798	3827	3480	5306	3731	3316	3937	4640	6282	4115	3350	3297	2786	1802	4523	4905	4870	4182	2608	4085	2741	2418	3442	6394	3764	5280	2924
Dapma7bEVm000711t1	6812	3260	5573	1672	1634	2856	3114	5121	4094	4525	2067	1309	2109	4364	3829	3825	1511	1287	1761	4664	3980	5209	1591	1185	1236	5606	3564	4903	2211	2099	2892	4661	3943	2154	1722	454	1058	4870	6889	3354	1485	1457	2242	3431	6214	4242	1672	2245	1410
Dapma7bEVm000712t1	2466	2221	2076	2205	2051	3338	4474	2233	2507	1915	2138	2672	3278	2881	2731	1751	1871	2782	3168	2075	2526	1737	1832	2292	2229	1989	2210	1847	2468	2402	3652	2330	1943	2014	2070	979	2429	2513	2954	2610	1624	2301	2202	2093	2344	3636	2096	2394	1464
Dapma7bEVm000713t1	86917	63123	75068	41800	41765	54683	49817	70673	60457	66445	40989	65190	61780	66063	65463	59847	39108	61221	72390	85458	86418	60957	23186	39644	47221	37539	54494	75189	32984	36521	39291	47642	52354	50819	31737	15368	35128	64155	86799	60321	29302	36552	48295	46038	71363	88345	48583	29917	23872
Dapma7bEVm000714t1	3314	2397	3211	4013	1525	5163	569	2628	1940	2198	1508	4161	4280	1108	1976	1994	2682	2020	1725	3567	3032	1214	1208	2585	3521	460	1774	2291	1533	2544	2415	824	2056	2487	2444	1260	1814	1761	3303	4134	2835	2608	3303	1513	1961	3584	1300	1259	1527
Dapma7bEVm000715t1	5490	6458	7918	6481	4226	8842	996	6610	4091	5390	1726	6822	6682	2187	4890	5403	4165	3815	3865	10691	6735	2650	1469	3954	6051	488	3739	6156	1793	4375	3888	1161	4638	5445	4633	1829	4189	4629	8143	9150	5314	6181	5963	4390	3455	8122	3841	2040	3081
Dapma7bEVm000716t1	7072	7043	4894	5966	7919	10299	12676	6348	6014	4810	5461	8025	10800	7185	7281	5089	5661	7097	10216	7136	6745	5009	4147	8125	6835	6663	5598	5890	6575	8711	8728	5871	5886	5601	5260	2918	8395	7747	8879	7741	5363	7522	7030	5633	5803	10666	7258	7251	4629
Dapma7bEVm000717t1	18364	14600	15216	15080	16211	23108	25611	17494	14269	14596	14416	16870	20483	18029	17356	14206	14652	15938	18975	18396	15027	13752	12018	14205	14224	14178	13929	15249	18619	17401	21368	15530	15367	12452	13557	6948	15994	19456	20480	16093	12484	14661	13494	14927	14981	22643	13592	16480	10466
Dapma7bEVm000718t1	1073	897	810	1039	983	1584	2146	1243	897	715	976	1391	1595	1137	1063	814	771	1192	1654	881	997	916	687	1057	970	1177	899	753	1041	1121	1368	1147	763	748	901	415	1119	1200	1269	1040	772	1039	1356	962	1071	1433	1097	1204	666
Dapma7bEVm000719t1	3304	2323	2649	3871	3786	4960	6262	3318	2510	2698	3168	3500	4004	3799	2738	2325	3133	3394	3584	3231	2321	2818	2647	2541	2890	3357	2091	2381	3544	3231	4454	3336	2536	1873	3078	1296	2738	3454	3542	2489	2426	2725	2719	3076	2843	3757	3404	3857	2258
Dapma7bEVm000720t1	3785	1707	2035	2979	2211	3687	3845	3603	1627	1444	2979	2791	2490	3256	1755	1602	2591	2332	3402	2960	1974	1785	2520	1791	1905	3431	1707	1838	3152	2765	2950	2989	1813	1525	2687	879	1821	3835	3188	1860	2150	2305	3096	4075	2414	2873	2782	2717	1497
Dapma7bEVm000721t1	4688	3691	3089	4176	4466	6128	7361	3981	3406	3254	3895	4556	5946	4847	4333	2969	3985	4679	5522	4485	3699	2980	3407	3941	4205	3493	2909	3127	4812	4725	7563	3831	3464	3091	3757	1998	4612	4867	5138	3962	3477	4280	3574	4303	3650	5654	3658	4524	2911
Dapma7bEVm000722t1	4067	4616	3579	3467	3728	4913	6615	3404	4032	3277	3154	4529	6643	4604	5322	3364	3073	4578	5683	4164	4201	3371	2370	4073	3853	3595	3846	3564	3511	3855	5712	3661	3679	3738	2818	1770	4940	4413	5262	4850	2669	3577	2818	3306	3928	6703	3401	3921	2616
Dapma7bEVm000723t1	2678	2721	1870	1982	2525	2671	3894	2636	2431	2163	1844	1988	3159	2714	2811	2182	1946	2032	2902	2529	2520	2285	1535	2273	1874	3178	2276	2298	2395	2107	3398	2632	2590	2155	1612	843	2479	3091	3497	3130	1510	2255	1631	2145	2438	4474	2177	2082	1509
Dapma7bEVm000724t1	425	349	305	437	377	613	714	296	412	367	431	664	492	588	450	333	364	617	613	332	494	268	550	400	631	146	370	356	585	435	679	260	318	369	386	237	450	264	496	456	340	393	410	306	328	539	329	353	276
Dapma7bEVm000725t1	736	696	460	668	463	676	1048	567	836	554	657	1020	677	798	1026	467	559	855	1133	435	917	507	716	614	733	539	797	534	699	605	799	597	538	789	608	342	742	587	755	804	451	710	638	449	527	1311	478	538	397
Dapma7bEVm000726t1	9606	8163	7865	8587	10537	14455	18836	7731	7810	7409	9246	11480	13687	9989	9220	7477	7987	11775	13209	8252	8567	7692	7962	9013	9556	7904	7700	7723	11094	11184	15230	8632	8318	6548	7974	4544	10579	9512	11240	9219	6811	9671	8366	7751	9329	11624	9142	11781	7090
Dapma7bEVm000727t1	5886	3668	4137	12287	7288	9490	6131	7731	3938	3837	5579	7533	8765	5360	4530	3579	10543	6640	5942	31773	4240	7000	4593	4749	6646	3193	3002	3757	5281	5534	6180	3832	3590	3232	8118	2330	5021	8797	5437	5532	8574	6243	6562	4651	3453	5377	5880	3690	3720
Dapma7bEVm000728t1	539	817	528	830	1193	1552	2648	658	720	537	975	1267	1857	644	1027	600	774	1219	1835	511	860	663	712	1274	1041	1021	698	656	1078	1294	1843	745	654	685	732	488	1376	1016	1143	921	745	1131	989	493	833	1408	1146	1301	744
Dapma7bEVm000729t1	2105	2174	1498	1813	2159	3202	4222	2189	1998	1724	1909	2417	3275	2386	2480	1584	1543	2332	3091	1869	2212	1683	1386	1967	1769	2628	1883	1887	2191	2629	3448	2297	1855	1657	1676	889	2112	2827	2807	2414	1480	2234	1843	1796	1945	3326	2196	2560	1551
Dapma7bEVm000730t1	8156	5212	5019	7264	7297	9057	8796	5856	4933	5321	5786	7451	8081	6244	5873	4647	6206	6820	7578	7522	5387	4600	4709	5321	6283	4485	4662	5248	6392	6029	8957	5650	4824	4640	5613	2491	5198	6549	7337	6785	5363	5866	6119	5352	5128	8472	6136	5877	4030
Dapma7bEVm000731t1	521	535	358	454	611	926	1189	559	481	411	513	565	838	571	666	430	386	528	747	487	526	425	404	472	553	753	404	481	596	669	1027	646	433	409	422	204	658	777	728	633	372	602	472	500	494	841	498	623	407
Dapma7bEVm000732t1	2973	2744	2499	2044	2487	3436	4054	3180	2819	2658	1869	2778	3391	3321	3214	2355	2056	2565	3206	3885	2766	2441	1613	2202	2341	2760	2534	2739	2483	2712	3950	2902	2707	2336	1808	1068	2359	3596	3466	3280	1739	2277	2232	2487	2623	4295	2326	2584	1740
Dapma7bEVm000733t1	3007	2776	1803	2235	2583	3904	5748	2575	2325	1949	2702	2881	4017	2809	2660	1859	2338	2614	3775	2346	2375	2047	2097	2620	2420	3123	2041	2127	2897	2982	4477	2803	2185	2199	2159	1066	2808	3209	3361	2620	1870	2910	2106	2277	2340	3984	2482	2872	1890
Dapma7bEVm000734t1	15339	7223	9002	14134	10588	18286	19745	12543	6895	6448	14677	14826	15748	15644	7805	6576	12956	13248	18191	14602	7875	6580	11887	11821	11016	7663	6658	8416	16401	13828	17684	10830	7404	6719	12750	4829	11919	14100	13221	8446	11798	12197	13143	14987	9142	12716	12287	12300	7856
Dapma7bEVm000735t1	116335	75128	103872	63432	60695	102982	63629	142429	73760	81792	55856	74526	75367	111245	88512	82467	50165	57379	93789	126799	88824	76851	36942	59768	50514	42850	69066	91834	52114	71385	87031	96866	82595	64647	53097	23704	52746	137052	125771	74790	44775	67491	71337	94774	91184	123724	63861	59074	46746
Dapma7bEVm000736t1	1009	538	957	988	599	1301	827	1206	372	600	881	861	792	1087	512	635	693	694	900	1110	523	585	700	526	565	760	388	639	754	938	880	927	601	465	840	228	533	1218	1031	524	631	701	808	1401	683	718	856	790	495
Dapma7bEVm000737t1	4621	3714	5041	6559	6541	8705	8542	4790	4048	4324	5266	7302	9291	5017	4852	3871	6094	7452	5661	4438	4075	4242	3956	5661	7300	2946	3266	4227	6243	5464	6687	4762	4083	3354	5385	3113	6542	5033	5667	4194	5080	4894	4661	3300	4229	5970	5717	4985	3846
Dapma7bEVm000738t1	2089	2642	1794	1980	2358	3112	3914	2135	2065	2086	1654	2640	3333	2202	2890	1920	1922	2622	3063	2321	2423	1860	1295	2216	2301	2644	2050	2105	2108	2328	3096	2104	2172	2243	1704	1021	2527	2754	3015	3049	1793	2253	1796	1753	2067	4250	2087	2256	1478
Dapma7bEVm000739t1	10429	8658	8386	8979	9701	12791	17237	10020	9008	7892	8208	10197	12612	11379	9776	7938	8056	9505	11218	9953	9006	8147	6446	8416	9192	9787	8346	8026	9081	9211	10742	9108	9008	7463	7167	3890	9078	10270	12286	9825	6973	7757	7971	8749	9387	13444	9421	8954	5785
Dapma7bEVm000740t1	70669	59190	60719	70283	62694	98804	123012	68082	59418	48363	63779	85034	104275	89561	73126	53194	53543	84027	107078	81247	70108	55140	49127	70709	66740	65897	60227	52307	64645	67247	90329	69981	51792	48876	55320	28704	70217	76934	83305	69716	49372	65504	73291	73966	65164	91452	67861	73170	47546
Dapma7bEVm000741t1	3036	6403	2142	3293	1347	2524	1779	3015	7167	2988	2707	2699	1914	4197	7739	2706	2935	2091	4329	2401	8005	1409	2278	1972	2022	2079	7370	3273	2863	2353	1700	1444	1872	6505	2913	769	2328	3975	4696	6822	2611	2862	1974	1954	2443	10847	1658	1283	1181
Dapma7bEVm000742t1	4590	3087	3053	3884	3987	5273	7242	4033	2837	2616	3462	4436	5330	4715	3635	2641	3603	4243	5913	4631	3188	2644	3175	3917	3657	3631	2958	2883	4400	3987	5580	3833	2884	2667	3487	1696	4016	4676	4501	3669	3039	4203	3265	4513	3507	5034	3713	3835	2884
Dapma7bEVm000743t1	21840	12622	13045	11166	15039	22622	23723	17553	12590	10545	12139	15806	23212	21579	15362	11982	11976	14928	21913	21710	14563	12144	10306	19409	14776	15710	13851	12137	15613	17025	17878	14449	13517	11965	10683	5981	16838	19718	18821	14728	10415	13620	16004	18106	15022	20586	13903	14098	9105
Dapma7bEVm000744t1	4305	4610	4391	5670	4570	6887	8156	6484	4883	3640	4855	5977	5651	4072	4986	3547	4619	5876	7435	3657	5265	3929	4303	4403	4697	5722	4498	3926	5520	5149	5569	6105	4179	3973	4660	1940	4475	6850	6788	4834	3991	5184	5235	3529	5145	7118	5147	4538	3191
Dapma7bEVm000745t1	296	529	121	750	354	713	887	172	719	271	588	1447	688	641	996	236	522	1750	1574	160	765	69	1126	700	933	345	1101	226	963	668	889	94	134	753	693	574	1145	406	592	774	550	851	305	258	169	1506	369	775	266
Dapma7bEVm000746t1	10305	8572	8393	10393	9393	13156	13555	10609	9013	8478	8774	11140	13867	10179	10542	8662	10928	10273	10115	11641	9103	9253	7109	9384	11205	6344	8366	8456	10458	9922	12458	7517	8574	7972	8833	4452	10567	9689	11480	10068	8926	9835	10314	7482	8196	13348	8042	7349	6419
Dapma7bEVm000747t1	1027	978	988	1203	845	1426	259	1022	562	850	406	1137	1109	598	733	785	920	775	519	2039	927	397	300	630	1157	173	542	824	337	764	836	267	689	893	1021	357	615	929	1363	1544	1151	964	885	968	561	1283	742	321	618
Dapma7bEVm000748t1	2581	2094	2000	2398	2513	3557	4232	2269	1896	1815	2145	2756	3354	2636	2450	1672	2079	2712	3337	2545	2301	1641	1716	2188	2267	2356	1758	1676	2446	2506	4197	2290	1715	1650	2109	1039	2431	2850	2787	2247	1859	2408	2102	2528	1957	3212	2350	2566	1653
Dapma7bEVm000749t1	9856	5724	19298	15443	12330	10547	1581	16235	5628	18794	4877	7441	6544	7763	5518	15495	10502	5558	4642	35380	6072	8393	2486	3055	6678	1173	3837	15313	2855	4337	5022	3242	10698	5831	8957	1563	3167	10974	21265	10740	9780	4756	7776	9075	6575	8668	12301	1664	3041
Dapma7bEVm000750t1	853	996	738	1029	1202	1417	1872	873	839	855	967	1006	1215	870	1040	823	1152	975	1275	872	937	789	980	994	983	1002	777	898	1461	1058	1646	949	787	811	951	553	1190	960	1059	1034	1035	1123	794	802	862	1494	877	1170	717
Dapma7bEVm000751t1	23682	16084	9022	59906	30365	36667	76231	16819	19295	4063	58443	27660	37938	17569	26736	9823	48514	19439	58731	18553	16984	7702	47200	33931	17212	24374	17174	6680	51826	32473	33569	16393	9684	17577	46215	8185	29028	22711	13229	23587	36645	42398	30895	37864	14078	30265	30905	31258	24813
Dapma7bEVm000752t1	620	816	466	615	936	1222	2198	614	719	561	650	941	1714	694	977	581	667	1016	1493	469	835	655	537	1188	1014	833	604	490	934	1011	1633	675	676	668	484	366	1274	776	803	854	580	889	758	461	589	1253	739	1100	710
Dapma7bEVm000753t1	716	575	453	518	871	1084	1574	622	544	504	531	827	1054	734	756	473	518	805	1036	618	601	504	491	704	761	780	586	483	766	875	1524	637	590	517	437	331	825	791	641	543	468	737	748	604	506	922	695	1011	520
Dapma7bEVm000754t1	8809	5750	5574	6299	6032	9358	9458	7408	5324	5199	5598	6517	7688	8478	6361	5290	5796	6128	7355	9072	6331	5001	4740	5548	5704	6528	5583	5607	6541	6628	8502	6379	5589	5220	5489	2560	5676	7942	8762	6941	5038	6174	6044	7943	6011	8885	5876	5905	3883
Dapma7bEVm000755t1	13633	19449	11089	19370	30785	40693	70794	17174	14890	12606	22081	28519	41799	13197	19746	13091	18570	27734	37817	9198	17962	14829	17214	27594	24182	28148	14055	13602	27302	35208	44212	19909	15229	15070	16992	11215	31873	21739	22059	20105	16393	29463	23680	8865	16358	31211	26110	39181	21317
Dapma7bEVm000756t1	2235	815	1485	153	297	495	378	2187	906	1229	206	254	359	2183	891	1293	209	251	226	2257	1247	1673	150	316	239	1643	1072	1197	313	298	388	1945	1492	711	202	104	168	1713	1808	834	156	154	445	1661	1709	1280	311	331	186
Dapma7bEVm000757t1	841	637	426	829	750	1281	1643	542	661	527	807	1318	1166	1001	726	403	711	1276	1534	681	789	380	871	936	1126	463	670	418	905	1126	1366	488	429	697	797	493	1024	712	764	709	650	1098	916	813	587	1024	842	1085	554
Dapma7bEVm000758t1	3144	2747	4983	6084	3700	4643	208	3850	2411	4154	1458	3104	3326	1878	3142	4404	4710	2407	2237	9132	3292	1913	847	1381	3458	53	1523	3816	697	2043	1725	423	2645	2325	3266	878	1465	2684	4907	4826	3940	2579	3888	1663	2035	3614	3033	542	1731
Dapma7bEVm000759t1	347	199	156	874	417	615	758	359	347	147	591	900	477	365	271	175	652	727	1400	295	286	179	727	559	451	364	301	163	634	602	647	267	130	248	726	207	508	436	317	275	578	603	595	448	197	527	497	538	235
Dapma7bEVm000760t1	525	366	297	476	472	624	707	410	326	325	429	513	599	580	359	298	509	503	519	516	340	301	447	415	474	456	283	337	659	430	653	468	331	309	396	239	481	522	505	426	388	440	372	508	358	608	406	478	312
Dapma7bEVm000761t1	1556	859	1347	2523	653	1346	79	2204	978	1513	579	2248	3163	543	1058	1074	2117	1603	736	1405	787	581	344	619	1117	18	473	898	246	454	340	196	592	503	1374	302	681	416	1221	1691	1314	392	1038	718	638	917	645	168	352
Dapma7bEVm000762t1	325	460	243	262	253	486	968	262	742	360	321	512	291	526	597	338	369	434	733	251	759	388	484	394	494	407	771	333	554	449	689	260	303	572	393	250	513	290	506	572	284	486	283	268	470	864	198	478	299
Dapma7bEVm000763t1	1976	1521	976	760	825	1031	1195	1805	1342	1047	740	872	984	2363	1690	1017	663	871	1004	1841	1540	1070	618	719	647	2257	1318	1069	899	830	1121	1929	1079	1239	670	311	722	1918	1753	1645	633	602	678	2075	1097	2109	715	873	462
Dapma7bEVm000764t1	2032	1617	1271	1790	1888	2755	3526	1806	1409	1317	1634	1967	2367	2128	1869	1392	1604	1883	2348	1922	1525	1296	1426	1680	1839	1775	1496	1311	1892	1996	2567	1709	1425	1380	1479	922	1899	2081	2211	2010	1394	1953	1602	1746	1446	2537	1692	1880	1331
Dapma7bEVm000765t1	660	343	674	387	596	759	1023	724	388	463	575	651	477	1011	438	520	407	525	1410	1066	502	531	423	440	497	478	416	645	548	519	565	527	544	306	360	215	780	854	790	475	346	438	524	710	656	607	563	437	349
Dapma7bEVm000766t1	2331	596	1417	499	1304	1809	1008	1890	516	1112	798	1078	1401	2024	678	1065	675	936	1015	2343	754	1010	591	923	775	1295	762	1276	1137	1101	1258	1715	1120	454	754	284	442	2013	1425	707	519	464	1166	1992	1392	913	1177	1378	654
Dapma7bEVm000767t1	23536	4935	10524	4824	9978	16685	10860	21514	4889	8374	7206	8293	15097	19288	5650	7410	6428	8464	10294	21058	6796	9118	5804	10552	7203	18464	5561	8824	9936	11352	10861	16618	8579	3930	8318	2598	5369	15948	12611	4891	4920	3834	13666	17765	11433	6656	8958	13134	4347
Dapma7bEVm000768t1	2593	1954	2084	1645	1597	2355	1912	2188	2169	1326	1486	1319	2059	2604	2413	1657	1539	1342	1564	3015	2551	1491	1290	1403	1358	1033	2242	1712	1746	1735	2062	1809	1829	1987	1366	633	1364	2187	2666	2470	1438	1591	1564	2277	1918	2850	1106	1402	1002
Dapma7bEVm000769t1	912	724	898	738	827	1121	1275	807	613	851	703	997	999	1108	851	831	699	874	957	1050	770	753	616	672	860	820	694	758	821	789	1238	868	814	594	685	358	780	922	1164	764	657	725	684	956	756	1055	786	800	552
Dapma7bEVm000770t1	9069	7627	6836	6421	8053	9329	14104	7782	7484	5773	6578	6820	9748	11178	8527	6768	7018	6867	8661	9198	8488	7863	5681	7993	7690	7099	7200	6329	8895	7721	10414	6637	7135	6666	5967	3272	7745	7706	9362	7896	6420	7392	7839	8470	6921	9903	6057	7065	5052
Dapma7bEVm000771t1	8508	8675	7194	6335	7579	9860	11999	8385	8053	6866	5749	7746	11261	9822	10595	7087	6781	7204	9353	11480	9569	6786	5123	8394	7602	6298	8478	7002	7637	7556	10925	6421	7518	8021	5750	3408	8488	8797	9987	10182	5831	7410	6214	9110	7352	12812	5831	6471	5294
Dapma7bEVm000772t1	3356	3928	1824	5525	3732	5007	9653	2230	4813	1737	6752	5531	4452	4042	5521	2233	5392	4425	7900	2395	4849	1887	5512	4107	4332	2345	4378	1981	5896	4422	5166	1892	1934	3968	5217	1805	3818	2917	3307	4091	3683	5603	3564	3450	2972	6537	3475	3289	2895
Dapma7bEVm000773t1	13608	7408	7240	14564	14279	20030	25176	9698	8308	6459	21060	20545	18049	14274	9077	6325	17648	19162	27804	12492	8695	5709	19356	14511	14125	9341	7880	7411	22088	11259	17951	10081	6371	6160	17312	5429	11443	9371	7420	7147	12467	10773	13754	12920	7911	10060	15267	16152	10612
Dapma7bEVm000774t1	4653	1807	1262	6550	3471	4380	6402	2487	1902	585	6048	2155	5288	2474	2687	989	4856	1303	5699	3526	1546	884	3766	2942	1410	2113	1450	1042	5268	3780	4594	1994	1056	1716	5202	633	2329	3054	1822	2352	4603	5167	3503	6297	1526	3300	3280	3681	2967
Dapma7bEVm000775t1	16354	8991	14256	1792	6828	6010	5542	13933	8730	13981	4842	6456	4058	18791	10079	12765	3236	5609	4569	20207	10395	11574	2911	3681	4620	11467	10494	15935	4436	2515	4330	15007	13922	6772	3023	1264	1639	10235	15430	9761	2082	1705	4386	12720	14447	11254	6237	3520	3120
Dapma7bEVm000776t1	14970	11392	20261	2662	13902	19111	16661	17705	12087	15107	6977	11038	7200	18692	11134	15161	4376	9004	1355	12968	13793	19058	3728	5140	10916	10481	12209	13963	10140	11302	27176	21718	18299	8869	3227	5616	4413	15430	19369	13527	3794	5867	12101	10449	18707	13392	12438	9880	8960
Dapma7bEVm000777t1	12065	9423	16784	2401	12675	17168	14683	14642	10055	12745	6197	9732	6603	15520	9316	12752	3866	7914	1181	10292	11518	15945	3289	4759	9934	8328	10344	11649	9160	10018	23450	17953	15364	7524	2853	5154	4004	12508	16123	11193	3476	5341	11094	8211	15667	11038	10808	8869	8228
Dapma7bEVm000778t1	11689	9750	11110	14921	14829	21387	19052	15127	8758	10228	12212	17592	19618	10126	11760	9171	12528	14265	17277	10515	12538	10181	9298	13442	14688	10510	9690	11817	14800	16076	18519	12179	9812	10492	12132	5932	13217	15683	14139	11572	11809	14042	14123	8858	9003	17402	14634	12293	9595
Dapma7bEVm000779t1	3918	1733	2466	3264	2638	4736	5093	4553	1727	1950	3129	3588	3332	3093	2063	2035	2761	3273	4822	2518	2337	2495	2423	3124	2661	3608	1989	2340	3520	3709	3419	3818	2181	1909	2561	1112	2263	4519	3668	2222	2244	2807	4421	3172	2720	3655	3632	2853	1667
Dapma7bEVm000780t1	760	2171	1483	3455	4182	6135	8629	1858	1619	1656	3165	5001	5865	892	2734	1543	2906	4522	6752	781	2279	1576	2366	4478	4288	1690	1428	1808	3708	4088	5532	1967	1671	1623	2801	1973	5247	2660	2592	2197	2565	4423	3140	657	1529	3655	4126	4768	2598
Dapma7bEVm000781t1	2480	1430	1391	2272	1769	2793	3382	1588	1715	1274	2252	2429	2882	2187	1934	1200	2024	2462	2389	1745	1838	1153	1846	1892	2272	1200	1829	1454	2846	2065	2644	1607	1409	1463	2037	960	1826	1712	2162	1803	1780	1826	1753	1852	1642	2388	1637	2096	1228
Dapma7bEVm000782t1	4838	3154	3921	5324	6008	9341	9904	7002	3209	3403	5514	6666	6530	4463	3805	3283	4736	5837	7413	3302	4022	4063	4186	5438	5099	5963	3150	4155	6489	7593	6834	6247	3767	3088	4769	2293	4943	7121	5668	3566	3879	5419	6816	3845	4022	5703	6327	5849	3422
Dapma7bEVm000783t1	5926	8249	7082	10346	9461	14752	17849	10252	7207	6292	9071	11368	12753	5551	8015	5510	7983	10645	14305	4614	8201	6358	7097	8399	8705	10183	6434	7010	10483	10965	14020	9778	7074	6545	8420	3884	9646	12015	10895	7984	7125	9923	8302	4596	7360	12618	10662	9731	6339
Dapma7bEVm000784t1	5359	3669	3786	4994	4808	7524	8430	6519	3617	3452	4852	6809	6622	5311	4079	3096	4212	6044	8347	3958	4357	3546	3899	5049	4686	5354	3446	4032	5149	5879	6557	5653	3514	3432	4338	2006	4901	6953	5962	4119	3761	5102	5649	4466	3708	7288	5893	5030	3361
Dapma7bEVm000785t1	4841	4868	5067	13145	11639	16602	19766	6329	4594	4830	10860	13325	15800	3946	5928	4243	11067	14117	17230	3918	5491	4009	8651	12035	12628	5136	4541	5104	13194	12130	14519	5962	4641	4652	10125	5116	13314	7820	6708	5671	9335	11736	9928	3634	4546	8387	11789	10866	6975
Dapma7bEVm000786t1	3048	1862	1735	4928	3697	4396	6421	3690	2021	1777	5016	2978	4132	1908	2373	1468	4066	2770	5221	1394	2048	1820	3541	3059	2577	3737	1882	1885	5300	3956	3763	3629	1773	1934	3953	990	2810	4192	3041	2105	4109	4012	4094	1867	1777	3597	4152	3443	2322
Dapma7bEVm000787t1	2458	1307	1557	2272	1912	2744	3031	2980	1114	1379	2534	1943	1872	2166	1280	1254	2080	1902	2775	1508	1459	1530	1857	1380	1617	3013	1155	1666	2820	2354	2174	2633	1564	1181	2043	581	1359	3258	2357	1407	1887	1909	2321	2327	1567	2540	2322	2198	993
Dapma7bEVm000788t1	7339	4765	6592	11708	7678	9865	6210	7448	4969	5342	6615	9999	8433	5780	5498	4729	8930	8068	8717	10449	6529	4251	5148	5297	7404	3875	4173	5720	6077	6368	7346	4346	4492	5141	7342	2507	4468	7359	7872	6127	7207	7423	7886	4879	4153	8026	8220	4178	4310
Dapma7bEVm000789t1	10347	5526	2454	21866	10066	8234	14538	7287	5126	1485	15079	3592	12316	4978	7558	2707	15791	2641	10701	4774	4297	2462	10288	7153	3124	5437	4410	2357	13428	7450	10466	6961	3387	6787	12910	1025	6332	8186	4788	7231	12589	12925	9466	11026	4447	10570	9766	6027	7434
Dapma7bEVm000790t1	5413	5308	4557	6737	6169	9183	10838	6628	4887	4748	5887	7552	8636	4671	5737	4257	5579	7178	8602	4369	5234	4269	4749	5829	6008	6889	4495	5058	6893	6994	8700	6656	4760	4933	5498	2695	6150	7664	7073	5658	4872	5918	5139	4324	4569	8482	6391	6739	3979
Dapma7bEVm000791t1	22855	17426	17270	26648	21585	27301	30021	22081	16504	15310	22972	24989	26106	18643	18866	14405	20654	21017	28358	18035	19877	14703	16834	19833	20417	20567	16341	17603	24144	22997	23587	18570	15015	15972	20418	7843	18312	24311	24519	20305	20359	22684	22777	17418	15543	30124	22911	17614	13458
Dapma7bEVm000792t1	4280	3656	3501	4670	4834	6622	7975	5449	3636	3718	4245	5301	5977	3974	4183	3186	4208	4913	6107	3537	3955	4087	3214	4208	4539	5242	3357	4205	4825	5200	6134	4923	3698	3427	3853	1850	4383	5923	5413	3979	3586	4509	4305	3284	3940	6319	5050	4407	2922
Dapma7bEVm000793t1	5693	5490	5226	6905	5987	8744	8849	6263	5391	4993	5696	7326	8739	5523	6453	4520	5958	6859	8056	5655	5949	4170	4212	6130	6112	5208	4846	5468	6289	6361	6826	5752	5239	4931	5383	2569	6099	7053	7956	6659	5165	5774	5417	4574	5198	9353	6027	5115	3735
Dapma7bEVm000794t1	13808	9764	10867	31733	18009	29713	15311	14063	9020	9523	15255	23133	24863	11076	10817	8074	22041	18506	15643	21952	11420	7444	11772	13263	19570	5961	7612	9699	15312	17397	19247	8807	7915	9538	21801	7312	14285	15120	14169	15860	23212	18700	18098	10615	7604	17208	18111	12364	11731
Dapma7bEVm000795t1	9134	5335	6838	8839	7520	11384	11994	7809	5087	5257	8380	10847	10129	7336	5757	4811	7539	9875	11608	10016	6430	5433	6186	7793	9098	5646	4838	6409	8782	8998	10247	6537	5437	4607	7695	3658	8096	9179	9020	5871	6432	8071	9089	7232	6414	8999	8264	7105	4937
Dapma7bEVm000796t1	18194	10026	12947	10764	11034	14797	17974	16679	9600	10535	11357	13415	12734	14610	9812	9122	9547	11315	16722	15838	13090	11057	9197	10485	10358	15670	9577	12703	12617	12223	15163	14939	10999	8830	9467	4087	9477	18149	15582	9783	8160	10436	11410	13882	12619	16885	12081	10762	7086
Dapma7bEVm000797t1	7306	7999	7913	10547	10631	15624	18466	9426	8043	7337	9352	11790	14579	6573	9665	6500	8666	11002	13709	5716	8820	6663	7555	9603	9552	8589	7199	8126	10654	12135	13972	9385	7484	7254	8356	4559	11019	11414	11080	9085	7418	10603	8755	4914	7940	13580	9919	10781	6645
Dapma7bEVm000798t1	10621	7019	5051	10451	8842	11693	19813	11459	6429	4917	11094	9223	8375	10294	7450	5090	8100	7264	14973	6823	7284	5944	8017	6969	6577	13304	6172	6437	10098	12241	11617	9668	5405	6825	8693	2823	7238	12305	9215	6426	7897	12484	9959	12083	6351	12214	10091	10239	6365
Dapma7bEVm000799t1	7962	5675	5942	7331	5028	7492	7850	8755	5012	4854	6120	6216	7390	6701	5915	5317	6503	6529	10099	6904	6047	5113	4085	4976	4951	7333	4984	5593	6574	5944	5986	6476	4996	4536	5397	1734	4488	8621	9192	5991	5069	5225	6822	6628	6091	8757	6054	5141	3068
Dapma7bEVm000800t1	919	1197	2048	2247	1440	2147	1518	2191	1395	1469	1289	2024	1694	588	1091	1080	1424	1693	2141	1220	1862	1020	847	1240	1671	1162	1025	1570	930	1284	1253	1143	1028	1237	1446	417	996	2158	2085	1318	1452	1523	1868	790	1152	1697	2085	889	796
Dapma7bEVm000801t1	3402	2112	2161	2669	3513	4982	5625	3512	1941	2180	3064	3804	4296	2601	2229	2014	2640	3697	5231	2694	2377	2671	2048	3382	2884	3487	1958	2549	3910	4077	4250	3214	2439	1976	2514	1231	3436	4012	3771	2384	2260	3035	3820	2329	2705	3905	3913	3590	1791
Dapma7bEVm000802t1	5478	4297	3716	5243	5446	7731	8115	4999	4019	4125	4394	6377	7673	5161	5122	3609	4514	5709	7007	5115	4537	3682	3519	5181	5278	4243	3700	4349	4921	5729	8067	4432	4026	3761	4282	2391	5597	5748	6289	5250	3947	5312	4433	4000	3708	7062	5223	5137	3557
Dapma7bEVm000803t1	6226	5427	5652	6646	6458	8832	9133	6506	5140	5463	5737	7785	8331	5960	6245	5273	5768	7395	8602	6328	6418	5310	4344	5979	6666	6074	4917	6392	6240	6919	8587	5899	5392	5185	5421	2806	6187	7704	8463	6355	4938	6047	5992	4556	5646	9560	6605	5444	3966
Dapma7bEVm000804t1	24331	9377	11967	13518	18291	26412	24491	23034	10635	10633	15251	19238	22637	21340	12580	9211	13693	17265	24091	18591	11900	10933	13003	18446	14892	22693	11455	11144	19912	20674	22466	21244	11152	10445	14136	6282	13809	24100	18053	12515	12162	14346	19780	18854	12480	18814	18383	19178	9604
Dapma7bEVm000805t1	17969	14756	20876	62157	11938	29809	992	17147	12692	16096	11545	23891	31099	4199	14196	13339	37248	16410	10696	24595	16883	7970	7834	12315	22229	204	9224	15666	5619	12768	12007	2308	10207	13987	29385	6082	12383	9376	19264	25379	31853	17430	19885	6567	8837	20346	9716	3984	10857
Dapma7bEVm000806t1	7797	5263	4192	6810	7440	10151	11620	7897	5548	5553	7259	8539	9244	8015	6093	4560	6477	7785	9719	6161	5679	4841	5796	6035	6266	8066	4598	5370	8348	8686	10735	7228	4823	4991	6581	2981	6852	9569	7796	6416	5614	7764	6257	6845	4995	10332	7369	7607	5095
Dapma7bEVm000807t1	4040	1409	2784	1923	2226	4071	3408	4520	1405	2047	2057	2604	1732	3726	1825	1996	1683	1871	1855	3596	1939	2260	1508	1370	1622	2777	1899	2477	2521	3063	3460	4389	2463	1597	1439	759	1077	5045	3622	1900	1419	1935	3000	3235	2997	2660	2981	2695	1581
Dapma7bEVm000808t1	4652	3907	3364	3943	4666	6894	7774	4863	3848	3669	4140	5174	5942	4894	4658	3161	3601	4858	6267	4174	4178	3334	3093	3742	4124	5019	3464	3819	4551	5411	6821	4832	3501	3421	3493	1882	4464	5905	5339	4420	3081	4469	3544	3988	3664	6318	4541	5030	3311
Dapma7bEVm000809t1	38692	27283	59948	103358	63365	75060	3529	40446	23373	42192	23462	59099	59989	27789	44052	44156	72717	56783	36401	97216	38874	20445	14313	20819	51816	324	17613	44321	10988	27081	26462	6601	30420	26271	50046	14271	21308	41803	53666	46415	58647	36797	58126	12792	25445	40226	52110	10203	22259
Dapma7bEVm000810t1	8864	10117	9536	12496	12434	19475	27042	13007	9436	7333	12860	15580	17861	8357	10219	8260	9898	14691	21142	7562	10493	10868	8695	13776	11976	12748	7965	10081	14169	14100	16781	13739	10277	8486	9974	4768	13907	15857	16898	9947	8342	12677	14542	6692	12235	16125	15486	12889	7585
Dapma7bEVm000811t1	16428	11358	14983	25534	14221	22995	16291	15372	10258	12450	15053	18431	19537	13779	12021	11273	17511	16139	15428	21003	12900	10371	11197	12833	16829	9984	9062	13227	12869	14923	13142	11573	11058	9553	17016	5712	11376	15687	16854	13160	13766	10585	15110	11888	11542	16354	14548	10529	8507
Dapma7bEVm000812t1	8599	7822	6598	6014	6713	9390	8347	9998	7021	6915	5655	7075	9281	7124	8611	6052	5804	6599	8282	6972	7701	6420	3903	5767	5281	10119	6854	7524	7725	7320	9229	9651	7294	6783	5792	2531	5725	11204	11201	8610	5091	5878	6066	5529	7179	12791	6398	7158	3817
Dapma7bEVm000813t1	8067	6296	5994	9045	8875	11750	13253	7159	5765	6070	7977	9624	11538	8118	7398	5679	9016	9537	10047	7752	6570	5510	6843	7106	8861	7299	5917	6470	10332	9230	12626	6656	6285	5903	8108	3973	8579	8705	9323	7564	7687	8099	7002	7094	6091	10722	7757	8492	5517
Dapma7bEVm000814t1	1649	2255	1808	2848	1138	2762	2944	1352	2583	1994	2432	3415	1749	2564	3032	1672	2246	2838	3713	1065	2923	1385	2318	1790	2503	1261	2399	1879	2476	2433	2440	1595	1620	2240	2709	1287	2427	2076	2954	2396	1785	2702	1634	1314	1956	3914	1527	1774	1184
Dapma7bEVm000815t1	8875	8221	6606	10059	9946	14670	20457	10253	7537	6923	10433	12262	13658	9566	8859	6891	9097	12163	16632	7590	8056	7245	7974	9672	9541	10649	7598	6987	11369	11277	13328	9753	7170	6504	8561	4067	9567	11532	11354	8183	7240	10399	10453	7014	8256	11990	11269	11882	7011
Dapma7bEVm000816t1	2250	2061	1677	1123	1286	2144	3668	2216	1842	1566	1470	2415	1885	2962	2271	1518	988	1977	2406	1536	2501	1684	1182	1518	1888	2869	1724	2242	1524	2079	2531	2375	1711	1667	1221	826	1507	2844	3055	1930	969	1845	1553	1875	2047	3314	1447	1648	1070
Dapma7bEVm000817t1	14879	13262	20552	24858	13536	24191	5882	16712	10637	14166	7950	18104	18714	7716	13500	13315	16059	12338	11402	22695	15316	7693	5591	10140	16566	3038	8730	15826	6293	11686	12623	5484	11933	13240	13903	4808	10549	15998	21438	23055	15831	16083	15728	8457	9421	20650	13217	5485	9117
Dapma7bEVm000818t1	4435	3129	2274	2748	3205	3710	4198	3761	2527	3158	2729	3002	3704	4140	3347	2759	2729	3214	3881	3507	3101	2779	2122	2542	2815	4296	2593	3380	3247	3091	3589	3641	3069	2764	2670	1363	2672	4669	4810	3640	2416	2709	2260	3657	2789	5654	3161	2625	1742
Dapma7bEVm000819t1	4094	3337	3133	5468	3792	5751	5116	4214	2910	3008	3722	5004	4838	4171	3389	2790	4040	3854	3988	4635	3110	2439	2991	2950	3824	3600	2566	3193	3739	4276	4838	3254	2740	2847	4260	1569	3321	4859	4747	4372	4026	3873	3725	3302	2591	5581	3878	2999	2513
Dapma7bEVm000820t1	5779	5052	4559	8266	7369	10147	12084	6339	4771	4435	7070	8879	9645	5041	5689	3983	6896	7577	10745	5221	5283	3995	5711	6672	6423	5788	4322	4674	7808	8011	9514	5722	4542	4596	6690	2882	6691	7652	7634	5930	5957	7887	6754	5141	4703	8656	7942	6626	4750
Dapma7bEVm000821t1	2958	2627	2348	3458	3551	4836	5814	3398	2288	2309	3203	3878	4541	3174	3128	2259	3071	3552	4656	2754	2581	2138	2452	3351	3144	3286	2214	2641	3444	3953	4671	3390	2336	2336	2982	1311	3388	4392	4017	3179	2794	3533	3325	2633	2457	4481	3446	3507	2270
Dapma7bEVm000822t1	3138	2661	2329	3628	3490	4643	4219	3199	2194	2353	2711	3827	4125	2763	2770	2201	3037	3298	3535	3185	2510	1967	2327	2722	3032	2873	2095	2575	3121	3518	3897	2702	2436	2222	3217	1394	2891	4109	3677	3253	2837	3344	2599	2671	2180	4439	3237	2959	2349
Dapma7bEVm000823t1	1772	2099	1885	2189	2306	3355	4537	2396	2098	1665	1939	2739	3090	2004	2435	1726	1763	2515	3513	1678	2140	1685	1464	2361	2143	2631	1977	1977	2144	2677	2900	2319	1978	1794	1739	995	2367	2805	3338	2293	1557	2402	2232	1357	2300	3530	2445	2427	1402
Dapma7bEVm000824t1	3423	1620	1277	3632	2794	3045	4764	2225	1796	1677	3296	2688	3304	2413	2325	1363	3157	2127	3794	2169	1794	1269	3009	2280	2122	2092	1730	1611	3737	2861	4063	2123	1568	1866	2931	924	2292	2628	2506	2205	2749	3349	2398	2797	1619	3292	2529	2456	1914
Dapma7bEVm000825t1	3188	3288	3028	3413	4016	6296	7911	4226	3311	2808	3548	4437	5325	3693	3733	2686	3041	4363	5342	2873	3538	3021	2338	3966	3610	4124	2931	3248	3720	4634	5680	4215	3189	2866	2847	1621	4228	4905	5079	3557	2601	4063	3630	2616	3431	5391	3975	4036	2690
Dapma7bEVm000826t1	4774	3695	3608	4257	4280	6550	7810	4618	4092	3603	4178	5334	5666	5084	4749	3598	3922	4625	5861	4842	4326	3241	3542	4287	4415	3985	3945	3757	4569	5250	5879	4294	3785	3602	3783	2050	4464	5199	5901	4634	3302	4570	4283	3728	3799	6244	4274	4520	2978
Dapma7bEVm000827t1	3401	3778	2216	3213	4315	6309	9616	4085	3016	2565	3534	4837	6354	3340	3566	2081	2883	4423	6765	2469	3029	2604	2687	4151	3358	5226	2820	2809	3692	4963	6668	4063	2893	2763	3006	1659	4741	5018	5038	3631	2357	4474	3459	2506	3365	5833	4248	5125	2942
Dapma7bEVm000828t1	37466	43764	38452	49730	47499	60705	76960	43401	39346	37911	45809	55619	61389	31657	50265	35730	43716	54104	73174	33635	43703	35542	30309	43552	43192	36764	39297	42878	49042	50545	56291	38397	37370	34890	38627	18719	47160	48536	53864	45871	36682	45529	42377	25609	40708	73842	46231	44952	27915
Dapma7bEVm000829t1	4129	3332	2597	4208	3767	5249	6913	3823	3128	2861	3828	4428	4941	4431	4055	2638	3243	4117	5303	2915	3733	2693	3350	3586	3534	4404	3179	3035	4219	4105	5625	3817	2759	2909	3681	1673	3942	4851	4924	4047	3103	4157	3454	3680	3285	6313	3745	3867	2582
Dapma7bEVm000830t1	929	618	468	2588	2487	3183	3677	744	528	573	2293	2772	2923	1051	647	503	2298	2519	2960	757	635	579	1829	2016	2280	915	521	597	2780	2565	2861	778	580	590	2302	993	2125	1275	871	783	2138	2316	2106	784	537	1152	2548	2301	1559
Dapma7bEVm000831t1	2421	1850	1829	1804	2012	3032	3301	2644	1926	1835	1768	2246	2686	2465	2215	1622	1748	2164	2808	2217	1991	1857	1292	1736	1709	2190	1644	1865	1844	2187	2663	2254	1697	1531	1508	849	1838	2749	2809	2183	1427	1935	1854	1748	1865	2885	1982	1866	1369
Dapma7bEVm000832t1	2025	1523	555	5504	2120	3240	4407	1543	2682	673	4890	4368	2611	1843	2429	750	4989	3392	6886	1455	1837	337	4359	2580	2677	1708	2430	796	4592	3074	3013	782	481	2098	4447	951	2577	2227	1131	2197	3395	3630	2588	2620	802	4243	2872	2735	1682
Dapma7bEVm000833t1	13140	5784	10949	5059	12855	20267	14670	15887	6406	8334	7109	11161	9528	10501	6362	7980	6123	9543	8217	12133	7156	9504	5078	7437	7945	10379	6604	9408	9352	13128	15377	14601	10737	5916	5681	3796	6374	16405	15473	7715	4782	7231	11933	7839	11493	9992	12214	10642	6238
Dapma7bEVm000834t1	2472	3037	2896	2513	2736	5157	3387	2205	2995	3208	1918	7169	3071	3153	3816	2724	1814	6500	5043	2621	4236	1829	2526	3153	5549	812	3402	2548	2359	3679	5504	2083	2403	2905	2497	2687	4264	2691	3308	3477	1977	3774	2642	1567	2307	4167	3115	3415	2258
Dapma7bEVm000835t1	5184	3205	4592	5199	3879	6870	5712	5301	3513	3656	4258	5596	4093	4980	4253	3518	3982	4209	5358	5174	4456	3544	3378	3420	4080	2820	3822	3733	3816	4361	5282	4583	3624	3482	3803	1547	2964	5616	5927	4568	3106	4644	5712	3576	4618	6029	4897	3280	2562
Dapma7bEVm000836t1	1616	1264	1477	2213	2035	3244	3975	1676	1298	1278	1866	2516	3155	1712	1686	1337	1527	2178	3144	1365	1520	1321	1395	2133	1941	1688	1241	1255	2054	2381	2633	1545	1386	1138	1571	790	2295	1941	2138	1592	1358	2021	2018	1539	1744	2389	2176	2328	1269
Dapma7bEVm000837t1	5211	2101	1649	3517	2734	3391	3369	3174	2367	1980	3491	3848	3164	3977	2546	1670	3015	3677	4214	2870	2333	1544	3140	2443	2931	2703	2664	1908	4688	3340	3275	2597	1483	2106	3248	1254	2625	3343	3034	2566	3095	2966	2936	3768	1812	4093	2613	2804	1490
Dapma7bEVm000838t1	3552	5097	3609	4801	5591	8259	11721	4767	4815	4036	4619	6315	8451	3729	5801	3645	4229	5952	7872	2998	4904	4244	3623	5809	5067	5527	4118	4296	5253	6307	8713	5246	4302	3912	3811	2254	6393	5778	6378	5381	3654	5515	4393	2370	4622	8257	5664	6028	3677
Dapma7bEVm000839t1	4470	4599	4186	4158	4796	7440	9724	5584	4428	3354	3989	5405	6092	4610	4753	3153	3641	5178	8068	4272	5298	3770	2825	5233	4592	5198	4029	4377	4566	5806	6307	5405	4068	4326	3223	1816	5532	6386	6464	5019	2974	5199	4936	3606	4737	7977	5451	4712	3040
Dapma7bEVm000840t1	1541	549	870	1176	712	1280	1682	1549	491	572	1177	1043	945	1268	691	636	916	894	1174	857	707	825	960	780	730	1708	656	709	1257	1046	1258	1364	815	521	932	320	648	1618	1196	663	763	882	997	1236	970	1108	933	1044	517
Dapma7bEVm000841t1	5205	3267	2745	7095	5348	9644	7431	4673	2880	1975	6295	6049	10200	4049	3898	2320	5855	5100	12721	4627	3151	1908	3756	6224	4832	2677	3406	2822	6842	7636	7522	4130	2415	2872	6003	1896	6218	5087	4519	3453	6040	7822	7551	5591	3373	6409	5962	7593	4040
Dapma7bEVm000842t1	2783	1478	2011	2236	2258	3277	4027	3273	2058	1722	2404	2935	2253	3133	2232	1723	1921	2811	3257	1997	1855	1949	1942	1963	2167	3030	2360	1906	2805	2616	2973	3798	1971	1792	1898	878	1816	3929	3200	2280	1308	2119	2979	2165	2651	3100	2834	2241	1339
Dapma7bEVm000843t1	2411	1924	1995	2599	2201	2980	3775	2560	1928	1672	2136	2596	2986	2365	2335	1593	2082	2308	3115	2186	2241	1668	1765	2080	2080	2289	1752	1867	2257	2224	2766	2257	1716	1687	2268	881	2141	2975	2904	2430	1917	2366	2023	2298	2015	3203	2203	2286	1476
Dapma7bEVm000844t1	6115	3641	4394	4682	4696	7548	6741	7037	3314	3620	4772	5815	6009	6818	3830	3299	4093	5136	6994	5095	3814	3368	3581	4526	4146	5792	3103	4096	5419	5790	6285	5903	3778	3165	4488	1802	4146	8768	6259	4626	3574	4852	4811	7094	4222	6298	5623	4809	2983
Dapma7bEVm000845t1	1959	2064	1598	2522	2889	3916	5300	2278	1691	1696	2523	2864	3564	2144	2223	1596	2540	2654	3515	1769	1910	1734	2186	2354	2370	2579	1707	1596	3392	2872	4972	2104	1806	1562	2152	1215	2748	2764	2375	2094	2014	2501	2101	1916	1755	2953	2722	3524	1887
Dapma7bEVm000846t1	8440	5064	6412	7054	4988	8102	7805	8326	5495	4499	5736	8020	6626	7732	5644	4777	5281	6675	8342	7022	6664	5413	4254	4881	6042	5106	5878	5357	5868	6107	6020	5986	4760	4993	5391	2128	4574	7932	8653	5642	4596	5693	7527	6349	6299	8245	6329	4601	3145
Dapma7bEVm000847t1	4560	3672	4018	5639	4121	5236	4425	4509	3592	4120	4190	5778	4597	4568	4268	3669	4179	5346	5955	4893	4241	3376	3061	2889	4226	3271	3673	4145	4155	3830	4475	3368	3282	3355	4108	1788	3325	5332	5752	4203	4156	3985	4237	3445	3740	6103	4437	3517	2387
Dapma7bEVm000848t1	25263	15927	14017	22287	20983	29408	34436	21496	14523	14978	22203	25715	33107	24144	18154	14062	20661	23968	31311	23551	16447	13704	16350	20216	20614	19626	13952	15970	24285	22125	30458	18936	15090	13815	19994	9458	21624	24227	23360	17325	16982	21162	17820	22721	15530	25888	20925	20597	14030
Dapma7bEVm000849t1	11571	7953	9706	15802	12477	20321	22968	11159	7699	7350	14582	16069	16690	12297	9864	7466	13244	14418	17825	11503	9032	7454	11734	11666	13190	8290	6990	8811	16681	14365	17645	11189	7915	6631	14087	5447	12665	13158	13329	9084	12185	13201	14132	10638	9711	13563	13055	13100	8316
Dapma7bEVm000850t1	31525	27502	34973	21021	14736	31870	1361	31335	20994	22269	6557	28808	29083	12941	22905	25419	17618	15982	13420	52642	33161	12372	4042	17329	22518	686	19907	26172	3477	15396	12877	3353	20566	28491	14352	6075	13543	23217	36926	43791	18005	24519	27560	17233	15270	36815	13838	4617	12217
Dapma7bEVm000851t1	4811	1455	1128	3579	2336	3338	4118	3150	1690	1041	4093	2821	3447	3205	1822	1135	3081	2372	4948	2743	1617	1280	2861	2544	1981	3172	1753	1209	4147	2850	3225	2263	1020	1506	3218	707	1760	3348	2168	1822	2736	2715	3938	4236	1592	3251	2781	2586	1487
Dapma7bEVm000852t1	4326	3315	3614	4334	4280	5983	6282	4136	3089	4162	3891	4881	6253	4210	4039	3513	4239	4457	4785	4079	3460	3541	3107	3847	4237	3807	2869	4035	4439	4481	5721	3840	3918	2761	3839	2007	4416	4569	5377	4079	3615	4190	3619	3458	3793	5741	3627	4015	2875
Dapma7bEVm000853t1	5976	4024	3347	5720	4587	5669	7857	5105	3844	3337	5453	4985	6386	5753	4839	3647	5596	4801	7454	5402	4285	3515	4286	4528	3985	4575	3620	3619	5681	4919	6016	3967	3568	3683	4778	1683	4228	5684	5913	4850	4783	5081	5037	4871	3794	7086	4901	4053	3125
Dapma7bEVm000854t1	3932	2475	2590	2902	2661	4087	5411	3977	2385	2073	3079	3553	4066	3925	2670	2394	2470	3098	4777	3215	2865	2822	2157	3324	2570	3237	2529	2289	3281	3420	3564	3151	2450	1999	2482	991	2880	3574	3913	2645	2194	2702	4309	3140	3039	3861	3239	2824	1649
Dapma7bEVm000855t1	19241	16632	22507	32882	14497	39875	1411	21588	13453	13821	7029	30646	27922	7734	15031	14782	18529	16483	15498	37935	20095	7132	4853	15542	22687	269	10798	14933	3711	18264	15105	2330	11211	17020	19394	6129	14092	14398	22996	30997	20453	28099	31091	12736	10043	24709	16947	5456	12756
Dapma7bEVm000856t1	2579	1651	1622	2199	2103	2830	3325	2592	1461	1768	2160	2538	2805	2503	2008	1625	2043	2387	2921	2171	1677	1520	1669	1851	1854	2261	1462	1655	2407	2305	2760	2194	1697	1402	2087	918	1958	2812	2738	2022	1691	2040	1953	2499	1759	2785	2193	2213	1357
Dapma7bEVm000857t1	22073	23080	20597	26265	23897	34476	51222	23769	23007	18811	23484	27475	35370	28360	28057	17514	20720	26672	34833	23296	26159	20759	19535	23317	22883	24729	21661	18847	25381	26251	37012	22717	19711	18693	20508	9777	25723	25188	29241	26316	18567	24345	22943	22051	24339	36037	21850	29204	16652
Dapma7bEVm000858t1	1739	1345	1245	1410	1248	1644	2023	1607	1258	1256	1206	1411	1846	1858	1616	1226	1175	1442	1645	1562	1582	1362	884	1203	1339	1480	1380	1290	1516	1296	1378	1505	1233	1154	1206	558	1363	1725	1946	1601	1131	1099	1184	1470	1431	2393	1288	1186	889
Dapma7bEVm000859t1	2767	2169	1939	2840	2587	3755	4738	2813	2054	1762	2559	2899	3833	2845	2365	1579	2111	2686	3515	2809	2273	1775	1757	2714	2516	2811	1959	2106	2833	3199	4047	2632	2009	1797	2127	1046	2637	3221	3323	2420	2096	2911	2371	2430	2241	3331	2543	2443	1734
Dapma7bEVm000860t1	19357	15914	18548	16771	16316	26213	28942	19984	15516	15322	17328	20715	24991	19105	19700	14442	15736	19602	22922	16664	18309	14540	13393	16533	17043	16187	14146	17710	20823	19566	25248	20205	16169	13897	15738	8127	18467	22914	25061	18018	13643	16717	14219	14656	17733	27010	15503	18388	11432
Dapma7bEVm000861t1	2189	1794	1733	2469	2540	3500	3921	2271	1529	1616	2347	2966	3324	2167	1966	1475	2262	2834	3195	1989	1767	1574	1771	2084	2357	2010	1533	1678	2890	2725	3981	2174	1558	1375	2283	1138	2471	2932	2477	1862	2073	2338	2107	2046	1671	2744	2442	2535	1575
Dapma7bEVm000862t1	7874	1928	5060	3647	5483	7185	3606	9610	1304	2845	4024	3041	5061	5640	2096	3115	3552	2699	4033	6176	1816	3443	2663	3297	2389	7044	1379	4259	5334	5316	5203	6694	3748	1734	3845	856	2362	9295	6045	2062	3141	3058	5326	7056	4383	3139	5122	4868	2329
Dapma7bEVm000863t1	674	316	293	555	558	892	1369	699	317	286	590	723	687	835	369	266	437	632	936	499	397	298	538	525	577	829	291	318	658	645	878	671	315	293	551	217	457	788	576	299	459	597	637	667	354	667	743	674	410
Dapma7bEVm000864t1	2593	2438	1734	2416	2781	3641	4475	2784	2240	1883	2330	2811	3730	2570	2460	1977	2407	2647	3344	2433	2291	2111	1857	2386	2532	3126	2136	2073	3056	2879	3915	2583	2212	2078	2121	1118	2680	3258	3180	2825	2087	2756	2091	1933	2108	3785	2419	2454	1903
Dapma7bEVm000865t1	2735	1860	2115	2024	2100	2694	3419	2351	1831	2224	2204	2282	2490	2737	2086	2010	2177	2345	2498	2456	2046	2196	1694	1776	2045	2369	1750	2402	2364	2075	2490	2067	2184	1534	1761	924	1708	2552	3189	2145	1697	1815	1740	2290	2414	3021	2030	1965	1241
Dapma7bEVm000866t1	2332	1953	2045	2889	2327	3399	3242	2892	1733	1608	2364	3075	3261	2165	2002	1727	2375	2619	3599	2446	2316	1980	1726	2460	2569	1853	1816	1816	2466	2531	2691	2077	1829	1768	2245	838	2243	2882	2765	2249	2169	2382	3476	1947	2084	3267	2834	1823	1406
Dapma7bEVm000867t1	4251	5103	4434	7397	5681	8121	4911	4146	3781	3781	3872	7908	8607	3472	4618	3639	5459	6136	5737	6225	4575	3039	2901	5006	6208	2506	3508	4153	3647	5169	6311	2953	3785	4161	5758	2358	5848	5342	6631	7346	5724	6699	5240	3331	3579	7390	5134	3624	4033
Dapma7bEVm000868t1	1058	1290	876	1493	1855	2612	4038	1289	1191	933	1678	1967	2738	1012	1247	890	1392	1914	2665	830	1158	992	1219	1850	1625	1690	1018	1108	1938	2181	2898	1389	1037	1177	1300	731	2207	1781	1690	1385	1194	1863	1560	746	1128	2066	1721	1934	1188
Dapma7bEVm000869t1	1178	703	1090	1883	1099	1867	2383	1275	618	989	1838	1530	1127	1090	766	788	1324	1442	1431	927	779	905	1453	874	1065	878	572	948	1597	1411	1598	1108	887	597	1565	530	1060	1505	1379	671	1117	1160	1287	973	911	1411	1277	1322	812
Dapma7bEVm000870t1	8104	3694	4161	7342	6736	8402	8833	7177	3628	4309	7570	6599	8503	7288	4765	4124	7138	6544	9009	8175	4172	4424	5193	5903	5494	6421	3557	4308	7438	6540	6666	6236	4018	3305	6442	2236	5459	6986	6318	4364	4998	4839	6105	7234	4578	6569	6513	6145	3784
Dapma7bEVm000871t1	5925	4017	5671	7866	5637	8562	5822	6121	3765	4600	4211	6412	6757	5111	5170	4422	6985	6375	6197	9523	4338	3066	3072	4151	5698	2988	3136	4794	4330	5100	5733	3995	3883	3463	5566	1971	4322	6160	6588	5446	5116	4683	5044	4397	4099	6046	5444	3947	3041
Dapma7bEVm000872t1	813	613	739	413	314	552	522	793	431	614	446	465	409	891	517	635	383	423	520	670	691	735	389	257	291	773	462	783	492	410	530	817	678	484	371	157	310	968	1147	632	295	331	297	780	726	891	382	396	214
Dapma7bEVm000873t1	1637	864	1077	2186	772	1010	82	1129	533	1033	726	1219	1745	786	520	1031	1399	970	220	1559	903	782	329	528	1266	448	539	1296	357	474	513	394	770	674	1369	372	490	808	1292	1036	1314	447	551	973	571	1146	561	163	457
Dapma7bEVm000874t1	3936	3406	2184	3576	3772	6177	7418	4151	3077	2535	3519	4399	5612	4195	3983	2316	3202	4076	5454	3703	3342	2314	2725	3628	3483	4179	2968	2599	3914	4659	6310	3576	2625	2948	3265	1691	4188	4882	4141	3861	2883	4356	3472	3695	2755	5478	3741	4206	2946
Dapma7bEVm000875t1	1041	1115	754	832	1071	1460	1798	1154	932	786	987	1208	1641	1031	1143	765	799	1150	1436	813	987	796	661	930	884	1508	913	927	1055	1154	1765	1231	872	789	806	390	1154	1656	1444	1246	628	1038	711	736	925	1782	1049	1231	646
Dapma7bEVm000876t1	9800	9077	6509	9563	12345	18803	28043	9969	8619	6196	11281	13527	17097	11489	10093	6315	8580	11913	17439	9274	8884	6912	8074	12921	11011	11889	7831	7036	12292	15612	17764	9694	7623	7432	8102	5038	13536	11353	10797	9103	7536	13512	11416	8741	8350	13825	11009	13798	8432
Dapma7bEVm000877t1	744	340	277	558	596	853	937	672	291	392	621	730	732	751	292	287	613	588	610	548	326	370	493	469	604	744	271	369	772	684	939	699	331	303	555	226	469	780	568	397	524	568	527	606	359	603	614	646	400
Dapma7bEVm000878t1	8054	4591	4139	6876	9874	13580	12125	7845	3954	4291	7645	8173	13873	6625	5637	3947	7062	7935	11361	6454	4358	4218	5188	8488	6978	7017	4058	4932	10979	11494	11574	6685	4659	3865	7248	3018	8518	8267	7015	5126	7280	7917	8270	6879	4364	8402	8466	11295	5335
Dapma7bEVm000879t1	6066	8677	7570	4374	4188	8664	10729	5569	10793	7943	3826	10745	5464	8520	10686	6878	3400	10998	6879	4732	11211	5613	5161	4612	9741	2794	10318	6585	4314	6345	9673	5995	6398	7413	4136	4585	6164	5426	9174	9498	2867	5374	5323	3624	7493	12778	4861	8697	4240
Dapma7bEVm000880t1	2265	718	1167	1221	1150	1603	1925	2058	689	919	1322	1172	1144	1918	876	902	1230	1063	1350	1494	796	1091	1039	789	861	1570	638	1047	1537	1199	1335	1534	891	595	1095	364	839	1754	1625	756	980	850	1117	1758	1161	1331	1113	1321	705
Dapma7bEVm000881t1	5085	2628	3428	5530	5455	7194	8690	5321	2383	2839	6234	5162	6096	4115	2780	2637	5117	4884	7462	4519	2490	2897	4793	3608	3756	4088	2016	3095	7482	5303	7671	4429	2738	1895	5668	1869	4381	5757	4576	2408	4406	4799	4441	4829	3331	4524	5637	6298	3344
Dapma7bEVm000882t1	1838	1380	1585	1982	2116	3393	3067	2463	1514	1648	1799	2530	2674	1709	1922	1369	1727	2244	2809	1567	1890	1568	1491	1955	2186	1554	1378	1518	1928	2297	2398	1996	1380	1323	1646	812	1782	2205	1990	1624	1597	2108	2521	1256	1350	2375	2236	2031	1374
Dapma7bEVm000883t1	1373	933	618	981	619	776	1028	943	998	653	905	623	1110	1286	1134	663	807	461	981	962	784	592	741	743	636	723	900	782	1220	688	1076	901	827	888	781	263	733	994	1297	1121	884	926	653	1212	806	1714	603	723	452
Dapma7bEVm000884t1	3187	2137	2582	2574	1633	2460	3195	2568	1618	2140	2153	1987	2381	2653	2141	1753	1899	1808	2800	2572	2606	2375	1542	1928	1694	1933	1870	2394	2022	1812	2017	2503	1784	1794	2064	608	1650	3147	3407	2148	1838	2284	2316	2445	3070	3282	2020	1487	1216
Dapma7bEVm000885t1	15013	13629	14207	16557	14566	19934	16245	16437	10891	12116	12651	16169	16633	13807	14907	12476	15630	15131	19159	17320	13830	11395	10160	11207	12970	13567	11933	13475	15003	14707	18834	14121	12587	10864	13828	5665	12485	19989	19685	16224	12456	13904	13170	11702	13170	19869	14912	12026	8556
Dapma7bEVm000886t1	3285	1985	4672	368	1397	3184	2237	3397	2471	3071	709	3067	597	4626	2295	3318	485	2263	476	4437	3578	3091	772	685	2441	1303	2650	3622	648	2321	3234	4041	3472	2034	453	1241	851	3775	4161	2739	363	1238	2339	2338	4406	3077	1867	2009	1482
Dapma7bEVm000887t1	3259	2593	2667	3354	2674	4091	4948	3165	2274	1868	3162	3572	3760	3557	2715	1894	2822	3600	4763	3139	2852	2516	2281	2661	2801	3419	2326	2584	3521	3166	4036	3349	2396	2226	2780	1179	2704	4221	4241	3012	2368	2758	2968	3045	3021	4295	3306	2959	1835
Dapma7bEVm000888t1	1824	2338	1819	2025	2534	3370	4732	2133	2089	1877	2135	2441	2992	1949	2425	1868	1973	2618	3062	1724	2242	1941	1591	2268	2194	2634	1703	2100	2300	2572	3459	2313	2124	1856	1728	1007	2406	2688	3073	2525	1673	2342	1919	1262	2305	3857	2270	2327	1387
Dapma7bEVm000889t1	2991	2965	2370	2982	3490	4805	6573	3415	2622	2501	3117	3537	4657	2839	2994	2349	2937	3353	4796	2857	2893	2406	2288	3506	3058	3920	2337	2801	3776	4059	5016	3186	2571	2435	2606	1294	3402	4116	3808	3040	2459	3614	3253	2398	2616	4748	3390	3251	2153
Dapma7bEVm000890t1	1840	1798	1560	2132	2046	2778	2667	1967	1497	1516	1575	2264	2906	1856	2049	1468	1970	2188	2347	2272	1875	1461	1324	1821	2142	1713	1524	1514	1731	1895	2591	1694	1496	1551	1635	875	1962	2185	2369	2205	1681	1839	1600	1567	1590	2955	2071	1664	1278
Dapma7bEVm000891t1	3809	3097	2823	4275	4306	6270	6259	3617	2945	3123	3871	5017	5495	3857	3835	2591	3919	4774	4897	4051	3213	2451	3111	3133	4372	3070	2701	2955	4217	4706	6630	3671	2892	2789	3905	1996	3926	4278	4444	3876	3366	4103	3374	3318	3016	5298	4049	4609	2821
Dapma7bEVm000892t1	2943	2692	2089	2509	2807	3868	5893	3568	2726	2443	2647	2987	3654	3103	3024	2542	2365	2588	3686	2489	2764	2974	2024	2758	2755	3296	2465	2747	3068	3574	4464	2829	2515	2501	2033	1155	2988	3459	3581	3094	2040	3060	2910	2381	2660	4495	2533	2683	1915
Dapma7bEVm000893t1	3495	2437	1412	2751	3190	4363	5050	2977	2095	2217	2705	3601	4374	3364	2538	1885	2508	3325	3962	2410	2452	1781	2195	2655	2500	3966	2051	2151	3203	3707	4652	2902	1968	2291	2876	1336	3040	3962	3505	2829	2520	3284	2335	2768	1883	4478	2969	3604	2185
Dapma7bEVm000894t1	1814	2333	3591	955	854	2543	801	2281	2396	2671	564	2693	821	3023	2609	2686	685	2472	1543	1967	3337	2700	662	777	2109	783	2439	3317	654	1741	2062	2638	2374	2014	923	1207	1349	2547	4304	2367	723	1394	1362	1592	3230	3091	1175	1063	1032
Dapma7bEVm000895t1	3586	2226	2411	2907	2597	3709	3546	3367	2039	2226	2635	3017	3239	3295	2485	1976	2411	2893	3530	2860	2471	2026	2070	2135	2466	3027	1949	2431	2845	2765	3956	3218	2144	1903	2531	1021	2241	4062	3955	2685	2161	2626	2407	3066	2469	3647	2922	2761	1749
Dapma7bEVm000896t1	703	346	145	349	426	476	647	541	279	298	497	402	512	638	309	285	411	382	561	378	288	314	446	308	352	870	271	286	640	488	682	497	284	242	461	157	344	697	525	378	369	444	426	576	237	628	470	523	287
Dapma7bEVm000897t1	3894	4384	3545	4143	5133	7082	8787	4292	3773	3685	4059	4891	6301	4068	5065	3449	3855	4828	5593	3677	4153	3547	3276	4157	4329	4620	3607	3754	5038	5185	6932	4572	3963	3357	3622	2016	4837	5120	5111	4697	3299	4606	3486	3194	3845	6578	4119	5274	3366
Dapma7bEVm000898t1	1068	796	732	886	988	1295	1149	934	648	705	685	923	1052	867	729	664	759	846	896	995	750	656	621	772	893	843	595	693	866	902	1165	722	683	637	716	375	749	1150	1109	823	684	761	829	798	695	1104	829	721	587
Dapma7bEVm000899t1	3364	2737	2077	5233	3385	5122	6634	2724	3123	2166	4530	4771	4820	3329	3817	2014	4447	4242	6853	3277	3083	1597	3901	3877	3519	2471	2843	1990	4869	3998	5084	1898	1877	3005	4268	1582	3886	3494	3264	3845	3714	4584	3578	3351	2202	5085	3474	3629	2606
Dapma7bEVm000900t1	3186	2994	2404	2810	3263	5024	7310	3656	2850	2839	2929	3758	4576	3553	3332	2368	2331	3567	4819	2493	2805	2742	2303	2976	2939	4506	2487	2515	3272	3796	5847	3515	2628	2231	2487	1372	3387	4181	4054	3261	2068	3492	2709	2735	3209	4733	3342	4406	2313
Dapma7bEVm000901t1	3716	3223	2966	3411	3328	5049	6170	3839	2796	2815	3548	4048	5060	3597	3231	2721	3132	3981	5138	3907	3517	3103	2421	3033	3100	3816	2680	3053	3512	4039	5882	3259	2777	2395	2939	1361	3299	4322	4319	2958	2571	3530	3401	3034	3124	4758	3301	3810	2069
Dapma7bEVm000902t1	3234	2671	4005	6052	3207	5430	3745	4367	2981	2817	2920	5417	4347	3006	3504	2845	4586	5217	5244	5361	3690	2114	2480	2541	3898	1716	2493	3080	2748	3149	3487	1935	2150	2959	3816	1351	2664	4432	4727	4074	3333	3841	4044	2411	2382	4503	4205	2182	1869
Dapma7bEVm000903t1	939	823	717	750	821	1349	1825	1294	803	626	740	1118	917	1084	870	720	554	1081	1564	778	1044	797	616	692	804	1527	805	675	778	1079	1143	1325	746	598	629	325	785	1497	1288	948	524	883	1045	917	1055	1359	1016	1352	521
Dapma7bEVm000904t1	1503	1273	1013	1373	1479	2063	2657	1525	1055	1082	1392	1634	1841	1618	1353	1005	1273	1488	1745	1563	1222	1040	1151	1208	1432	1588	975	1037	1596	1594	2273	1435	1067	971	1348	584	1293	1642	1675	1332	1086	1272	1265	1385	1120	1927	1428	1635	1006
Dapma7bEVm000905t1	2148	2217	1668	1980	2322	2848	3745	2148	1807	1870	1836	2349	3185	2160	2435	1768	2217	2278	3055	2586	2032	1764	1558	2361	2173	2131	1617	1857	2307	2306	2861	1909	1929	1692	1771	904	2306	2495	2615	2296	1725	2109	1981	1599	1863	3391	2040	1976	1467
Dapma7bEVm000906t1	1586	1186	977	1647	1479	2130	2533	1736	1151	1146	1757	1825	1741	1635	1182	979	1480	1642	2299	1219	1109	1093	1373	1229	1393	1943	1014	1067	1700	1608	2112	1599	1036	911	1511	633	1244	2160	1832	1358	1258	1717	1595	1582	1243	1980	1926	1515	966
Dapma7bEVm000907t1	2130	2107	1765	2054	2017	3238	4702	2084	1903	1430	2097	2596	3190	2506	2374	1673	1805	2416	3447	2072	2174	1844	1537	2312	2014	2520	1934	1750	2294	2626	2959	2111	1961	1524	1733	974	2224	2637	2883	2440	1552	2253	2271	1814	2026	3222	2419	2613	1426
Dapma7bEVm000908t1	5114	4742	3857	7116	7058	10864	12441	4624	3905	3194	7052	9317	10235	5145	5254	3247	6656	8502	11480	5161	4647	3368	5709	7000	7064	4900	4314	4022	7866	8321	10938	4879	3838	4036	6321	3177	8075	6408	6252	5304	5626	8034	6600	4800	4390	7381	7368	7653	4949
Dapma7bEVm000909t1	4016	1818	2104	3117	3127	3950	4027	3365	1727	2034	2775	3109	3884	3331	2238	1970	2947	2884	3474	3370	2315	2014	2124	3058	3029	2395	1911	2265	3466	3341	3233	2668	1970	1892	2794	1201	2717	3468	3084	2316	2671	2760	3340	3032	2257	3213	2810	2390	1722
Dapma7bEVm000910t1	1985	1511	1384	918	1067	1371	1485	1925	1184	1029	782	907	1216	1891	1350	1376	960	904	907	1808	1775	1797	740	920	1161	1673	1125	1283	1287	962	1694	1665	1443	1271	887	470	869	1785	1887	1374	919	993	716	1604	1368	1775	868	967	672
Dapma7bEVm000911t1	1276	884	464	1452	1051	1246	2382	859	822	460	1629	1009	1421	1035	1187	583	1403	891	1623	896	790	491	1279	1129	785	1080	891	553	1622	1137	1498	712	617	841	1251	425	1095	1030	879	1053	1183	1374	894	1424	716	1392	981	1125	866
Dapma7bEVm000912t1	17830	14670	14545	12363	17911	26660	23990	18296	13162	11768	13157	20526	25297	18538	17990	12697	11801	19501	27039	18776	16656	13445	10382	19718	16262	16960	15578	13170	16583	20543	24447	16235	14490	12702	12263	7542	19570	22332	20795	15995	10247	15015	17700	14906	15760	24106	18239	19178	10678
Dapma7bEVm000913t1	1563	1848	1250	1495	2108	2637	4048	1671	1659	1399	1593	1930	2701	1740	1974	1324	1522	1906	2551	1317	1492	1409	1386	1936	1836	2251	1471	1432	1984	2083	2852	1942	1641	1446	1398	888	2252	2056	2205	1854	1358	2125	1542	1264	1636	2720	1855	2280	1298
Dapma7bEVm000914t1	2618	2344	2547	3551	3077	4375	5660	3683	2629	2239	3360	4623	3864	2585	2702	1826	2627	4498	5592	1829	2772	2446	2905	3262	3288	3528	2406	2343	3682	3711	4742	3724	2216	2203	2729	1417	3233	3946	4235	2568	2344	3421	4049	1979	3429	4638	3784	3460	1887
Dapma7bEVm000915t1	4709	5953	7234	4539	4713	8311	9432	6941	6533	5918	4124	7660	6027	5969	7523	5777	3526	7660	6739	4111	8108	5771	4257	4596	6827	5596	6457	6349	4846	6619	8133	7784	6068	5018	4033	3306	5435	7919	9634	7580	3403	5563	5543	3462	7576	9393	5101	6419	3822
Dapma7bEVm000916t1	2099	725	1515	843	1342	2308	1999	1846	828	1095	924	1201	1186	1890	880	985	936	970	952	1864	937	1252	860	876	1043	1340	864	1314	1335	1555	1922	1881	1561	744	879	450	816	2209	2020	1029	716	956	1328	1823	1562	1170	1184	1363	729
Dapma7bEVm000917t1	2401	721	1517	214	747	1173	798	2237	864	1114	432	578	562	2100	807	1119	290	490	277	2006	1021	1353	274	431	437	1655	1078	1311	467	734	935	2052	1449	661	335	175	256	1865	2012	1148	230	300	769	1297	1716	1175	763	599	348
Dapma7bEVm000918t1	35803	30582	24129	26900	37450	55002	86316	37072	28949	23396	30877	42550	49923	43607	35898	24831	23730	37932	60864	34890	30532	27747	23804	36520	30958	48038	27103	26706	34754	48946	55751	35674	28065	24373	24113	15579	41687	44517	40387	30999	20449	41091	35388	35526	32182	48715	36940	50122	26501
Dapma7bEVm000919t1	6339	4393	5206	5319	5555	6625	6289	6453	4783	5351	4216	6015	6526	5840	6844	5349	6562	6239	7852	11014	4988	3905	3149	3681	4828	3150	3752	5048	4432	4661	6061	3772	4183	3957	3996	1751	4015	6329	6155	5126	4157	4745	4699	4939	4379	6768	5052	3967	2990
Dapma7bEVm000920t1	3894	1774	2250	1790	2354	2809	3221	2582	1970	2395	2519	2015	2481	2441	2149	2269	2105	1857	2537	2909	1748	2167	1909	1824	1671	1835	1940	2496	2568	1693	1959	2228	2313	1822	1759	634	1295	2280	2570	1983	1447	1620	2311	2160	2455	2517	1850	1551	1314
Dapma7bEVm000921t1	3742	3070	2992	4623	3317	4762	2465	3157	2391	2741	2541	3637	3796	3210	3172	2701	4024	3162	2750	5812	3259	2095	1703	2270	3336	1870	2297	2977	2222	2868	3069	2120	2401	3011	3447	1175	2363	3060	3944	4437	3602	3084	2711	3194	2180	4295	2926	1684	2057
Dapma7bEVm000922t1	2241	2103	1727	1678	2152	2948	3843	1952	1875	1617	1773	2222	3001	2114	2281	1623	1903	2222	2824	2528	1984	1530	1405	1941	2221	2072	1595	1757	2144	2329	3020	1878	1771	1515	1550	961	2033	2346	2422	2050	1323	1960	1769	1803	1803	2981	1868	2248	1458
Dapma7bEVm000923t1	23260	27298	21959	26493	19803	30005	28614	19721	26061	18757	15639	26542	33321	29330	32132	19605	19093	23002	30575	30994	29780	16914	12071	24103	22960	16968	25442	20714	15851	21042	27185	19205	21469	24525	19682	9785	26776	24890	32189	33920	20782	25123	16690	20333	22083	41338	19290	16517	14293
Dapma7bEVm000924t1	2912	1956	2081	1514	1464	2509	2981	2096	2121	1928	1724	2528	1738	3202	2238	1825	1264	2372	2330	2644	2778	1864	1549	1354	1955	1872	1978	1936	1846	1992	2089	1998	1781	1668	1598	841	1474	2439	2961	2098	1057	1466	1853	2997	2423	2919	1708	2143	1183
Dapma7bEVm000925t1	31337	21912	16073	54351	19640	23703	65865	18130	24105	9558	56712	17919	36412	21376	29574	15706	38583	12858	55616	20314	23209	14923	40287	27380	9318	18455	23135	10263	39574	19388	29867	22006	14168	24976	36637	3729	21059	22384	18645	27429	29044	34392	31186	43460	25596	34264	25018	20041	19165
Dapma7bEVm000926t1	805	682	561	658	971	1220	1938	527	624	637	890	920	1031	977	737	614	546	839	1410	712	759	723	549	763	631	1034	759	686	856	1176	1296	645	708	570	614	272	907	672	1220	778	511	1069	771	673	876	1302	982	1305	600
Dapma7bEVm000927t1	1247	424	668	186	746	844	826	1044	426	415	302	504	460	1099	517	497	274	435	382	1060	524	626	262	359	330	1047	480	570	491	663	766	969	751	399	267	158	385	1054	913	528	192	366	471	796	690	710	693	504	305
Dapma7bEVm000928t1	25214	27216	17521	21786	32316	43759	71672	27486	24241	15390	24183	34329	46224	31723	30655	15870	20687	30656	49203	24856	27206	17949	18302	34036	27627	33325	23911	17401	29730	36576	53014	28259	18542	21276	18676	12335	36538	33021	26271	26322	17941	33589	28557	23086	20051	40890	30919	37415	21698
Dapma7bEVm000929t1	311	184	218	129	284	218	66	260	157	294	51	152	106	369	244	254	146	100	242	497	166	115	34	103	92	182	142	291	59	149	126	149	184	159	131	26	73	351	421	276	144	183	185	166	139	283	255	49	61
Dapma7bEVm000930t1	2223	2245	1493	2035	2610	3734	5072	2020	1944	1547	1946	2821	3475	2606	2515	1609	1819	2647	3643	2182	2185	1731	1522	2440	2279	2556	1883	1751	2391	2877	3806	1983	1775	1750	1682	1048	2824	2538	2641	2309	1661	2493	2178	2030	1965	3287	2457	2935	1645
Dapma7bEVm000931t1	34178	22990	23761	30535	30729	41474	52933	29651	21673	20802	29949	34081	38784	35299	26806	21330	30435	30544	41212	34647	24067	20104	25761	29608	29298	23855	20925	22314	38174	33197	40402	26365	23039	19845	28543	13481	32244	33879	32869	26088	26024	30270	28178	31988	23667	36618	27881	31980	20163
Dapma7bEVm000932t1	573	510	387	438	581	948	1308	492	469	365	491	614	735	551	564	386	476	686	726	480	497	414	431	468	447	819	400	433	619	713	1018	577	443	459	394	212	538	725	695	569	359	601	416	545	511	852	492	834	367
Dapma7bEVm000933t1	1188	1514	1010	602	740	918	1359	1154	1279	1035	621	691	1044	1287	1481	954	558	688	997	1136	1451	979	460	746	615	1602	1125	1219	769	813	948	1215	1134	1176	486	256	829	1379	1754	1433	508	674	661	1111	1284	2326	640	706	403
Dapma7bEVm000934t1	18714	12432	14522	14173	13375	18274	16062	16563	11412	13090	10873	14990	14637	18408	14297	12451	14866	14818	15470	29113	12791	10255	9192	9245	12577	8998	9989	12768	11933	12146	16387	10859	11695	10409	12050	5247	10363	17626	18582	14753	10972	11580	10706	16738	12826	17988	11913	10258	7805
Dapma7bEVm000935t1	2747	3996	3790	1925	1143	1620	2177	2682	4231	3040	1654	2140	2777	3572	4622	3061	1582	2587	2694	2522	4619	3583	1219	1979	1982	2013	3840	3421	1376	1098	1681	3506	3058	3099	1617	921	1834	3177	4844	4785	1255	1535	1275	1906	4057	6457	1401	954	843
Dapma7bEVm000936t1	1336	1156	889	823	921	1455	1629	1194	889	833	829	1105	1259	1344	1127	823	689	967	1358	1416	975	827	634	837	745	1469	844	1026	758	1057	1435	1191	901	885	680	335	900	1584	1545	1179	595	932	771	1231	1095	1600	1022	1119	631
Dapma7bEVm000937t1	7484	8138	3602	13318	5939	8901	20330	5208	8733	2518	13182	7555	9155	6672	9625	3539	10315	5413	14899	3924	8889	3714	11018	8374	4314	11216	8889	2649	10495	8369	9161	5260	4093	9447	9602	1833	8190	7438	7043	8408	7181	11217	11037	8664	6132	13733	7959	5892	5429
Dapma7bEVm000938t1	2067	1712	1621	3531	3403	4799	4107	2151	1254	1584	2261	3574	4142	2018	1744	1566	3226	3061	3632	3133	1681	1133	2015	2654	3113	1347	1210	1755	2758	3393	4645	1430	1448	1446	3210	1321	2849	2877	2515	2289	3207	3359	2570	1897	1216	2441	3159	2939	2183
Dapma7bEVm000939t1	14611	291	3548	1669	3024	9746	4591	11627	85	2825	3522	3344	9089	8420	310	1863	3019	4253	8707	12389	405	2384	3442	7679	2523	13780	475	2826	4862	6560	5777	7873	2398	167	3731	972	3789	11549	3872	210	2255	1390	5886	12316	4988	406	3509	9641	1857
Dapma7bEVm000940t1	148622	129122	143457	156326	154397	216155	297194	158965	136200	119356	143168	165996	185391	163860	157121	118916	128493	150793	197033	154158	144506	136554	110760	131509	136640	162425	127076	130340	156728	164591	201597	149380	133263	110183	123972	61414	140018	176657	194569	140831	103996	150281	144862	128144	158518	199575	148403	160502	99396
Dapma7bEVm000941t1	4520	3305	3482	4128	4285	6037	8911	3686	3455	3256	4096	4803	6048	5016	4089	3190	4291	4739	4779	4671	3608	3194	3784	3925	4548	3312	3002	3480	5343	4465	6098	3726	3589	2915	3886	1918	4564	4114	4655	3791	3554	4011	3495	4008	3768	5442	3726	4369	2952
Dapma7bEVm000942t1	727	516	519	390	448	688	727	718	536	514	391	485	531	745	616	444	401	448	456	663	614	423	354	273	452	757	500	463	395	472	780	683	470	420	375	204	347	846	798	655	292	431	399	614	519	876	413	505	284
Dapma7bEVm000943t1	948	994	699	842	1371	1666	2838	1132	873	749	944	1078	2374	1094	1062	825	878	1025	2139	867	877	990	899	1788	1126	1682	819	821	1405	1347	2743	1145	895	958	838	545	1852	1330	1237	1134	815	1814	987	840	868	1625	940	1244	1188
Dapma7bEVm000944t1	1251	627	315	2478	1082	1473	2133	955	823	182	2379	1151	1307	1062	885	375	2053	812	2578	822	800	268	1654	1241	817	993	744	302	1903	1367	1346	573	330	707	1824	310	1124	1136	655	918	1425	1755	1652	1729	511	1462	1310	856	820
Dapma7bEVm000945t1	8585	5188	10091	53658	52202	39023	2386	10845	3715	10409	12562	30246	24293	16310	10726	10518	50689	34330	15549	35875	4684	3601	7581	6379	26014	326	2224	8863	6122	13976	13670	1242	5340	3781	31111	7321	8674	14871	9649	7109	31488	11529	25954	5585	4122	6005	43973	4816	9365
Dapma7bEVm000946t1	30826	41855	23900	29904	48043	63038	109810	35882	35426	27051	34855	45353	62078	32392	43956	27612	29627	42055	60711	24071	38459	30481	28045	44647	39401	58463	30748	32054	42567	55432	70030	40807	34463	34665	26452	18445	52205	46279	48268	43735	24580	47791	35564	22364	34940	68472	39428	55342	32010
Dapma7bEVm000947t1	2053	944	1354	615	804	985	1184	2050	1123	920	640	744	707	2472	1281	979	523	662	851	2083	1421	914	495	621	514	1531	1363	1056	809	856	1034	1793	1143	997	582	276	520	1947	1681	1274	468	590	766	1841	1467	1799	757	798	455
Dapma7bEVm000948t1	1452	1385	1236	1753	1756	2442	2252	1458	1226	1115	1152	1960	2331	1282	1484	1188	1674	1795	2163	1799	1471	1037	942	1649	1671	942	1156	1077	1369	1514	2714	938	1152	1098	1360	684	1755	1458	1687	1685	1409	1748	1504	1180	1017	2056	1547	1555	1221
Dapma7bEVm000949t1	5408	2683	2938	3755	4766	6225	4770	4572	2394	2494	3798	4276	5454	5509	3646	2844	4169	4329	5468	4603	2474	2677	3054	4044	3406	3229	2923	3029	5049	4617	5060	4447	3076	2620	4102	1520	3834	4547	5060	3857	3725	3602	3951	4917	3650	4860	4409	4670	2389
Dapma7bEVm000950t1	1702	971	974	1468	2077	5270	2847	1425	835	1045	1526	3680	1895	1892	1108	983	1524	3455	2036	1807	1116	906	1320	1278	3182	1208	979	993	1833	4197	2934	1164	1065	947	1674	1497	1494	1902	1587	1257	1418	1764	3185	1822	1018	1721	1583	3865	1081
Dapma7bEVm000951t1	9457	10542	13464	19194	9681	21776	769	9443	7776	9153	4006	13752	13982	4571	9896	9599	13171	8164	7098	19894	11955	4073	2914	8331	12006	119	6709	10005	2530	10239	8359	1264	7627	9524	12611	3773	8014	9305	13797	19870	14176	14704	13946	7145	5857	14224	8257	3128	7462
Dapma7bEVm000952t1	10168	9963	18394	13088	6992	16252	318	12874	8083	11547	2617	7799	9638	4347	9424	10731	6374	3203	2868	15395	10661	4591	1773	6205	6838	161	5996	12285	1568	7320	5120	1752	9541	9492	7490	2276	5712	10377	19120	21223	8283	10016	8678	8568	8362	13974	6868	1876	4802
Dapma7bEVm000953t1	1533	1342	1047	1303	1381	1742	2534	1322	1003	1085	1239	1571	1791	1817	1354	1028	1164	1480	1900	1482	1254	1083	977	1108	1157	1682	1110	1070	1519	1504	2116	1433	1157	924	1126	599	1391	1624	1747	1464	1015	1326	1034	1574	1291	1941	1226	1743	886
Dapma7bEVm000954t1	1334	963	986	2724	1139	2223	634	1327	825	840	788	1740	1619	806	891	743	1517	1271	870	2088	1081	631	606	822	1401	737	672	791	619	1067	1389	523	622	857	1751	511	987	1474	1431	1879	1661	1466	1222	1090	532	1574	1275	636	913
Dapma7bEVm000955t1	10042	8443	6136	6559	8307	10882	18001	9755	7904	6606	7787	9009	12291	11807	9519	7027	6730	8470	12086	8036	8662	8354	6025	9691	8419	11967	8009	6953	8823	9253	9993	9104	8550	6948	6167	3556	9314	10431	10999	9489	5860	8239	9162	8997	8548	13576	7593	9123	5557
Dapma7bEVm000956t1	1466	1085	849	1148	1272	1809	2548	1437	1075	1025	1179	1306	1630	1552	1272	914	1232	1245	1656	1402	1104	1079	1081	1196	1212	1917	984	946	1583	1451	2039	1312	900	978	1107	574	1255	1696	1539	1349	1028	1376	1213	1373	1084	1863	1177	1459	883
Dapma7bEVm000957t1	4512	5907	4664	6079	6704	9218	13733	4116	5385	4108	5099	7786	11789	5216	6600	4071	5266	7877	10274	5103	5638	4252	4205	8139	7352	4212	4696	4367	6084	6681	8707	4255	4654	4411	4949	3193	9311	5085	6701	6307	4749	6883	5259	3605	4781	8812	5901	6939	4394
Dapma7bEVm000958t1	13711	10163	10305	13832	12067	19562	22364	12483	9787	8234	12847	14115	18971	13746	12615	8416	11652	12607	18739	12365	10803	7979	10763	13588	11565	8438	9187	9562	14734	14655	16723	11006	9432	8764	12172	5368	14702	14337	14151	12222	10950	14718	12005	12818	10612	17525	11812	13444	8866
Dapma7bEVm000959t1	2960	1603	1824	2520	2231	3049	4350	2348	1605	1524	2538	2132	3010	2806	1896	1437	2407	2230	2416	2746	1563	1477	2013	1723	1927	2389	1309	1800	2913	2379	3235	2435	1577	1313	2216	774	1917	2650	2635	1758	2106	1872	1773	2799	1790	2678	2114	2322	1272
Dapma7bEVm000960t1	1184	1017	852	708	802	1080	1200	1180	862	957	598	829	999	1244	1102	874	709	808	857	1307	1030	981	521	682	757	1042	833	894	698	828	1620	1054	958	837	653	357	707	1288	1229	1173	595	742	649	1075	822	1525	711	800	484
Dapma7bEVm000961t1	20213	17408	14317	5314	10034	13833	12426	17290	16431	11412	5898	13021	13521	22862	19555	13793	5954	11418	17421	24040	20532	12612	5084	12639	10447	14537	19446	14033	7638	11049	14151	15822	15440	15341	5604	4484	11573	19877	22321	20394	5466	10501	10070	18748	16810	26015	10239	9752	6475
Dapma7bEVm000962t1	3798	1546	2160	2717	2295	3656	3758	3783	1378	1651	2778	2642	2365	3351	1694	1648	2441	2314	3155	3411	1807	1877	2615	1757	2000	3448	1502	1809	3070	2808	3516	3125	1812	1402	2582	809	1713	4117	2755	1687	1986	2208	2502	4558	2024	2641	2610	2762	1579
Dapma7bEVm000963t1	5719	3422	2816	2775	3000	4121	3113	4893	3518	2812	2506	3284	3101	5732	3706	2837	2747	2637	3248	5650	3942	2565	2097	2280	2582	4026	3416	2964	2626	3154	3274	3786	2744	3194	2617	1037	2341	4987	4474	4053	2674	2991	3094	5045	3120	5534	2779	2619	1844
Dapma7bEVm000964t1	9257	6755	6162	7156	8485	11506	15364	8167	6414	5969	8284	8109	10849	9419	7724	5804	8620	7542	10314	9148	6971	6045	7416	7680	7635	6996	6370	6373	11733	9664	13849	7366	6697	6036	7498	3449	8807	9497	8476	7272	7171	8465	6878	8437	6863	11116	6990	9272	5946
Dapma7bEVm000965t1	1978	1917	1679	1916	2179	2857	3114	2118	1594	1621	1559	2160	2804	2190	2014	1677	1869	1988	2326	2304	1773	1586	1289	1808	1946	1982	1522	1669	1830	2184	2831	1699	1691	1554	1772	878	2007	2278	2623	2154	1699	2084	1785	1753	1512	2740	1759	1954	1426
Dapma7bEVm000966t1	2099	2451	3623	657	692	1691	1952	2621	3226	2807	730	1984	664	3704	2667	3139	539	1684	979	2177	3724	3491	1215	679	1714	1403	2837	3144	782	1393	1632	3046	2781	2119	798	835	775	2381	4521	2837	559	981	1726	1415	4059	3419	944	1404	788
Dapma7bEVm000967t1	1821	1333	991	1318	1865	2074	2909	1537	1286	1298	1260	1574	2139	1732	1527	1288	1558	1451	1897	1814	1350	1230	1121	1606	1508	1696	1212	1148	1712	1794	2023	1286	1236	1281	1349	676	1679	1642	1715	1481	1420	1517	1464	1655	1213	2255	1306	1722	1107
Dapma7bEVm000968t1	2697	2328	1997	2202	2352	3051	3968	2561	2135	2234	1872	2391	2899	2655	2613	2038	2226	2270	2463	2719	2292	2245	1798	2082	2286	2641	2174	2179	2630	2343	2877	2497	2406	2090	1871	1053	2392	2984	3025	2628	1887	2138	1631	2067	2284	3643	1993	2297	1580
Dapma7bEVm000969t1	8735	6733	8252	10805	10375	13685	17456	7747	6967	6888	9273	9868	12650	9527	8306	6469	9537	9995	10631	9271	7459	7676	7323	7876	8955	7866	6507	7256	11247	9735	12337	7517	7557	5807	8941	4234	9201	8766	10131	7560	7976	8469	8087	7754	8157	10286	8752	9949	6155
Dapma7bEVm000970t1	184	79	71	874	478	567	463	120	70	81	432	286	429	133	111	52	534	246	268	215	95	68	333	309	338	103	83	71	468	340	602	96	59	99	660	136	315	179	127	114	591	493	371	228	70	164	393	244	276
Dapma7bEVm000971t1	1178	748	953	2863	1078	1698	175	1207	542	913	625	1234	1536	645	703	772	1608	923	621	1944	770	467	427	542	1120	152	473	836	398	909	794	238	599	583	1712	394	735	988	1117	1164	1762	1108	1148	879	414	1023	923	328	790
Dapma7bEVm000972t1	9634	13943	9278	9286	14802	19407	36714	12507	13150	8630	11461	14359	19971	11079	15809	10680	8743	13416	21397	8438	14208	13299	8082	16448	12778	16493	13608	10162	13136	17692	19051	12446	11440	11055	7965	5704	16707	14137	15432	13935	7940	15076	16317	7295	12879	20607	13606	17400	9614
Dapma7bEVm000973t1	5235	5799	3837	7365	3570	6548	10310	3903	6884	3653	6000	8004	6301	8109	7504	3896	5953	7393	10740	4328	7301	3702	7134	5706	6089	4304	6444	3922	7013	5789	6751	4017	3460	5814	6507	2740	6988	5186	7267	7100	5183	6337	4441	5557	4879	10232	4033	5370	3194
Dapma7bEVm000974t1	1883	2072	2573	927	366	1301	63	1838	1285	1614	137	629	637	787	1440	1774	384	353	276	2855	2057	759	120	699	856	111	1060	2026	109	774	363	236	1612	1940	594	268	681	1759	3159	3628	750	970	635	1914	1100	2414	302	165	447
Dapma7bEVm000975t1	1122	1085	1340	1502	1128	1955	428	872	670	1026	640	1007	1273	1320	1325	1247	1337	1006	726	1885	1027	605	606	621	1156	711	642	1127	788	956	1047	700	1120	884	1185	371	727	1792	1904	1579	1442	1166	1275	1086	976	1424	1103	551	708
Dapma7bEVm000976t1	869	401	389	534	589	979	1313	653	408	360	656	767	813	821	504	311	571	679	949	784	446	362	569	485	490	805	433	452	756	763	1054	670	396	444	602	307	686	808	686	506	459	675	492	785	447	713	564	710	460
Dapma7bEVm000977t1	864	767	645	714	907	1145	1470	802	713	733	674	824	1171	1025	941	715	685	926	1147	823	792	628	589	682	648	757	693	628	839	921	1197	766	712	613	643	367	764	1001	1096	938	698	728	689	794	751	1291	770	966	617
Dapma7bEVm000978t1	2163	1638	843	2492	1635	1443	3301	1640	1891	711	2540	860	2102	1735	2295	894	2525	690	2274	1232	1624	830	2017	1502	813	2125	1682	700	3394	1616	2102	1252	867	1760	2191	379	1497	1891	1156	1807	2306	2053	1791	3226	1243	2616	1290	1411	1175
Dapma7bEVm000980t1	7382	7017	6242	7604	8673	11946	16961	6001	7484	6381	7318	9367	13178	8448	8403	6225	7955	8888	11237	8582	7419	6339	5948	9393	8820	6293	6626	6492	8897	8747	10538	5861	6780	6307	6331	3892	9987	6706	9000	7719	6343	8354	6505	6187	6700	10632	7361	7880	5938
Dapma7bEVm000981t1	1035	915	644	772	1041	1499	1890	861	769	642	724	911	1395	1092	935	673	906	919	1096	1037	918	720	750	1068	1007	1035	740	656	1036	1151	2231	783	769	671	661	401	1023	1020	1017	915	752	1032	903	909	707	1216	894	994	793
Dapma7bEVm000982t1	3309	2688	2307	2534	2715	3784	4350	3050	2442	2192	2401	2886	3414	3309	3011	2239	2203	2809	3470	3179	2850	2457	2127	2133	2407	3219	2313	2494	2854	2522	4401	2910	2393	2015	2280	1232	2766	3514	3829	3180	2022	2526	1944	3210	2670	4244	2398	2782	1863
Dapma7bEVm000983t1	236	253	156	248	552	670	1386	246	191	141	357	480	793	284	287	164	273	473	943	135	256	265	315	647	469	304	178	177	444	622	1079	204	199	213	242	199	628	257	304	246	251	601	456	202	157	439	544	660	404
Dapma7bEVm000984t1	104889	91615	99888	92086	90442	127447	178239	109506	100836	82453	91297	107483	145510	134136	120231	95800	78959	102504	120752	112533	115816	105321	68722	96480	94864	99848	109521	86743	94446	98021	115979	101931	92351	77607	78989	40600	95105	112992	129371	105850	69706	88159	107582	105048	112483	146209	82155	97269	64119
Dapma7bEVm000985t1	353	242	163	407	537	780	1191	417	229	176	473	621	516	378	263	169	404	496	758	239	260	231	428	426	427	510	200	189	569	609	821	389	179	230	401	213	438	402	294	237	310	539	554	343	247	413	560	737	303
Dapma7bEVm000986t1	2017	1358	1684	1826	1166	2848	1558	2266	1509	1281	1139	1723	3188	1928	1732	1186	1134	1420	1840	2270	1482	1061	874	1960	1386	981	1228	1377	1127	1906	1860	1539	1205	1165	1423	633	1942	2451	2779	2395	1406	1820	1558	1875	1412	2410	1223	1391	1088
Dapma7bEVm000987t1	8657	2984	1723	13076	5463	5955	16173	4184	3158	869	12198	2866	11272	4593	4327	1462	9867	1908	9469	4595	2359	1511	7803	6233	2599	4687	2812	1471	12383	6552	9253	3941	1676	3094	9221	830	5233	4253	2751	3451	9303	8657	6931	10880	2877	5120	5530	6549	4956
Dapma7bEVm000988t1	1005	655	831	1730	1930	2628	4557	969	973	549	1985	1182	1680	1187	939	757	1788	1175	1476	1029	910	900	1740	1181	1066	1685	874	649	2424	2085	3041	961	783	651	1580	508	1236	1235	1126	769	1430	1516	1374	1298	1109	1169	1805	2216	1091
Dapma7bEVm000989t1	1493	465	1244	168	648	1249	1600	1842	580	791	351	904	257	2530	563	889	204	665	227	1496	737	1195	401	368	791	1529	835	947	437	950	1098	2001	1098	421	270	399	216	2237	1342	680	120	402	1068	1832	1488	688	682	1021	464
Dapma7bEVm000990t1	5018	4625	3860	4506	5368	7020	8853	4506	4397	3882	4194	5464	6615	5641	5186	3849	4823	5337	6206	5980	4892	4285	3765	4597	5269	4355	4120	4050	5438	4792	7728	3899	4304	3785	4152	2304	5019	5053	5605	5147	4032	4618	4265	5096	4327	6493	4666	5113	3333
Dapma7bEVm000991t1	14158	7186	6638	10410	11348	16533	16468	8618	8129	4926	12847	11195	12507	9725	8332	5418	11845	9788	17409	13604	8627	4952	10851	9685	7734	7001	7017	5555	13251	10339	11051	6142	5923	7414	11447	3139	6826	8091	6807	6577	7300	8420	12535	12353	7507	10639	10437	11547	6873
Dapma7bEVm000992t1	1804	1921	1340	1740	2288	2685	3649	1709	1603	1524	1716	2150	2926	2013	2091	1393	1681	2110	2545	1684	1804	1677	1330	1849	1849	2256	1472	1446	2143	2205	3235	1912	1564	1482	1533	844	2137	2271	2105	1989	1318	1784	1665	1578	1664	2844	1826	2390	1435
Dapma7bEVm000993t1	1573	1204	1633	1733	1234	1955	1985	1653	1207	1387	1096	1470	1647	1636	1376	1244	1093	1310	1229	1610	1347	1275	922	973	1205	1334	1022	1275	1138	1098	1377	1440	1216	868	1182	524	1054	1580	1847	1447	1048	1080	1270	1573	1473	1824	1326	1186	822
Dapma7bEVm000994t1	9002	2304	2633	7705	5450	7697	7271	6925	2130	1596	7828	2941	8898	5716	3056	1961	6663	2588	7730	6336	1823	2307	4725	5138	2510	6142	2230	2093	7895	6237	8022	4875	2213	2318	6518	809	3180	6748	3808	2800	5870	5458	7369	10907	3145	4221	5511	6430	3224
Dapma7bEVm000995t1	4693	865	1052	3265	2422	3487	2700	3270	737	693	3322	1239	3758	2994	1026	757	2875	992	2752	3048	610	891	1886	2055	995	2216	768	913	4115	2722	3753	2312	841	699	2801	353	1431	2860	1579	883	2811	2158	3285	5479	1028	1456	2268	3066	1425
Dapma7bEVm000996t1	1692	1487	950	1157	1599	2399	3169	1668	1249	1008	1306	1778	2257	1968	1549	926	1199	1721	2425	1524	1396	1105	1133	1461	1348	2184	1152	1057	1650	1868	3436	1769	1154	1132	1185	685	1558	2067	1701	1469	1171	1585	1223	1581	1210	2054	1558	2064	1144
Dapma7bEVm000997t1	1165	1517	1045	838	1007	1530	2640	1211	1401	854	840	1189	1808	1517	1724	889	634	1196	1970	1244	1714	922	667	1179	887	1775	1310	968	954	1267	1890	1371	1000	1091	623	368	1197	1528	1588	1624	512	1072	971	1198	1350	2239	1078	1570	833
Dapma7bEVm000998t1	346	702	336	358	371	523	823	340	569	334	345	389	938	373	770	431	313	469	632	234	495	417	274	574	336	477	520	358	386	345	627	461	449	517	272	176	560	526	708	891	285	392	278	226	407	973	300	433	279
Dapma7bEVm000999t1	988	445	666	505	1246	1653	1269	1052	425	474	599	856	986	1075	468	531	631	770	880	988	494	640	585	785	718	1305	328	696	1106	1259	1462	870	701	388	672	376	640	1258	826	450	560	657	852	1044	718	700	965	1305	537
Dapma7bEVm001000t1	485	814	212	1649	1030	1481	2513	532	1223	153	2687	1018	1286	469	1343	394	2460	539	2082	724	924	254	2042	1347	846	827	716	318	3358	1566	1611	282	310	878	1770	383	1153	801	336	802	1552	1914	1237	746	454	1524	733	1031	935
Dapma7bEVm001001t1	112	139	56	42	44	55	99	117	195	105	35	100	67	226	176	110	36	73	81	30	255	145	57	47	82	151	167	96	64	57	75	111	108	122	56	43	85	111	138	98	64	54	45	65	122	202	21	64	21
Dapma7bEVm001002t1	2040	2154	2277	3405	3170	4751	3813	2489	1929	1858	2021	2998	3854	1869	2433	1975	3188	3074	2991	2977	2442	1660	1883	2445	3260	2101	1674	2131	2657	2703	4567	1801	2003	1667	2577	1270	2612	2764	3033	2461	2674	2775	2479	1765	1980	3124	2578	2420	2064
Dapma7bEVm001003t1	1732	1459	1445	1587	2090	2492	3417	1615	1345	1463	1456	1979	2639	1812	1765	1418	1889	1906	2038	1995	1474	1356	1276	1867	2094	1393	1445	1364	2187	1791	2761	1292	1481	1353	1468	865	1999	1688	1697	1690	1520	1677	1467	1467	1361	2019	1547	1845	1388
Dapma7bEVm001004t1	1392	696	670	1503	1408	2193	2971	1439	786	722	1611	1762	1872	1437	909	755	1343	1746	2120	953	864	800	1442	1358	1328	1596	671	713	1707	1862	2166	1463	777	713	1451	616	1349	1842	1379	872	1325	1593	1787	1140	893	1490	1618	1781	880
Dapma7bEVm001005t1	576	1984	1040	600	837	1088	2414	888	1694	1284	598	927	2271	544	2099	1382	549	1109	1522	294	1743	1700	371	1448	966	1877	1622	1345	836	848	1478	1327	1732	1556	468	476	1406	1113	2351	1942	537	855	566	244	1772	2907	630	960	655
Dapma7bEVm001006t1	255	212	74	122	285	281	427	208	183	150	205	276	411	260	231	122	160	265	290	130	243	163	172	270	340	341	178	132	352	234	457	276	140	170	195	144	257	287	172	213	234	298	259	209	106	383	184	202	223
Dapma7bEVm001007t1	1032	864	600	849	969	1203	1881	985	751	710	800	854	1275	1112	923	741	947	881	1061	1079	905	811	765	964	983	1004	838	716	993	965	1592	824	744	827	790	385	916	1056	1085	1037	750	928	871	1055	792	1291	756	930	664
Dapma7bEVm001008t1	1817	2397	1614	1617	2764	7248	10627	2538	1976	1668	1591	4422	6192	1876	2888	1417	1364	4570	5800	1404	2373	1605	1753	3725	3718	4074	1727	1667	1798	5455	7093	3141	1896	1750	1595	1921	4512	3270	2786	2809	1233	4694	3351	1524	2058	4199	2180	6934	3338
Dapma7bEVm001009t1	649	799	562	612	1041	1464	1311	955	506	313	361	485	1657	601	520	757	575	517	595	743	979	782	248	1141	1086	929	486	451	818	711	1662	596	545	576	431	443	886	655	624	832	640	1126	891	541	403	635	481	551	1050
Dapma7bEVm001010t1	2172	2163	1653	2352	3000	4490	6451	2425	2069	1512	2377	3346	4384	2401	2499	1441	2376	3181	3984	2269	2300	1548	2238	2749	2634	3083	1912	1534	3017	3069	5243	2442	1638	1826	2126	1316	3110	2895	2469	2409	2012	2898	2443	2292	1842	3246	2672	3660	1999
Dapma7bEVm001011t1	1845	1264	1324	1899	1603	2473	2805	1632	1197	1269	1656	1955	2008	2044	1451	1186	1729	2007	2048	2096	1296	1270	1509	1079	1650	1543	1109	1121	2052	1548	3358	1534	1150	952	1801	729	1440	1809	1901	1570	1401	1374	1362	2189	1473	1961	1494	2069	1085
Dapma7bEVm001012t1	2373	2130	2038	2186	2826	3055	3953	2267	1889	2015	2056	2405	3014	2505	2654	2075	2576	2246	2812	2935	2281	2207	1912	2031	2345	2367	2103	2037	2921	2101	3870	2004	2296	1928	1911	1175	2368	2553	2723	2331	2088	2191	1836	2290	2188	2960	1924	2408	1714
Dapma7bEVm001013t1	497	474	196	1807	1365	1289	2207	514	577	97	2143	729	1406	513	966	346	2445	442	1798	518	481	277	1554	1566	680	572	581	231	2147	1594	1628	385	364	617	1581	263	1365	816	272	608	1452	2094	1680	820	388	997	1092	866	1067
Dapma7bEVm001014t1	4114	1293	781	5775	4233	2601	5275	2286	1366	405	5544	562	5878	2501	1966	784	5404	305	3327	2443	681	716	3179	2897	1179	1896	1317	964	7177	3949	3165	1584	943	1609	4742	212	2654	1710	1333	1392	6289	5091	4176	5145	1050	2489	2595	2748	2786
Dapma7bEVm001015t1	1882	1633	1386	1351	1850	1875	2547	1470	1309	1287	1437	1509	2083	1861	1881	1379	1617	1593	2110	2065	1633	1312	1332	1569	1671	1599	1610	1460	2194	1616	2664	1508	1483	1313	1293	800	1698	1921	1937	1870	1430	1669	1167	1968	1502	2388	1343	1590	1139
Dapma7bEVm001016t1	992	1177	870	1037	1115	1407	1370	714	955	806	1182	1198	1816	1221	1541	1119	1276	1494	1216	821	1214	975	783	903	1406	579	1255	979	1308	1197	1339	1066	1031	1093	1069	634	1370	907	1461	1459	1021	1026	910	924	1262	1929	946	1041	618
Dapma7bEVm001017t1	1090	53	394	337	2002	2436	1645	1055	49	194	670	778	2214	860	89	229	713	998	1135	689	64	379	614	1651	787	1200	83	278	1274	1655	1428	726	289	37	687	310	936	894	456	75	509	538	1484	883	364	105	1313	1771	571
Dapma7bEVm001018t1	947	576	467	1229	2173	2230	2092	702	494	573	1203	1550	1970	904	563	642	1548	1571	1381	558	575	682	1002	1271	2017	1178	488	541	2019	1417	2435	843	538	431	1136	829	1487	840	873	586	1361	1233	1395	711	600	916	1322	1586	1129
Dapma7bEVm001019t1	20555	20209	21307	29912	27322	41913	40608	28621	19498	19400	24193	33119	35954	17078	22762	17088	24645	30202	36715	17941	23462	19249	18112	26164	27067	21459	17527	22900	27458	31002	33360	25078	18546	19656	22565	11232	26578	30943	29179	23255	21849	27603	27096	13994	18909	35214	29104	23575	16761
Dapma7bEVm001020t1	7317	9940	9027	9074	8892	11693	8362	8270	10358	8366	7539	11427	12505	7519	12683	7871	8074	10099	13594	6454	11695	7475	4925	8681	9466	5794	9050	10084	7774	9026	8598	9107	8093	9936	7228	4124	10116	10613	11941	10965	7253	8810	7651	5246	7731	18017	9354	6450	4936
Dapma7bEVm001021t1	3516	2599	3490	5442	4975	6847	7083	5411	2746	3119	4753	5992	5611	2971	2921	2681	4373	5651	7631	2844	3427	3389	3412	4466	4539	3969	2736	3323	5088	5329	4892	4329	2703	2715	4370	1675	3946	5676	4839	2898	3726	4505	6649	2739	3260	4730	6221	4687	2738
Dapma7bEVm001022t1	5340	6178	5061	5897	7860	11452	13464	7623	5804	4911	5994	9247	10535	5580	7304	4423	5006	8103	12739	4579	6998	4688	4347	7757	6418	7004	5382	5571	6553	9145	10967	6866	5233	5694	5134	2833	8172	8882	8089	6961	4642	8607	7037	4360	5173	11050	8510	8350	4929
Dapma7bEVm001023t1	6568	5708	6103	7355	7613	11096	10942	7635	6028	5785	6069	9013	10304	5990	7524	5564	6444	8234	10422	6163	7302	5453	4496	7552	7423	5358	5479	6647	6481	8133	8236	6549	5810	6010	5624	3079	7398	8206	8532	7037	5743	7375	7631	4677	5627	10089	7531	6312	4553
Dapma7bEVm001024t1	7228	5505	4547	5603	6195	9076	9063	8013	4786	4891	5508	6953	7473	7269	6241	4474	5124	5944	7958	6264	5786	4805	3983	5038	5363	8686	4524	5756	6286	6922	8863	7369	5090	4778	5155	2376	5398	9774	7894	6057	4692	5995	4954	6551	4815	9296	5907	5950	3795
Dapma7bEVm001025t1	3414	2244	2593	4504	3907	5831	5523	3920	2201	2482	3909	5003	4299	2972	2651	2023	3451	3827	5102	2868	2699	2148	2885	3008	3354	3173	2196	2574	4016	4252	4619	3246	2256	2295	3694	1378	2877	4465	3456	2710	3080	3807	4058	3058	2354	3974	4400	3777	2544
Dapma7bEVm001026t1	28479	43129	49807	50704	47175	71047	46312	54147	45658	43362	37869	68100	79632	29809	51297	33994	45098	74290	106492	24748	55608	42742	27825	64599	57182	24231	43696	43063	42540	47639	46850	49220	39828	42165	43356	21770	61937	56488	57979	42277	42523	52307	54146	24114	40311	80462	57782	36693	29696
Dapma7bEVm001027t1	7443	6315	8946	11757	6516	11094	1986	9600	5631	9488	3758	9851	8740	5410	9271	8762	12164	9881	9104	14316	7203	3816	2485	4104	7678	1750	3693	8055	2725	5278	4854	2421	5655	6201	7302	2299	4110	8825	10005	9811	7545	6950	6004	4737	3764	9670	6359	2198	3969
Dapma7bEVm001028t1	11279	16601	12147	16182	21728	30736	47418	21626	14685	12489	17374	20989	21853	10623	16720	11213	15339	20799	29232	9346	16278	14761	13178	20481	18236	25650	13186	15368	21271	26130	29839	20750	15416	14017	13067	8197	22317	25202	22178	16134	12041	22919	17211	8380	15319	27770	20453	22503	12048
Dapma7bEVm001029t1	4791	2803	2858	4255	3241	5339	6130	6460	3013	2604	3898	5225	4355	4526	3224	2630	3261	4726	6540	3040	3976	3646	3078	4123	4257	3604	3876	2929	4239	4266	3835	4303	2861	3140	3548	1547	3495	5114	4923	3160	3067	3821	5958	3494	3608	5311	4267	3492	1994
Dapma7bEVm001030t1	3713	3239	3290	2869	1386	3785	5379	3805	4696	2954	2168	6927	2633	6519	4809	2750	1782	7276	6620	2274	5489	3125	3490	2731	6057	2367	5334	2902	3081	2604	3421	3752	2571	4078	2924	2132	3839	3634	5952	4606	1710	3127	3298	2626	4548	6855	2271	2829	1232
Dapma7bEVm001031t1	3732	3796	3749	4982	4997	7444	8545	4991	3525	3294	4541	6231	6769	3644	4325	3154	3897	5421	7061	3302	4171	3329	3245	4555	4406	4410	3320	3672	4585	5394	6517	4871	3402	3059	3825	1978	4959	5632	5079	3965	3195	4949	4781	2913	3793	5836	5578	5253	3095
Dapma7bEVm001032t1	6137	5006	4932	6134	6477	8894	11121	7037	4798	4321	6296	7609	8876	6253	5837	4652	5985	6469	8617	5270	5651	4941	4558	6790	6656	5614	4689	5103	7039	7651	7617	5897	4821	4774	5470	2726	6599	7275	7500	5746	5099	6429	7312	4836	5087	8233	6486	5561	3962
Dapma7bEVm001033t1	4086	4919	3496	4487	4444	6613	9095	5819	3889	3665	4551	5712	6830	4000	4653	3287	3817	5440	7718	3215	4578	3562	3310	4655	3859	6241	3370	4091	4969	4940	6708	5904	3650	3742	3955	1828	5106	7391	6981	4978	3163	4938	3772	3581	4003	7729	5385	4888	2992
Dapma7bEVm001034t1	3781	1311	1602	3320	1950	3243	4560	3223	1772	1260	3310	3566	2521	4218	1660	1215	2569	3140	5039	2381	2048	1607	2673	2350	2564	2282	1853	1247	3271	2707	2975	2430	1283	1565	2610	844	2052	2831	2758	1625	2193	2591	3853	3191	2240	2749	3163	2517	1359
Dapma7bEVm001035t1	4821	2877	3319	5502	5723	8439	10774	5952	3237	3031	6169	7133	5408	4448	2892	2383	5172	6482	9214	3416	3614	3817	5584	5060	5687	6888	3592	3210	7722	7573	9616	6059	3370	2831	4875	1995	4807	7919	6149	3510	4048	6252	7796	3475	4360	5554	7845	5471	3442
Dapma7bEVm001036t1	6560	6879	5687	7736	8240	14747	18475	8382	6228	5059	7367	11201	14044	7151	7938	5370	6033	9679	14271	5487	7385	5507	4922	9341	8163	8627	5983	6093	7354	11034	11089	7806	5754	5399	6140	3589	9815	9589	9194	7180	5305	10002	9434	5208	6694	11107	9239	10600	6143
Dapma7bEVm001037t1	8081	4046	4303	10059	7645	11378	11532	7350	4526	4257	8962	9388	10719	5508	5551	3731	8807	7858	12494	5934	4783	3925	7045	7690	6855	6263	4447	4321	10342	9024	10491	5690	3853	4334	8265	2913	6491	8049	6077	4932	6856	7515	8058	6026	4303	7831	8427	8257	4848
Dapma7bEVm001038t1	3979	4107	4327	5283	5964	8553	8884	6214	3767	4548	4810	6576	7149	3789	5493	4140	5274	6637	8620	4975	4207	3501	3958	4893	5005	4905	3348	4278	6033	6531	7335	5143	3818	3663	5401	2325	4991	7058	5742	4658	4410	5830	4949	3442	3695	6710	5994	6269	3688
Dapma7bEVm001039t1	4755	4353	3586	4249	4994	6679	8106	5243	4218	3984	3941	5707	6352	5020	5297	3826	3916	5107	6443	4102	4574	3895	3141	4499	4640	5017	3944	4340	4740	5329	6918	4865	4139	3739	3717	2098	4905	5992	6013	4877	3524	4702	4481	3920	4163	7437	4601	4998	3248
Dapma7bEVm001040t1	3751	853	2775	893	2507	4756	742	3336	1086	2763	1092	2236	2243	1440	1141	2243	1024	1556	764	4201	1784	2043	766	1229	1549	450	1158	2738	1006	1768	3235	1799	2578	1562	978	604	487	2327	3842	2590	788	1019	2566	1002	2330	2383	1971	1493	1132
Dapma7bEVm001041t1	3746	4512	4161	5710	4979	6481	9150	4983	3590	3645	5163	6234	7325	3601	4576	3650	4908	5803	6791	3344	4201	4450	3947	4887	5153	5774	3439	4550	5979	4990	6836	5384	4030	3766	4572	2295	5518	6302	6678	4776	4143	4571	4882	2812	4713	6709	5252	4555	3170
Dapma7bEVm001042t1	9222	6864	6263	11867	10443	14545	15577	9007	5723	6210	10868	13935	13804	8858	7401	5796	11081	12202	14839	7720	7135	5557	8863	9858	11322	7456	5645	6923	12684	12436	15154	8228	6187	6286	10441	4987	11765	11036	9696	7547	9964	11351	9575	7741	6237	11666	10687	9781	7063
Dapma7bEVm001043t1	6902	6783	6263	8209	9106	12854	16279	8187	6493	6437	7557	9869	11598	6989	8039	5428	6700	9043	10688	5663	7038	6086	5466	7903	7661	8033	5883	6598	8556	9879	12276	7780	6455	5408	6685	3564	8906	9589	9382	7134	5577	8735	7685	4974	6643	10764	8556	9199	5980
Dapma7bEVm001044t1	2930	2251	2159	2974	2527	3608	4296	3596	2077	2002	2819	3050	3284	2566	2442	1696	2485	2665	3748	1992	2496	2005	2035	2425	2485	3043	2072	2133	3082	2829	2977	3122	2199	1833	2323	921	2255	3775	3383	2275	2297	2620	3389	2239	2039	3584	2967	2492	1577
Dapma7bEVm001045t1	5016	2553	3661	4569	3851	6035	7081	6711	2764	2401	4168	3972	4270	4577	3014	2578	3431	3246	5269	4055	3247	3445	3089	3672	3231	5142	2972	3183	4386	4746	4377	5474	3245	2665	3399	1169	2977	6749	6053	3602	3041	3985	5725	4318	4588	4649	4833	3433	2274
Dapma7bEVm001046t1	5197	4397	3918	5427	4577	7502	7737	5896	4558	4230	4978	6947	6104	5103	5174	3798	4719	5799	7468	4218	4827	3881	4194	4366	4939	5349	4210	4046	5480	5858	6764	5115	4001	3929	4705	2296	4856	6370	7105	5356	4130	5355	5275	4104	4116	8211	5277	5141	3126
Dapma7bEVm001047t1	1101	1092	919	1463	1537	2251	4061	1485	1152	915	1678	2087	2681	1341	1316	828	1371	2068	2992	924	1378	1264	1080	2151	1533	1576	1093	1031	1775	1892	2163	1352	1061	1019	1176	668	1979	1596	1709	1207	1070	1682	2111	862	1287	2058	1823	1637	948
Dapma7bEVm001048t1	2214	2788	1872	5198	7357	9873	15253	3047	2200	2379	5684	7934	9612	2091	2914	2328	4821	7297	9585	1354	2480	2340	4290	6886	6543	3184	1981	2397	6896	8436	11578	3039	2563	2291	4493	2819	7699	3951	3647	2747	4293	7330	5897	1607	2312	4730	7257	7887	4931
Dapma7bEVm001049t1	101658	64558	89167	36153	38389	38510	41807	68709	40606	91753	43239	48960	48661	54397	54491	70655	34884	46339	72620	101643	68599	77212	19892	35052	32992	26889	38461	105980	27922	26614	28376	51167	57607	30462	28943	10306	24953	59709	95617	43894	24488	29044	33963	41403	90684	77830	43461	23015	26278
Dapma7bEVm001050t1	3747	4040	4120	4599	4750	7165	8156	6214	4140	3218	4120	6013	6059	3421	4324	3211	3836	5080	7820	2956	4716	4057	2986	4667	4434	6073	3697	3878	4470	5489	5841	5513	3530	3405	3471	1638	4260	6616	5974	4038	3422	4945	5876	2924	4348	6498	5957	4907	2865
Dapma7bEVm001051t1	6274	6733	6265	7959	7910	10788	12339	7908	5989	5844	7531	8311	10152	5677	6768	5515	7542	8002	9127	5332	6278	5820	5950	7025	7735	8493	5533	6793	9162	8457	9949	7875	6820	5445	7344	3474	7709	9417	9708	7440	6423	7259	6779	4110	6759	10058	7568	6966	4718
Dapma7bEVm001052t1	3474	2470	2954	4581	3743	6136	5214	4355	2503	2447	3535	4853	5039	3298	2986	2300	3924	4703	5814	3184	3072	2143	2567	3853	4267	2675	2452	2657	3930	4375	4251	3229	2514	2460	3589	1437	3764	4102	4017	2980	3514	3996	4702	2912	2581	4348	4564	3557	2281
Dapma7bEVm001053t1	6351	6924	4836	7840	9038	13070	16346	7487	5774	5471	7450	9872	11976	5827	6779	4725	6093	9424	12712	5139	5891	4930	5547	7497	7142	8772	5496	5539	8217	9736	13219	7874	5525	4886	6894	3507	8802	9972	8906	7170	5535	8705	6541	4894	5544	10747	8911	10609	6111
Dapma7bEVm001054t1	980	474	526	843	753	855	827	972	391	509	850	899	657	971	569	449	785	784	1072	780	515	466	706	633	579	1008	527	611	945	763	837	772	560	526	791	264	523	1215	853	575	610	640	701	1017	651	839	940	550	409
Dapma7bEVm001055t1	3497	3812	3303	5394	5570	8598	12183	4491	3674	2604	5797	6453	8178	3502	4396	2816	4907	6063	9773	2524	4068	2926	4260	6904	5353	4706	3506	3356	6605	7338	7177	4655	3298	3541	4497	2177	6803	5438	5780	4126	4132	5872	5658	2850	3743	6775	6199	5789	3487
Dapma7bEVm001056t1	3375	2279	2011	2501	3200	4417	4322	3313	2009	2129	2461	3372	3398	3518	2492	2123	2591	2991	3454	3457	2314	2038	1952	2465	2623	3045	1810	2387	3019	3046	4086	2752	2029	2084	2386	1199	2433	3867	3515	2925	2276	2891	2602	2765	2025	3766	3117	2708	1852
Dapma7bEVm001057t1	3991	4082	3469	4849	6152	8550	10874	4745	3506	3137	4857	6685	7666	3930	4755	3181	4232	6240	8729	3426	4008	3168	3552	5510	4768	5240	3488	3501	5307	6913	7893	4600	3613	3432	4385	2325	6313	5737	5193	4356	3810	6103	5031	3274	3472	6255	6062	6695	4033
Dapma7bEVm001058t1	3986	6172	6346	8640	8813	13957	15750	10233	7427	6201	7436	10936	11836	3558	6788	4805	6964	8656	13881	4448	7657	5940	5498	9585	9459	7537	6514	5841	7705	9938	9972	7640	6021	5812	6498	3468	8901	10075	8564	5583	6167	10108	10858	2937	5557	9803	10024	7377	5476
Dapma7bEVm001059t1	3075	2959	2497	2821	3250	5095	5880	3535	2774	2587	2749	4391	4748	3118	3369	2292	2450	3451	4558	2669	2960	2312	2076	3265	3228	3124	2523	2706	3075	3985	4515	3253	2576	2419	2506	1417	3477	4052	3813	3148	2245	3162	2950	2408	2654	4658	3248	3646	2188
Dapma7bEVm001060t1	5933	6897	5077	6204	7676	10947	16268	7041	6182	5377	6269	8999	12446	6318	7660	5588	5316	8190	11660	4690	6563	5957	4503	8349	7260	7261	5534	6028	7173	8690	10184	6918	5994	5451	5392	3137	9199	8424	8921	7116	4934	7682	7159	4425	6142	10839	7520	8182	5058
Dapma7bEVm001061t1	5190	7084	4540	6111	7061	10376	15321	6737	5419	4907	6257	7913	9756	5586	6240	4283	5222	7605	11257	4655	5557	5105	4838	6835	5950	9394	4863	5189	6914	7683	10723	7269	5529	4877	5134	2901	7825	8344	9226	7127	4567	7367	5557	4372	6032	10407	7638	8092	4647
Dapma7bEVm001062t1	15108	13785	14451	17416	17401	22811	30096	17569	13796	12172	15289	18062	21343	15258	15667	12222	13832	16160	19954	14831	14712	14245	11761	14597	15652	14338	12476	12999	16512	16959	19189	15261	13666	11503	13593	6552	15706	17725	19553	13936	11925	15004	18093	11983	15280	20412	16748	15647	10133
Dapma7bEVm001063t1	1239	486	807	1574	1125	1722	1448	1369	591	698	1535	1267	1275	1132	678	635	1353	1088	1480	902	648	587	1166	962	953	883	651	764	1672	1300	1527	1181	675	562	1438	452	821	1453	1161	727	1034	1176	1202	964	717	992	1413	1125	709
Dapma7bEVm001064t1	2191	1956	1808	2922	2985	4308	5754	2711	1836	1614	2856	3399	3637	2402	2161	1453	2474	3210	4277	1852	2078	1531	2215	2436	2451	2518	1653	1742	3062	3326	3723	2522	1635	1413	2663	1101	2605	2990	2798	1952	2128	2836	3010	2003	1934	2945	3163	3313	1989
Dapma7bEVm001065t1	3850	3914	3203	4720	5127	7195	8515	4764	3397	3420	4446	5505	6245	3977	4170	3038	4044	5101	6436	3461	3563	3186	3525	3886	4257	4900	3206	3477	4854	5428	6707	4422	3594	3237	3868	1940	4516	5595	5269	4325	3495	4966	4042	3108	3813	6362	4797	5349	3392
Dapma7bEVm001066t1	4370	3495	2901	3923	4391	6276	7705	4451	3320	3251	3906	4876	5698	4536	3971	2893	3696	4278	5772	3394	3469	3037	3072	4242	3904	4723	2994	3403	4528	5076	5936	4125	3240	2906	3643	1747	4220	5386	5130	3884	3370	4359	4050	3712	3354	6023	4452	4240	2961
Dapma7bEVm001067t1	2757	2956	1893	3664	1646	3642	4625	2449	3483	2175	2760	6544	3035	3969	3687	1944	2346	6920	6691	1393	4133	1805	4125	2887	5351	2047	4027	1955	3865	2894	3146	2110	1789	3161	3401	2242	4066	2567	4025	3820	2324	2968	2642	1854	2328	5450	2119	2753	1235
Dapma7bEVm001069t1	3442	2692	2417	2833	3109	4585	5487	3389	2583	2319	3147	3963	4105	3775	3151	2160	2565	3368	4432	2865	2808	2180	2310	2749	2780	3711	2495	2754	3465	3807	4376	3397	2400	2345	2570	1366	3027	4120	4017	2995	2303	3232	2601	3035	2552	4571	3156	3214	2253
Dapma7bEVm001070t1	1220	958	1168	1403	1425	2248	2220	1487	934	1054	1193	1617	1799	1296	1226	865	1105	1500	1776	1081	1086	869	858	1058	1202	1441	968	1061	1419	1703	1991	1583	986	853	1177	630	1186	1869	1778	1248	998	1277	1142	936	1105	1770	1469	1532	883
Dapma7bEVm001071t1	11404	7792	8354	7295	8519	10060	12129	9268	7155	8553	7044	7791	9956	11181	9353	7749	8717	8067	9168	13816	8117	8198	6281	6606	7478	6762	7376	8168	9492	7861	10521	8045	8174	6966	7243	3310	7649	9697	10290	7722	6787	6954	6732	11137	8382	10863	6997	7231	4961
Dapma7bEVm001072t1	16905	22262	15023	19668	24366	39440	50135	22108	20823	17370	19055	30211	36776	18090	24261	15497	15735	26910	38477	15840	20189	14577	14112	23426	20498	28486	17844	17620	20438	29005	33815	23574	18488	16667	16557	10238	26553	27402	27898	23370	13531	25849	17880	14505	18444	35360	24822	32382	17439
Dapma7bEVm001073t1	1635	663	551	1109	831	1417	1348	1487	581	721	945	1310	969	1557	604	587	753	1051	1315	914	805	849	778	784	882	1570	593	747	905	1046	1239	1277	602	569	855	369	685	1433	1543	883	758	894	1432	1404	834	1327	1151	932	584
Dapma7bEVm001074t1	4366	4176	3312	4343	5502	8341	10652	5067	4192	3507	4335	6209	8047	4507	4916	3252	3766	5544	7726	3677	4460	3531	3256	5463	4919	5369	3723	3995	5345	6160	8306	4934	3880	3570	3669	2237	6155	6135	5679	4565	3378	5690	4625	3574	4032	7272	5163	6033	3899
Dapma7bEVm001075t1	6619	3046	7316	1097	2994	6847	3742	8559	3406	4860	1910	5225	1179	8241	3394	4683	1316	3551	1240	6768	4771	5401	1454	1499	3870	3998	3995	6069	1910	4840	6045	8347	5871	3344	1241	1826	1327	9509	7447	3859	1014	2502	5469	5187	6526	5109	4088	3372	2709
Dapma7bEVm001076t1	2894	3671	3852	4038	4808	7511	9305	5817	3989	3497	3988	5387	5491	2899	4537	3240	3398	4678	6164	2439	4309	3742	2958	3944	4275	5482	3378	3716	4166	5218	6249	4932	3641	2936	3357	1842	4458	6383	4948	3615	2859	5103	4761	2302	4025	5444	4731	5419	3119
Dapma7bEVm001077t1	5535	4078	4607	4424	5279	7647	8636	5831	4112	4180	4767	6202	5395	4400	4449	3554	4123	5534	6615	5811	4385	4358	3613	3660	4510	5530	3766	4719	5267	5817	7891	5363	4107	3389	4064	1892	3938	6468	6244	4291	3255	4683	4619	3400	4857	6853	5196	5634	3279
Dapma7bEVm001078t1	601	321	188	588	505	701	1205	643	389	219	769	566	710	635	372	221	549	478	810	414	331	250	561	587	401	904	333	233	882	598	961	665	340	243	572	217	549	780	392	390	593	567	513	654	325	663	517	611	313
Dapma7bEVm001079t1	6499	4350	4627	6296	5466	8117	10190	5873	4214	3834	6075	6930	7728	6659	5128	3796	5643	6381	8902	5598	4853	3814	4729	6024	5887	4686	4112	4511	6869	6661	7510	5579	4269	4028	5547	2413	6432	6530	6486	4962	4864	5995	5967	5783	4748	7391	5747	5473	3619
Dapma7bEVm001080t1	2011	1267	1379	1084	919	1337	1634	1761	1159	1170	1321	1656	1251	1651	1227	1276	1096	1719	1733	1628	1444	1615	1129	1007	1178	1654	1158	1529	1329	1166	1193	1802	1267	890	1073	426	1046	1724	2030	1177	913	892	1267	1628	1829	2073	1208	903	612
Dapma7bEVm001081t1	18111	14850	21331	26413	11184	27655	3682	15068	11623	14861	7296	19356	18010	6550	13045	13774	16039	12446	9695	30229	19194	7157	5167	10353	18718	2513	9556	16498	5048	13226	11267	4037	10402	15359	15020	5228	9444	12195	20781	27515	15756	17807	18044	8945	9087	21697	10731	4786	9524
Dapma7bEVm001082t1	2876	2283	2141	2413	2834	3852	4189	2999	2339	2367	2265	2886	2772	2986	2525	2302	2178	2828	3127	2503	2353	2390	1795	2187	2441	3068	2091	2617	2554	3015	3514	3034	2527	2038	2171	1138	2445	3768	3942	2870	1970	2341	2215	2103	2635	4058	2517	2658	1672
Dapma7bEVm001083t1	4427	5045	4052	4632	5083	7462	11017	5176	4578	3709	4889	6019	7189	4729	5767	3702	4147	5108	7573	3598	5137	3943	3500	5199	4710	6250	3786	4701	5358	6197	7252	5666	4272	3971	3831	2116	5744	6618	6555	5400	3549	5770	4350	3434	4572	8335	5350	5375	3407
Dapma7bEVm001084t1	5920	4594	5194	5117	2973	6758	4267	6610	5421	4306	3473	7724	2969	7705	5981	4040	3409	6461	6583	5004	6488	3817	4489	3401	5117	3509	6402	4684	4037	5417	5905	6021	4133	5384	3997	2406	3968	7734	7308	6215	3445	4451	4682	4392	5165	9046	4405	3849	2511
Dapma7bEVm001085t1	7734	7784	7793	11200	9524	13670	14277	10104	7185	6805	8260	12051	12731	7341	8709	7266	9504	10801	12897	8703	8614	6740	6010	8781	9900	7061	6726	7589	8765	9703	11154	7690	7097	7384	8175	3719	9304	10758	10799	9390	7840	9280	9914	6098	7128	12233	9481	8082	5715
Dapma7bEVm001086t1	4522	3537	3431	4677	4640	6709	7931	5227	3438	2976	4383	5246	6207	4139	3874	2954	4440	4568	6391	3819	4035	3326	3410	4594	4553	5008	3185	3598	4984	5369	6042	4544	3264	3081	3750	1802	4440	5630	5328	3939	3725	4918	4879	3729	3715	5950	4820	4080	2867
Dapma7bEVm001087t1	6160	5892	5437	7281	6547	9569	11713	6651	5001	4701	6292	8030	10086	6232	6470	4519	5452	7198	9448	5537	5981	4984	4354	6251	6607	6557	5418	5279	6392	7437	8331	6310	5232	4648	5861	2908	6655	8044	8351	6463	4962	6647	6254	4844	5803	9067	6873	6937	4429
Dapma7bEVm001088t1	5159	4756	4831	4907	5146	7437	8634	5568	4884	4660	4554	6061	7034	4867	5880	4367	4522	5543	6821	5650	5492	4432	3322	4686	4945	4567	4362	4817	5120	5645	7995	4841	4674	4324	4000	2205	5012	6273	6583	5521	3801	5321	4930	3758	5049	7963	5033	4997	3272
Dapma7bEVm001089t1	13351	13298	13747	15135	13736	21787	26220	16847	11616	8347	12541	14169	21186	16055	13837	10405	11683	14261	16609	10531	16820	12660	10161	13612	13989	19728	10935	10690	15884	12896	22673	16801	10379	9716	11101	6342	12862	17303	17594	14038	11454	13688	13662	11273	13509	17892	12703	13716	10156
Dapma7bEVm001090t1	2619	2692	2151	3508	3616	5344	7687	3073	2366	1996	3546	3787	5017	2661	2836	1940	2690	3838	4996	2157	2701	2085	2486	3382	3011	3562	2053	2256	3807	4217	4834	3239	2266	2144	2879	1404	3689	3742	3718	2790	2508	3817	3254	2056	2500	4518	3929	3837	2300
Dapma7bEVm001091t1	10787	4371	2614	10472	7626	8097	11670	6993	6649	2128	10651	6245	10795	5595	7287	2110	9811	4747	12125	5842	5365	1808	7439	7090	5222	4220	6484	2953	13723	8763	9983	5566	2954	5211	8870	2040	8196	6376	3637	5304	9265	10336	7370	9380	2912	9159	6144	7109	5138
Dapma7bEVm001092t1	7614	6080	6809	10988	7491	11461	7776	7794	4884	5271	6782	9497	11662	5844	6931	5360	8242	8041	9805	7182	6104	4660	4954	7411	8319	4548	4893	6633	7985	7977	8974	5839	5506	5592	8152	3040	7600	8305	8686	7648	8528	7923	7671	6050	5486	10145	7525	6053	4839
Dapma7bEVm001093t1	2055	1557	1180	1215	1446	2069	2935	2056	1447	1406	1257	1440	1722	1853	1579	1266	999	1524	1745	1744	1437	1431	958	1280	1327	2205	1263	1449	1488	1652	2179	1988	1416	1198	1068	572	1475	2201	2333	1829	955	1385	1174	1557	1483	2553	1403	1512	909
Dapma7bEVm001094t1	3787	3501	2129	3528	4133	5773	6337	4344	3050	3244	3632	4738	5008	3452	3697	2679	3250	4415	5437	2634	3339	2717	2608	3460	3565	4833	2796	3336	3981	4695	5433	4177	2668	2848	3469	1653	3642	5279	5080	3687	3133	3938	3413	2930	2689	6195	4299	4486	2688
Dapma7bEVm001095t1	4550	3395	2661	4769	4704	6449	6529	4211	3023	2729	4160	5190	5967	4208	3692	2709	4375	4708	5240	4115	3178	2599	3340	3853	4564	3869	2938	3311	4825	5037	6723	3753	2935	2860	3993	1942	4414	4956	4744	3763	4039	4606	3739	3777	2935	5534	4127	4042	3183
Dapma7bEVm001096t1	3081	2527	2489	3438	3254	4807	5822	2945	2456	2539	2978	3925	4829	2839	2951	2120	2881	3726	4482	2941	2802	2016	2593	3354	2938	2510	2299	2467	3321	3662	4403	2942	2236	2193	2733	1417	3348	3394	3788	2959	2621	3295	2905	2457	2499	4377	3112	3370	2237
Dapma7bEVm001097t1	2141	1893	1763	2248	2347	3247	3881	2407	1857	1550	1942	2533	3075	2088	2108	1657	2015	2465	3121	1987	2131	1651	1485	2035	2257	2424	1607	1799	2198	2406	3386	2192	1705	1690	1962	929	2378	2863	2698	2364	1752	2234	2051	1799	2027	3264	2177	2284	1449
Dapma7bEVm001098t1	24368	30476	23683	26230	34077	51592	75169	33390	28604	22241	27608	36290	46507	26439	34447	22695	22797	31977	47039	22037	30075	25748	20682	34379	29467	39248	25214	25939	30933	41708	45765	32214	27439	24789	21843	13783	38390	38371	39255	31864	19842	36781	32579	19399	29435	47515	32027	39285	23100
Dapma7bEVm001099t1	3723	3757	2775	3861	4773	7869	9835	4411	3476	2870	3902	5598	6907	3834	4334	2839	3556	5019	7050	3485	3782	2951	3113	4380	3954	5149	3118	3295	4633	6034	8700	4480	3305	3121	3293	2065	5310	5634	4928	3901	2881	5458	4069	3269	3266	6014	4413	5703	3696
Dapma7bEVm001100t1	11315	8264	8561	8645	9053	11715	13956	9188	7622	7466	8210	9479	11020	11251	9532	7109	8204	9064	10900	12803	9036	7426	7113	7846	8376	8027	7911	8246	9602	9131	12363	8661	8264	7072	7407	3598	8212	10698	11560	9585	7122	8186	7970	10231	9131	12685	8244	8206	5550
Dapma7bEVm001101t1	19063	10214	13454	21303	15634	25446	26269	18656	10796	9712	19141	21665	20964	15556	13335	9297	16349	19227	26964	15570	14379	10714	13994	15217	15105	12093	10928	12025	20119	19702	23873	16483	9626	11032	16535	6272	14026	20798	17168	12116	13896	18740	22026	14591	12392	19158	20142	17146	10273
Dapma7bEVm001102t1	3293	3079	2698	2925	3033	4499	5353	3389	2633	2630	2728	3819	4504	3459	3592	2490	2441	3569	4516	2985	3156	2433	2017	2761	2836	3914	2729	2848	2953	3098	4868	3661	2824	2410	2531	1318	3365	4378	4605	3501	2215	2868	2494	2920	3100	5070	3095	3396	2024
Dapma7bEVm001103t1	5038	4115	3872	4181	4080	5181	6187	3804	3715	4114	4034	5076	5791	4367	4419	3528	3904	4955	5886	4968	4410	3361	2863	3864	4064	3748	3679	4360	4111	3903	4511	3742	3475	3584	3298	1629	3733	4519	5472	4349	3139	3535	3392	3606	3928	6169	4101	3314	2548
Dapma7bEVm001104t1	2286	3192	2219	3273	2022	3910	4237	2005	3495	2492	2538	5413	2927	3377	3963	2231	2447	5271	5197	1453	4222	2025	3563	2543	4284	1649	3578	2555	3368	2928	3931	2095	2107	3197	3000	1975	3643	2430	3897	3380	2251	3137	2249	1741	2456	5079	2226	2672	1550
Dapma7bEVm001105t1	1585	1632	565	4909	1745	3494	6386	933	2249	619	4180	4965	3829	1522	2757	834	3755	4398	6552	1092	1889	572	4170	3380	3452	1457	1880	625	4153	3530	4338	840	747	1763	3739	1439	3734	1972	1510	2320	2691	4594	2299	1971	1149	3254	1978	2825	1734
Dapma7bEVm001106t1	2544	1704	1617	1888	2003	3032	2801	2222	1636	1700	1660	2405	2681	2421	1917	1451	1565	2333	2509	2175	1889	1402	1306	1680	1870	1794	1656	1639	1829	2076	2661	2076	1655	1446	1644	865	1804	2702	2821	2135	1436	1748	1642	2023	1834	2950	2077	2066	1244
Dapma7bEVm001107t1	262	113	43	519	617	755	862	183	78	120	754	883	810	262	114	91	624	879	1040	143	131	72	574	531	583	259	91	99	830	664	716	202	67	102	609	223	462	275	187	128	562	524	508	263	113	236	708	599	391
Dapma7bEVm001108t1	1906	1862	1502	1781	2115	2971	4168	2049	1866	1481	1743	2366	2878	1905	1971	1407	1456	2436	3120	1444	2041	1654	1328	2253	1906	2230	1643	1624	2102	2247	3070	2172	1772	1560	1460	816	2307	2438	2682	2072	1332	2085	1922	1538	1938	3162	2132	2080	1276
Dapma7bEVm001109t1	4902	4476	7048	13092	4370	9707	931	5594	4021	4819	2914	6825	6907	2122	4736	4534	7553	4466	2722	7523	5530	2591	1863	3501	6269	517	2824	4658	1788	4165	3657	1255	3583	4449	6612	1810	3577	4343	6665	8428	7202	5822	6537	2539	2879	6751	4137	1589	3463
Dapma7bEVm001110t1	630	329	224	435	311	430	230	437	331	365	307	337	570	447	271	295	318	415	381	527	299	343	228	357	310	165	288	292	213	259	456	234	298	324	276	143	181	275	581	560	322	273	494	267	306	726	251	227	180
Dapma7bEVm001111t1	34531	3876	13360	4866	12299	16616	9156	27305	3660	8548	7571	8369	13756	19403	5085	8239	7100	6809	9869	24285	4767	10816	5351	10463	6596	14520	5550	11209	10129	11697	9880	17685	9966	4157	6549	2100	4988	22648	16946	5487	5346	5113	14531	23620	12341	6984	11586	8636	4488
Dapma7bEVm001112t1	6999	6838	7410	10495	7482	13297	6880	8234	5282	4987	4728	11289	10257	5805	6134	4796	6233	7492	10586	9583	6506	3242	3964	8737	10404	3852	5556	5659	5617	10076	9453	4465	5288	7127	7359	3840	9564	9055	9339	10575	7819	12018	9253	7936	4658	10406	7888	5777	5897
Dapma7bEVm001113t1	2232	1297	1372	1684	1686	2296	3087	1933	1257	1392	1748	1828	2088	2334	1397	1299	1664	1691	1881	1776	1288	1304	1603	1393	1654	2090	1196	1451	2091	1909	2341	1882	1331	1007	1636	743	1625	2187	2141	1472	1572	1641	1584	1802	1406	2237	1517	1749	1096
Dapma7bEVm001114t1	2479	3377	2372	3336	3412	5603	8212	3473	3050	2273	3149	4147	5096	2475	3468	2257	2624	3655	5059	2046	3164	2432	2284	3320	3215	4204	2718	2779	3433	4411	5050	3564	2806	2628	2494	1340	3730	4207	4209	3542	2264	4006	3235	1883	3029	5595	3525	4047	2396
Dapma7bEVm001115t1	1562	1560	1559	1976	1841	2939	3811	2183	1547	1262	1794	2228	2616	1621	1831	1211	1570	2197	2756	1296	1700	1590	1306	1740	1764	2014	1468	1433	2055	2126	2787	2124	1499	1397	1491	697	1759	2517	2337	1687	1351	1851	2195	1269	1887	2581	2109	1958	1143
Dapma7bEVm001116t1	25271	15055	20973	19389	15948	19840	15010	24670	14592	16864	14103	17791	15793	23220	23353	18475	22659	17786	30844	94217	18893	20290	10164	11634	13625	11535	14594	17209	13141	12285	11614	13571	15052	13995	15614	4693	13300	26969	22460	19247	14061	12687	14705	23768	16285	21696	15938	9977	8432
Dapma7bEVm001117t1	927	737	640	894	1106	1568	1776	910	648	701	852	1121	1373	845	864	575	781	934	1340	764	690	637	650	798	835	883	669	633	890	1087	1494	946	669	602	867	405	932	1082	1036	826	605	1035	781	756	704	1077	1040	1243	644
Dapma7bEVm001118t1	5210	4672	3115	6944	9095	12120	15220	5245	4281	3871	7020	9275	11487	5294	5038	3554	7044	8417	10907	4864	4624	3462	5918	7618	7925	6133	3867	4072	9138	9359	13862	5109	3909	4046	6187	3590	8520	6694	5925	5157	6194	8514	6517	4445	3739	7814	7735	9193	5788
Dapma7bEVm001119t1	793	701	851	1300	1239	1510	1450	1371	1073	1128	1057	1549	1263	606	895	705	1214	1476	1984	619	1093	832	924	1201	1204	1004	738	834	1391	1109	1220	1126	709	666	1097	378	980	1560	1028	791	1045	1188	1308	558	712	1434	1333	987	675
Dapma7bEVm001120t1	2517	3111	2062	2333	2533	3953	5391	3217	2524	2415	2393	3339	4177	2845	2775	2109	1914	3017	4089	1992	2559	2290	1859	2483	2341	5002	2202	2312	2655	2884	4076	3841	2492	1999	2097	1216	2837	4048	4235	3160	1702	2554	2054	2315	2722	4647	2768	3571	1792
Dapma7bEVm001121t1	15453	9181	10158	10653	8224	12312	17708	12536	10636	8087	10699	12416	10996	14153	12852	8444	9087	11855	13597	11847	11825	9025	9391	8349	9164	12611	12450	9062	11765	9927	12573	12179	9763	9745	9095	4157	8629	13746	15741	12073	6953	9292	9270	11372	12750	16340	9218	9445	5750
Dapma7bEVm001122t1	1509	423	582	583	784	1269	1137	1341	506	514	831	749	979	1153	415	383	680	649	1159	1018	625	552	635	824	672	1493	498	598	1100	1015	1164	1098	540	390	759	249	557	1459	850	385	598	552	1171	1248	687	773	956	960	351
Dapma7bEVm001123t1	1418	1432	1416	1819	1779	2534	3342	1568	1158	1042	1758	1907	2136	1416	1417	1033	1552	1801	2148	1276	1402	1176	1282	1554	1503	1665	1101	1315	1999	1827	2652	1686	1274	939	1466	679	1679	2016	2106	1563	1188	1554	1578	910	1369	2239	1938	1731	1112
Dapma7bEVm001124t1	3979	2627	2620	2700	2625	3971	4780	3257	2614	2142	2821	3039	3038	3650	2998	2338	2081	2797	3446	3335	2841	2472	2271	2311	2257	2961	2534	2447	3024	3155	2937	2894	2538	2074	2410	897	2212	3343	4036	2964	1852	2507	3098	3066	2986	4004	2903	3012	1542
Dapma7bEVm001125t1	1625	1201	1225	1268	1272	1719	2192	1454	1184	1091	1271	1312	1732	1570	1363	1058	1139	1306	1510	1589	1227	1143	1052	1101	1250	1598	1014	1203	1449	1358	1903	1416	1141	1015	1086	508	1292	1788	1857	1313	1079	1129	1158	1232	1230	1847	1199	1237	819
Dapma7bEVm001126t1	1589	906	1063	1389	1146	1364	2732	1294	805	898	1180	1039	1730	1274	950	946	1021	824	1830	901	1004	903	1029	1378	741	1726	947	1110	1234	1883	1605	1138	1056	747	964	414	1702	1813	1970	1415	953	1950	1161	1093	1162	1513	1164	1161	823
Dapma7bEVm001127t1	8931	6233	5530	11044	7807	11850	13873	7883	6107	5053	9665	11582	10246	8995	7717	5086	9454	10523	14833	6664	7098	4818	9163	8118	8360	7055	6060	5673	11226	9700	12089	7176	5427	5984	9463	4049	8703	10025	8722	7469	7690	9422	8077	7983	6154	11483	8547	8716	5461
Dapma7bEVm001128t1	5740	4589	5548	10423	5953	7661	8761	4514	4375	3422	7792	8237	10899	4782	5930	3788	10142	8673	11181	8758	5784	3228	6000	5848	5999	2720	4857	4352	9432	5982	7528	3236	3799	3757	7374	2536	6405	5159	5819	5174	7471	7006	6103	4895	4325	7448	5778	5229	4047
Dapma7bEVm001129t1	5050	3391	3968	5654	5073	7521	9052	4656	3236	3809	4998	5790	6503	4502	4112	3326	5167	5590	6036	4521	3611	3018	4506	4133	4889	3895	2846	3837	6269	5426	7776	4511	3631	2894	5009	2451	5028	5362	5415	4074	4380	4987	3859	4215	3965	5572	4627	5302	3414
Dapma7bEVm001130t1	1512	1384	980	1321	1745	2371	3066	1688	1184	1101	1537	1897	2157	1727	1407	1025	1372	1629	2015	1477	1253	1111	1246	1363	1258	1774	1137	1214	1621	1998	2294	1592	1225	1032	1285	628	1611	1992	1880	1322	1086	1620	1374	1342	1335	2161	1556	1683	1062
Dapma7bEVm001131t1	3599	2671	2796	3210	3302	4725	5405	3490	2633	2613	2959	3662	4381	3545	3234	2448	2785	3281	4038	3134	2947	2419	2351	2654	2784	2990	2368	2636	3256	3466	4760	3117	2490	2282	2588	1353	3028	3838	4002	3079	2396	3109	2600	2921	2736	4231	3095	3386	2107
Dapma7bEVm001132t1	9828	7494	6810	4151	4682	6810	8224	9349	7341	6828	3950	5192	6377	10397	8754	6286	3972	4994	5798	9433	7966	6794	3408	4282	4143	9849	6671	7407	4925	5380	7566	8536	7310	6382	3537	2009	4802	11001	11032	8590	3492	4823	3838	8622	7326	12245	4327	5141	3239
Dapma7bEVm001133t1	3056	1966	2297	2584	2111	2818	2031	2621	1855	2641	1834	2247	2946	2478	1902	2241	2586	1912	1856	5257	2126	1770	1413	1685	2148	1507	1353	2358	1859	1778	1980	1639	1826	1507	2031	747	1551	2284	2934	2239	2052	1650	1677	2212	1888	2897	1738	1321	1144
Dapma7bEVm001134t1	1051	398	577	1584	943	1532	2079	1007	448	442	1620	1172	1376	1045	465	403	1248	1063	1239	799	468	442	1208	943	1048	791	417	574	1727	1367	1603	833	468	367	1327	385	980	1128	734	469	1201	1022	1334	1033	507	653	1093	1183	785
Dapma7bEVm001135t1	17332	18324	15638	19289	23299	33195	46814	24071	17067	14357	19567	24864	30506	18577	20677	14754	16787	23203	32745	16148	18900	15873	14193	21334	19777	24946	16149	16391	20679	26791	30269	22058	16751	14836	16079	8974	22086	27270	25469	19608	14511	23732	22532	15679	17816	30386	23011	24829	15142
Dapma7bEVm001136t1	3851	3469	3703	5715	5838	8809	10921	5212	3674	3247	5191	6298	6701	3846	4234	3124	4872	6194	7846	3719	3848	3645	4084	5170	5194	5046	3142	3735	6131	6493	7631	4697	3808	3158	4565	2252	5519	5968	5340	3926	3857	5835	6207	3231	4110	5864	6287	6110	3607
Dapma7bEVm001137t1	1201	646	532	1935	1028	1542	1685	1017	621	557	1993	1102	1401	961	728	528	1951	959	1190	856	642	483	1668	1018	905	855	545	566	2491	1036	1509	963	592	558	1708	411	788	1225	923	959	1601	947	1299	967	568	1155	1164	1171	590
Dapma7bEVm001138t1	4982	5033	4178	4665	5709	8579	11407	5316	4351	3841	4426	6269	7981	5955	5912	3827	3722	5749	9541	5731	4832	4159	3275	5070	4385	6046	4369	4239	5091	6440	8184	5095	4244	3795	3755	2336	6084	6487	6496	5632	3424	5707	4652	4674	4614	8165	5731	6907	4086
Dapma7bEVm001139t1	2473	1792	1026	1800	2571	3377	4167	2164	1720	1757	2163	2524	3396	2430	2056	1476	2006	2383	2834	1788	1721	1539	1839	2206	2153	2843	1575	1630	2700	2803	3909	2137	1666	1678	2010	1016	2382	2834	2430	2040	1923	2430	1978	1991	1530	3254	2292	2567	1657
Dapma7bEVm001140t1	6856	6013	4400	5766	7760	11995	16320	6392	5743	4549	6030	8700	10901	7435	6953	4359	5040	7458	11286	6062	5891	4440	4648	7163	6352	7869	5050	4868	6592	8966	11243	6541	4998	4853	4923	3160	8741	7749	7540	6284	4291	8233	6131	5940	5501	9280	6964	9116	5330
Dapma7bEVm001141t1	2927	1950	2203	3547	2878	3919	4795	3572	2084	1851	3445	3407	3995	2180	2083	1775	3461	2932	4494	2793	2431	2623	2602	2818	2819	2820	1853	2220	3581	3002	3604	2644	1902	1962	3069	1033	2572	3659	3336	2092	2816	3006	4366	2234	2385	3338	3273	2314	1780
Dapma7bEVm001142t1	1964	1339	1519	1832	1809	2494	2753	1749	1377	1274	1586	1981	2180	2145	1615	1344	1503	1913	2115	2139	1524	1491	1178	1618	1673	1543	1479	1520	1735	1734	2309	1635	1419	1127	1532	743	1732	1928	2150	1748	1396	1687	1705	1743	1786	2267	1684	1774	1027
Dapma7bEVm001143t1	2632	1611	1599	3152	2636	4328	5963	2460	1623	1271	3530	3661	4775	2454	1831	1228	2518	3484	5166	2101	1976	1532	2280	2973	2691	2263	1658	1493	3463	3343	3867	2229	1487	1444	2740	1128	2733	2807	2599	1819	2206	2801	3657	2231	2168	2655	3279	3339	1857
Dapma7bEVm001144t1	405	231	246	539	235	528	718	432	245	200	435	479	420	374	293	203	392	368	674	250	341	224	416	350	315	366	289	214	454	439	475	375	248	223	373	128	347	425	445	333	333	402	484	306	308	436	373	375	236
Dapma7bEVm001145t1	2584	1951	2326	3125	2555	4280	2081	3654	1878	1936	1797	4254	3460	2459	2127	2116	2720	3439	2406	4742	2367	1322	1113	1900	3269	1526	1419	2232	1594	2715	2460	1801	1762	1757	2291	1009	1894	3276	3202	2689	2361	2296	2847	2746	1564	3117	2822	1625	1492
Dapma7bEVm001146t1	7955	6047	5807	7431	6171	8707	10448	7132	5434	5084	6799	7691	9183	8084	6936	4866	6791	7140	9339	7904	6176	5139	4986	6362	6073	6592	5395	5623	7017	7147	7401	6426	5243	5087	6081	2577	6428	8269	8746	7371	5585	6228	6301	6775	5846	9741	6456	6252	4061
Dapma7bEVm001147t1	4330	4910	3683	2929	3411	4299	8184	3472	4646	3159	2965	3938	6508	5443	5423	3163	2785	4032	6482	4649	5115	3717	2034	4864	3849	4492	4172	4019	3428	3549	4699	3766	3734	4171	2240	1518	5049	4473	5717	4745	2451	3518	2927	3427	4145	7167	3259	3048	2101
Dapma7bEVm001148t1	3223	4951	2667	3753	1746	4782	9249	1941	6516	3066	3470	6290	3419	6797	6654	2598	2975	5953	7107	1655	6315	3106	5522	3517	5836	2910	5360	3000	4901	4116	5316	3062	2509	5356	3678	2518	5845	3589	5750	4691	2798	4218	2137	2490	3520	7673	1978	3865	1518
Dapma7bEVm001149t1	5997	7216	6455	4793	4932	7964	9459	6981	7720	5456	4120	6092	7600	6018	7975	5230	4146	5523	7651	6947	7872	5621	3402	5850	5383	5812	6350	6601	5101	6129	6661	5931	6537	5922	4110	2339	5788	8027	9193	7711	3984	5301	4862	4648	6745	11043	4925	5024	3423
Dapma7bEVm001150t1	1769	1730	1185	1504	1967	3170	4412	2026	1555	1317	1588	2306	3207	1835	1930	1266	1367	2140	3164	1674	1819	1427	1198	2130	1685	2361	1506	1412	1801	2192	3206	1736	1490	1432	1336	827	2318	2354	2228	1833	1149	1960	1810	1519	1617	2862	1895	2335	1513
Dapma7bEVm001151t1	230	185	107	335	243	367	567	196	186	135	345	303	595	258	178	143	283	430	429	212	148	169	217	332	246	197	134	166	395	319	320	214	134	120	306	127	375	244	251	192	266	203	247	274	156	294	304	355	160
Dapma7bEVm001152t1	17889	14283	13000	17317	18206	26978	41068	16445	14120	11794	16963	20639	26645	21567	16939	11702	14740	18841	26173	16838	14862	13089	12880	18420	16888	17566	12961	12992	18532	20274	26379	15922	13413	11868	13753	7391	20129	18539	19862	15750	12025	18430	16281	16290	15510	23298	18126	19215	12086
Dapma7bEVm001153t1	9962	6544	9846	19797	15073	21039	7118	15691	6124	7760	7824	15923	14575	6418	6991	7456	15334	13497	10267	20343	7242	4372	4484	7518	15054	4747	3714	7486	6376	11833	7717	7088	6371	6156	13480	4437	8024	12115	10060	10848	14142	9001	13169	8857	5063	10355	14505	6573	5953
Dapma7bEVm001154t1	1406	820	790	1124	1354	1877	2065	1211	820	929	1152	1313	1594	1525	1043	747	1105	1232	1561	1285	907	919	945	1043	1147	1550	827	881	1403	1303	2232	1248	926	786	1100	532	1160	1538	1476	1036	881	1214	1058	1285	909	1437	1205	1513	847
Dapma7bEVm001155t1	2042	751	1566	1452	1373	1888	2636	1635	741	1077	1662	1346	1339	1971	854	1052	1265	1368	1806	2326	843	1256	1372	932	1177	1232	602	1250	1853	1371	1664	1539	1128	629	1315	543	1310	1839	1729	924	1103	1132	1261	1623	1287	1387	1335	1289	807
Dapma7bEVm001156t1	4348	2894	2696	2931	3140	4301	6035	3408	2718	2692	3335	3594	4643	4406	3307	2854	3293	3563	4072	3946	3130	3180	2541	3169	3267	3308	2648	2977	3736	3372	3879	3173	2696	2396	2778	1241	3285	3422	4036	2868	2618	2937	3152	3524	3185	4459	2964	2885	1975
Dapma7bEVm001157t1	1894	1158	1652	2161	1792	2631	2949	2256	1422	1445	1908	2314	2162	1729	1515	1013	1788	2186	3118	1538	1740	1477	1457	1808	1745	1644	1213	1496	1895	1965	2186	1757	1217	1345	1656	620	1641	2540	1991	1305	1628	2033	2259	1726	1517	2112	2275	1702	1009
Dapma7bEVm001158t1	6852	8931	6603	7960	8850	12629	17045	9011	8233	7419	7246	9405	11518	8136	10046	6525	6647	9141	12681	7927	8083	6929	5588	7161	6915	11246	7727	7252	8224	9254	12918	9376	7419	6788	6603	3660	9057	10611	11311	9711	5786	8865	6388	5575	8387	13762	8034	10903	5868
Dapma7bEVm001159t1	710	537	426	753	646	999	1173	618	477	459	757	1080	802	861	570	384	679	862	1209	616	645	404	678	609	766	662	504	461	836	865	1010	556	408	491	677	341	671	813	729	605	588	800	560	669	551	962	704	796	499
Dapma7bEVm001160t1	6294	4768	8537	13801	5708	10213	805	5792	3651	6205	3196	9689	10398	2464	4086	5408	8518	6623	3684	9368	5238	2946	2031	3926	8031	255	2635	6398	1506	4281	4876	856	4001	3883	7940	2285	4178	4178	8617	7886	8660	6258	6497	3029	3368	6075	4992	1449	3788
Dapma7bEVm001161t1	6437	4465	5397	6471	5412	9132	8507	7837	4181	3799	5129	7347	7197	5585	4507	3838	5654	5963	6882	6746	5305	4343	3797	5158	5609	5440	4015	4911	5083	5885	6061	6201	4471	4214	5221	1916	4468	7553	8540	5780	4750	5864	8045	4421	5727	7339	6684	4317	3510
Dapma7bEVm001162t1	2194	2254	2986	4058	1930	4332	224	2268	1582	2117	926	3296	3627	1061	2027	2166	2570	2035	1845	3582	2445	1003	639	1886	2911	155	1217	2300	593	1983	1845	325	1757	1826	2341	772	1826	2136	3545	3697	2669	2834	3149	1484	1438	3026	1774	637	1484
Dapma7bEVm001163t1	2847	3571	2474	2790	3481	5369	6879	3638	3065	2644	2771	3950	5280	2920	3901	2231	2596	3367	4869	2487	3081	2206	2283	3261	3070	4867	3079	2589	3251	3954	5279	3514	2789	2757	2624	1492	3901	4264	4196	3786	2394	3599	2586	2567	2869	5379	3169	4167	2301
Dapma7bEVm001164t1	1103	932	715	1040	1369	1789	2319	1007	767	832	1029	1432	1817	1182	917	750	997	1420	1644	964	907	771	918	1154	1206	1188	717	950	1349	1449	2090	939	929	793	949	665	1312	1218	1282	1002	868	1239	1153	993	805	1390	1123	1427	966
Dapma7bEVm001165t1	1597	2711	1698	4036	5195	7411	11743	2515	2301	1763	4277	5078	6834	1435	2889	1833	3551	4995	6305	1224	2432	1908	3330	4524	4233	3568	1990	2059	4935	5928	7306	2935	2304	2219	3242	1909	5312	3367	3105	2944	3025	4928	4253	1069	2326	4419	4719	6379	3261
Dapma7bEVm001166t1	6248	4251	3969	4257	5377	7388	9270	5664	4014	4161	4520	5438	6580	6532	4600	3528	4218	5034	6085	5126	4333	3879	3776	4869	4697	6113	3603	4206	5665	5727	7657	5727	4325	3841	4008	2142	4819	6823	6228	5138	3698	4808	4509	5027	4431	7435	4993	5389	3233
Dapma7bEVm001168t1	2031	1736	1184	1801	2271	3053	4024	1930	1745	1403	1980	2457	2897	1945	1983	1351	1813	2323	2912	1566	2008	1510	1722	2093	2268	2486	1529	1718	2501	2490	2990	2006	1557	1659	1695	1069	2277	2594	2407	1901	1733	2433	1801	1405	1651	2928	1983	2127	1566
Dapma7bEVm001169t1	2136	2408	2185	582	467	1448	2827	1299	2951	2024	494	2384	903	3737	2659	1910	313	2555	1657	1223	3161	2081	991	910	2158	1020	2551	1980	519	1084	1408	2130	1890	1776	724	970	1309	1350	3358	2455	401	1012	1020	1146	2732	3007	647	1652	684
Dapma7bEVm001170t1	19249	11581	13002	15258	13783	20886	25936	15924	11386	11584	16026	15657	18976	18619	13897	11556	14392	15086	19051	17200	13264	10820	13087	12611	13128	13645	11375	12494	18191	16311	18783	15131	12301	10286	14819	6223	14330	18645	18659	13998	12310	14717	13335	16679	14069	19719	12819	16259	9457
Dapma7bEVm001171t1	1454	1233	1018	1403	1550	2162	2487	1452	1118	961	1278	1348	2134	1440	1195	986	1390	1373	1844	1410	1171	1013	1016	1497	1322	1569	1061	1246	1605	1606	2068	1327	1200	1064	1160	579	1434	1757	1697	1453	1208	1537	1193	1218	1178	1937	1375	1388	994
Dapma7bEVm001172t1	8154	6605	6398	6900	6802	9467	10913	7908	6272	5331	6161	7780	8605	8506	7135	5578	6377	7350	9217	7999	6711	6023	4752	6008	6497	6756	5978	6277	6803	7015	10081	6945	6066	5448	5435	2679	6484	8832	9347	7083	5309	6501	6279	6727	6828	10194	6650	6515	4399
Dapma7bEVm001173t1	1849	2016	1480	1984	2145	3198	3601	2053	1644	1589	1848	2444	2835	1900	2103	1588	1747	2398	3252	1908	1895	1500	1581	1929	1859	2742	1668	1621	2217	2294	3394	2416	1703	1520	1883	954	2092	2951	2740	2335	1513	2064	1792	1760	1847	3042	2232	2466	1539
Dapma7bEVm001174t1	870	746	561	474	379	580	508	581	710	688	374	805	536	1048	858	567	383	897	757	651	805	614	459	360	730	518	710	615	463	505	598	556	545	643	493	315	479	672	1057	889	376	417	493	599	635	1195	424	510	279
Dapma7bEVm001175t1	4754	3644	3067	3859	3177	4637	6713	3850	3487	2966	3672	4059	5087	4383	4157	2711	3658	3776	5626	4425	3823	2955	2944	3556	3339	3591	3289	3009	4026	3750	4356	3272	2989	3046	3085	1223	3622	4352	4843	3937	2875	3715	3588	3952	3429	6015	3145	3387	2176
Dapma7bEVm001176t1	1661	627	522	956	1113	1378	1820	1141	525	670	1054	1105	1269	1672	655	608	1131	1020	1163	1015	661	751	987	974	999	1346	586	690	1474	1353	1596	1056	621	545	949	419	855	1414	1199	736	1046	1032	1130	1192	644	1209	1138	1115	722
Dapma7bEVm001177t1	1504	1411	1108	1425	1716	2600	3433	1616	1250	1027	1356	1951	2432	1637	1651	953	1210	1759	2523	1407	1362	1060	1070	1535	1532	1724	1166	1163	1576	2051	2845	1492	1279	1060	1175	645	1758	1945	1840	1484	1092	1711	1562	1299	1359	2195	1640	2024	1211
Dapma7bEVm001178t1	3315	2743	2650	3429	3028	4318	4298	2745	2594	2388	2853	3553	3833	2955	3275	2174	2798	3396	3794	3113	2935	2037	2164	2356	2786	2473	2444	2436	3036	3034	4549	2821	2280	2153	2833	1329	2665	3509	3703	3415	2401	2963	2292	2674	2457	4500	3014	3011	2058
Dapma7bEVm001179t1	4271	3539	3068	3266	3632	4865	6233	3978	3476	3082	3153	4074	4592	4818	4282	3188	3101	3790	4265	4247	3585	3337	2469	2954	3520	3742	3380	3166	3783	3756	5045	3914	3337	3164	2892	1502	3628	4457	4768	4052	2609	3349	3316	3811	3826	5442	3362	3557	2289
Dapma7bEVm001180t1	3353	2538	2630	2702	2733	3351	3847	3102	2175	2215	2227	2836	3284	3094	2880	2132	2591	2660	3203	3395	2755	1999	1768	2182	2470	2532	2037	2446	2545	2492	3643	2796	2270	2160	2194	1009	2367	3748	3739	2884	2062	2412	2253	2825	2471	3824	2539	2062	1490
Dapma7bEVm001181t1	1386	909	1449	2531	1231	1873	858	1326	732	1194	848	1500	1648	1116	1106	1239	1647	1286	1249	2618	1094	696	669	865	1375	453	615	1153	766	962	955	491	813	827	1553	447	936	1366	1614	1325	1497	1205	1236	1145	771	1434	1206	589	726
Dapma7bEVm001182t1	744	1076	626	836	1233	1577	2558	899	936	773	928	1185	1743	810	1219	770	858	1160	1592	763	1055	847	741	1333	1194	1236	822	818	1191	1419	1905	1024	912	914	769	539	1387	1294	1162	1186	746	1243	981	613	894	1769	1002	1284	784
Dapma7bEVm001183t1	37808	56236	40645	45247	71087	95244	164861	54373	49641	36396	51744	63735	91535	37198	59847	41805	45025	56747	77747	29559	50499	45342	40254	69342	60274	81082	43584	43524	63735	85073	97320	57808	52070	43437	38634	28697	75310	63226	63863	54604	36953	72187	60979	25539	54031	85128	54725	75127	49574
Dapma7bEVm001184t1	6049	6860	8362	4875	4370	9308	11509	7570	7311	5884	4374	11545	6903	10187	8050	5955	3760	11459	10404	6214	10507	6826	5699	6069	9752	4718	7885	6806	5445	7026	8484	7623	6341	6861	4498	4166	8596	7186	10740	7800	3380	6957	6480	4596	8700	9991	5047	6352	3601
Dapma7bEVm001185t1	2811	1072	712	3038	1992	1900	3168	1399	872	453	2854	943	1988	1227	1314	663	2611	739	2210	1472	776	564	2062	1327	666	1093	793	505	2249	1338	2028	1133	672	1288	2245	235	1244	1683	888	1406	1899	2016	1919	3277	975	1737	1977	1080	1241
Dapma7bEVm001186t1	2197	1576	1425	1612	1986	2574	3187	1995	1419	1374	1684	2214	2382	2246	1857	1375	1680	2076	2766	2288	1690	1559	1463	1642	1734	2140	1574	1320	2019	2007	3421	1793	1524	1411	1548	770	1963	2392	2164	1810	1423	1774	1449	2157	1529	2384	1835	2263	1315
Dapma7bEVm001187t1	4428	4592	3909	4768	5471	7548	10762	4957	4422	3777	4459	5433	7145	4929	5090	3771	3969	5349	6835	3861	4521	4079	3623	4958	4843	5757	3910	4063	5447	6196	7667	5053	4134	3611	3850	2389	5820	5559	5543	4588	3610	5231	4515	3439	4361	6998	4733	6002	3554
Dapma7bEVm001188t1	2167	2585	2005	1854	2515	3648	5237	2491	2482	1985	2046	2535	4206	2187	2811	1981	1821	2290	3099	1869	2432	2031	1557	2695	2576	2752	2121	2216	2422	3002	3406	2360	2264	2053	1518	1107	2957	2621	2953	2622	1629	2511	2195	1522	2386	3863	2154	2530	1855
Dapma7bEVm001189t1	1141	1751	1033	2134	2813	4384	6963	1333	1580	1030	2285	3069	3969	1256	2041	1169	1962	2811	4076	903	1764	1310	1824	2969	2493	1874	1347	1284	2749	3293	4828	1534	1311	1227	1745	1185	3346	2072	1899	1896	1650	3089	2543	874	1547	2819	2518	3383	1887
Dapma7bEVm001190t1	6250	6297	2352	6862	3396	5122	5679	3455	7272	3836	6081	8127	4639	6165	7749	3096	5879	7143	9632	3425	7066	2676	6684	3420	5256	3631	6953	3675	7047	5232	6930	2584	2735	6336	6470	2319	5340	4476	5841	6456	5198	6188	3294	5493	3960	11460	3503	4279	2808
Dapma7bEVm001191t1	362	160	472	65	239	342	283	645	190	332	124	204	84	633	188	244	98	138	56	505	243	388	100	97	157	409	246	322	175	258	260	535	442	159	67	113	87	625	455	185	83	115	254	445	472	221	263	202	173
Dapma7bEVm001192t1	6361	3343	4121	6283	5910	9373	9446	4883	3262	3234	5743	6317	7118	5873	3999	2975	5198	6086	7275	6836	3929	3070	4678	4707	4982	4040	3251	3659	6946	6651	9313	4896	3526	3078	5759	2364	4858	6014	5771	4200	4832	5774	5778	6555	4381	5808	6005	6969	3822
Dapma7bEVm001193t1	662	557	670	140	183	316	74	719	352	481	101	299	170	636	504	507	101	286	152	1260	534	302	105	109	277	101	265	461	105	203	228	250	502	467	130	93	132	828	602	601	80	202	151	516	404	607	199	95	137
Dapma7bEVm001194t1	820	938	649	1024	1129	1851	2444	918	806	609	1067	1303	1746	840	919	578	922	1164	1594	756	843	681	841	1219	1113	1182	690	702	1249	1426	1998	955	742	772	915	499	1277	1131	1157	866	814	1217	962	735	752	1360	1179	1309	920
Dapma7bEVm001195t1	12843	8600	10302	14381	12502	18958	22702	12720	8299	9150	13379	15540	16626	13355	9944	8640	11467	14442	16557	12053	9074	8866	10105	10458	11668	10776	7669	9487	14937	13763	17803	12395	9106	6946	12094	5742	12363	14015	13762	9503	9898	11920	11382	11399	10658	14204	12494	14208	8439
Dapma7bEVm001196t1	2086	1604	1408	1766	2074	2886	4210	2041	1356	1260	2013	2125	2593	2177	1676	1271	1848	2090	3128	2017	1385	1325	1620	1755	1726	2102	1404	1386	2426	2369	2625	2054	1554	1244	1713	826	2144	2275	2299	1706	1445	2040	1915	1970	1599	2514	1976	2168	1373
Dapma7bEVm001197t1	3165	2759	2738	3208	3507	4877	5856	3294	2598	2806	3123	3876	4499	3029	3258	2413	2997	3904	4787	3332	2960	2482	2400	2792	3154	3513	2484	3059	3394	4024	4908	3088	2656	2561	2766	1461	3424	4003	3909	3316	2543	3492	2868	2337	2720	4812	3445	3737	2281
Dapma7bEVm001198t1	1032	954	1680	3234	1823	3591	195	1153	617	1120	799	2469	2679	569	792	1127	1772	1645	1000	2165	1119	523	527	1195	2489	92	538	1282	495	1688	1556	195	863	851	2023	682	1206	1132	1751	1614	1982	2187	2732	654	729	1323	1796	494	1230
Dapma7bEVm001199t1	3189	2877	2108	2360	3160	4390	6951	3173	2779	2092	2578	3572	4412	3823	3269	2178	1989	3328	4384	2996	2801	2075	1915	2870	2593	4082	2399	2286	2937	3464	4643	3350	2498	2373	1894	1373	3198	3748	3699	2999	1809	3040	2660	2978	2683	4541	3020	3996	2121
Dapma7bEVm001200t1	271	202	252	106	71	206	333	194	268	241	106	236	75	384	244	225	66	279	196	182	304	308	149	109	227	219	241	222	132	161	195	245	184	183	104	100	120	187	386	218	65	93	188	116	293	354	121	196	70
Dapma7bEVm001201t1	1067	546	515	967	1058	1390	1818	1045	469	457	1061	1058	1195	1052	519	468	990	905	1385	808	536	557	903	862	780	979	475	575	1296	1212	1357	868	517	413	888	437	925	1163	866	535	781	990	1012	1137	605	850	1105	1030	649
Dapma7bEVm001202t1	929	1452	1085	675	352	1033	1517	687	1920	1391	611	1948	763	1581	1962	1037	412	2323	1653	409	1975	1056	1102	691	1583	520	1808	990	834	852	1016	954	893	1419	845	705	1035	779	2192	1894	438	785	557	517	1202	2475	421	1181	365
Dapma7bEVm001203t1	86	51	49	315	143	188	521	48	71	61	336	183	212	98	76	57	245	173	195	68	66	79	311	146	108	107	43	64	349	168	271	92	43	54	261	54	150	100	76	62	192	165	114	74	78	90	129	229	117
Dapma7bEVm001204t1	3089	2790	2876	3052	2711	4445	4731	3624	2381	2394	2783	3405	3792	3123	2897	2605	2657	3279	3833	3305	2827	2593	2041	2582	2820	3589	2437	2886	3102	3144	3870	3267	2786	2090	2545	1265	2731	4021	4237	3110	2312	2915	2827	2767	3138	4072	3150	3105	1639
Dapma7bEVm001205t1	1585	1406	1061	1072	1537	2203	2532	1611	1313	1183	1105	1542	1883	1822	1469	1055	1034	1318	1626	1396	1257	1066	944	1098	1158	1642	1059	1137	1259	1550	2211	1388	1283	1044	1064	593	1330	1851	1993	1528	916	1290	1148	1510	1246	2118	1249	1877	1005
Dapma7bEVm001206t1	50028	15671	22441	12360	20351	22679	22207	30096	17676	19758	24410	19445	19594	30249	17582	19299	15546	16824	26518	33315	13849	17730	15030	13717	12322	15713	17650	21440	20260	12669	14453	25060	19401	13361	15592	3706	8362	24444	25980	15546	11972	9126	22899	32269	25186	23024	20327	13547	9204
Dapma7bEVm001207t1	1631	1026	1276	3162	2344	4068	5539	1476	1115	975	3094	2689	3867	1735	1378	926	2847	2722	2919	1398	1147	1029	2657	2235	2501	1490	959	1083	3889	2823	4138	1788	1042	861	3089	1144	2552	1731	1562	1164	2475	2353	2405	1480	1321	1859	2129	3176	1878
Dapma7bEVm001208t1	3444	4044	3210	1556	2043	3587	3667	3453	4000	2901	1704	4052	2057	4635	4382	2979	1414	3698	3461	3613	4593	2938	2159	2074	3398	3429	4256	3347	2366	2911	3696	3715	3211	3334	1763	1497	2709	3751	4521	4153	1354	2499	2182	2766	3774	5426	2413	2839	1663
Dapma7bEVm001209t1	1239	923	748	1311	1556	1897	2629	1125	914	880	1363	1564	1950	1348	1079	787	1323	1345	1775	1281	984	789	1114	1363	1328	1326	806	855	1648	1665	2380	1154	879	869	1143	689	1521	1383	1182	988	1085	1426	1123	1251	833	1551	1365	1568	969
Dapma7bEVm001210t1	11723	7860	9771	13103	9808	14741	17990	12517	7945	8010	12429	12652	13158	11523	9294	8004	11450	12674	17341	10199	9432	8268	10325	9583	10032	9299	8031	8591	15713	11720	14926	11554	8262	7321	11482	4562	9852	13461	13552	9029	10184	11445	11365	10451	9795	13821	11117	11279	6610
Dapma7bEVm001211t1	1279	999	966	1388	1270	1533	2033	1229	1058	965	1273	1456	1941	1360	1159	899	1202	1461	1726	1413	1056	892	967	1117	1153	1065	806	1089	1399	1171	1747	1190	988	819	1207	513	1310	1514	1480	1125	1047	1192	968	1143	1066	1704	1223	1174	819
Dapma7bEVm001212t1	1788	2499	1557	1218	612	1547	1775	1336	2464	1493	976	2319	1187	3379	2739	1437	929	2429	2225	1099	3022	1363	1515	967	1990	998	2239	1510	1410	1299	1858	1393	1326	1981	1457	915	1454	1416	2897	2668	1071	1405	834	1475	1671	3382	722	1148	638
Dapma7bEVm001213t1	3034	1959	697	7486	3375	3141	10594	1325	1991	388	6965	1397	6277	1282	2799	646	5746	1113	5691	1282	1585	717	5602	3374	1098	1975	1677	447	6976	3449	6644	1618	923	2432	5384	390	3495	2072	1225	2699	5286	6028	3018	3917	1473	3343	3380	3516	3576
Dapma7bEVm001214t1	1148	363	464	494	506	577	810	864	391	382	546	255	566	901	444	442	467	246	538	939	386	535	391	454	193	926	358	458	690	500	670	676	516	433	488	97	352	862	767	456	420	435	451	1211	539	642	445	472	338
Dapma7bEVm001215t1	2158	1187	1372	2394	1841	2843	3754	1898	994	975	2719	2431	2724	2757	1372	1027	2319	1999	3251	2109	1380	1031	2387	1895	1911	1624	962	1314	3507	2610	3297	1883	1345	1159	2675	922	2142	2635	2025	1251	2081	2013	2011	2747	1327	2099	1989	2492	1388
Dapma7bEVm001216t1	907	1024	831	1062	1197	1544	2124	1029	931	860	969	1172	1619	1054	1123	854	971	1156	1271	846	995	917	851	1173	1144	1059	868	894	1152	1210	1332	1017	966	886	881	522	1272	1198	1416	1092	880	1061	925	930	1008	1499	1004	1087	840
Dapma7bEVm001217t1	3066	3389	2420	2651	3703	5415	8023	3238	3183	2512	3132	4295	5240	3479	3258	2367	2561	4336	5596	2409	3335	2853	2711	3546	3482	3977	2765	2472	3822	4520	6970	3369	2897	2417	2561	1663	3831	4102	3961	3358	2170	3834	3412	2440	2826	4928	3862	4645	2713
Dapma7bEVm001218t1	2111	1986	2697	5290	3319	5136	374	2528	1384	2290	1212	3586	4084	1459	1936	2041	3608	2534	1398	4900	2108	1029	878	1928	3893	213	1202	2153	777	2153	2306	498	1746	1931	3069	1100	1960	2346	3119	3706	3626	2857	3335	1438	1219	2781	2784	817	1892
Dapma7bEVm001219t1	1983	4343	2389	3583	5232	7337	13199	2837	3752	2473	4109	5444	8477	2336	4709	3064	3275	5260	7703	1682	4097	3098	2819	6144	4608	3782	3484	2816	4778	6329	6928	3220	3225	3418	2926	2027	6725	3722	4517	4449	2897	5296	4837	1487	3278	6795	4872	6236	3429
Dapma7bEVm001220t1	2422	2650	592	7788	2165	4298	4374	1149	5320	1598	4778	9322	4912	3722	3758	1509	4293	8744	9849	1720	4655	164	7209	3989	4182	1834	4541	1548	5231	4630	5373	814	429	3198	5861	2413	6961	4319	2538	4192	4677	6238	1987	2373	845	7824	2806	5141	1766
Dapma7bEVm001221t1	37606	48485	53119	17175	12189	32235	40208	35756	49528	43666	14125	51179	18404	67389	57667	44726	11155	55005	38672	33213	74159	43254	23088	18134	47134	18806	54886	44119	17882	24617	33173	42254	39298	42195	20582	20379	24890	36281	72428	56389	11666	24615	24532	25000	57822	70215	17980	30502	14655
Dapma7bEVm001222t1	2131	1964	4601	15351	6835	12392	2551	6641	3584	7374	4753	5217	8085	2895	7994	7764	28742	10567	11002	8431	2304	1761	2916	2101	2806	333	1289	3647	2814	5975	4026	725	2896	1798	9069	825	3138	3760	5245	3117	7603	3839	9498	1208	1578	3456	5974	2307	2679
Dapma7bEVm001223t1	932	957	232	4933	1168	1915	3283	616	1774	566	3232	2808	1959	1029	859	470	3489	2228	4337	627	1319	171	3826	1834	1722	1225	1258	432	2754	2595	1997	349	160	825	3879	692	2253	1542	649	1196	2684	2941	1498	1128	455	2524	1770	2368	1209
Dapma7bEVm001224t1	4451	1082	677	5025	2558	1035	2480	1514	1157	600	5228	494	2928	1764	1528	666	4430	242	2038	2404	543	565	2940	1291	831	1350	1092	1017	6772	2032	2680	1299	830	1081	3652	180	1263	1310	1254	1162	5478	2448	1651	3619	639	2347	1401	1716	1215
Dapma7bEVm001225t1	17	7	0	60	153	283	255	13	0	0	107	200	61	48	10	0	61	148	188	28	1	0	88	62	112	8	2	0	119	189	309	33	0	1	49	63	75	109	0	4	45	118	159	36	0	1	171	214	128
Dapma7bEVm001226t1	333	230	253	421	340	464	637	285	245	182	462	419	580	378	309	225	335	440	567	287	250	216	379	420	293	308	229	194	436	418	565	320	230	192	339	168	348	348	398	333	294	405	424	255	255	376	408	361	218
Dapma7bEVm001227t1	2816	2334	3299	8199	2006	5051	252	2962	1771	2402	1502	4413	5786	710	1465	1909	3974	2281	796	2771	2941	1310	1148	2263	4099	65	1509	2551	894	1699	2839	307	1725	1821	3976	1050	2042	2249	4187	4506	4673	2859	3754	1224	1484	3484	1778	544	1399
Dapma7bEVm001228t1	7165	3469	3635	4700	5466	6969	8091	5987	3610	3237	4798	4488	5730	7328	4132	3265	4744	3611	5360	6002	3739	3166	3593	4374	4080	5373	3827	4101	5731	5433	6657	5033	3927	3647	4543	1606	4101	6134	6586	5034	4454	4859	5198	6567	3974	6073	5299	4525	3176
Dapma7bEVm001229t1	288	143	142	181	189	238	267	228	128	210	194	196	187	266	135	171	190	204	190	245	155	173	159	157	185	232	115	142	220	163	309	204	150	113	181	84	141	284	264	149	155	173	165	275	122	240	231	226	130
Dapma7bEVm001230t1	799	679	592	861	910	1206	1482	760	602	671	827	887	1117	952	820	609	870	956	996	813	645	660	666	684	915	744	594	716	1061	860	1276	763	688	570	747	425	961	902	958	784	694	821	656	745	621	997	808	854	604
Dapma7bEVm001231t1	1680	820	747	573	630	843	1168	1577	948	653	696	717	599	1700	965	795	554	573	750	1306	1051	831	594	506	537	1522	818	757	803	642	822	1434	726	782	603	231	451	1694	1052	927	471	504	715	1651	855	1332	686	703	423
Dapma7bEVm001232t1	26084	16355	21000	33306	21840	41494	23946	36688	15320	15017	14835	27403	27700	21698	18392	16193	22800	24067	21063	38816	19344	10870	10222	16030	20107	19627	11667	15756	15243	26987	23527	25500	16390	14779	22481	7665	16774	34556	27783	23374	22022	21424	26700	28444	15563	26721	25694	20573	12895
Dapma7bEVm001233t1	5968	3814	4431	4290	5067	6660	7507	5360	3848	4125	4470	4451	6426	6357	4520	3980	4306	4948	4721	6056	4158	4456	3541	4466	4632	4823	3799	4262	5924	4927	6183	5063	4539	3187	4028	2074	4629	5259	6306	4369	3632	3809	4527	5289	4759	5802	4267	4610	2898
Dapma7bEVm001234t1	4163	2530	2977	2905	3057	4438	4452	4171	2317	2523	2667	3530	3352	4393	3047	2251	2445	3225	4009	3880	3045	2526	2281	2291	2494	3667	2123	2516	2951	3148	4230	3912	2714	2338	2539	1132	2525	4742	4206	3145	2394	2748	2579	4108	2979	4341	3228	3320	1747
Dapma7bEVm001235t1	1848	2419	1758	3349	3351	4937	5453	1980	1939	1607	2417	3359	4429	1803	2599	1706	2594	3063	3716	2566	2272	1303	1623	3051	3092	1679	1730	1813	2482	3888	3827	1352	1577	1870	2740	1319	3177	2244	2596	2861	2606	3380	3375	1307	1711	3436	3007	3172	2118
Dapma7bEVm001236t1	347	256	100	759	298	524	833	168	303	110	613	429	546	309	372	146	479	294	677	170	261	99	499	372	294	146	268	118	622	364	541	137	134	282	541	111	388	225	201	395	481	632	410	398	164	535	343	354	391
Dapma7bEVm001237t1	4898	4197	4750	5866	5948	7902	7542	4832	4140	5085	4419	6198	7685	4934	5008	4458	5741	5951	6276	5859	4282	4230	4231	4869	5774	3402	3823	4162	5778	5255	6204	4365	4362	3645	5114	2729	5701	5016	5698	5284	4978	4987	4849	4706	4042	6227	4848	5572	3696
Dapma7bEVm001238t1	4537	2728	2759	3852	3808	5775	6780	3475	2599	2543	3797	4156	5125	4817	3386	2402	3432	4173	5072	4505	2811	2240	3219	3116	3691	2966	2288	2728	4571	4145	6040	3248	2738	2452	3787	1683	3576	4340	4505	3242	3233	3707	3055	4475	3087	4470	3482	4762	2831
Dapma7bEVm001239t1	451	605	441	545	617	866	1341	676	529	463	563	711	864	486	701	459	479	643	882	392	628	453	461	676	547	792	547	467	641	701	710	693	566	438	543	263	624	759	741	680	428	602	558	407	596	943	604	793	441
Dapma7bEVm001240t1	893	1567	1091	1162	721	1470	3940	786	2372	1222	1335	1911	1670	1463	2192	1133	1279	1681	2469	582	2702	1914	2039	1705	2691	1015	2482	1608	2168	2159	2234	824	1181	2041	1240	1000	2135	1053	1889	1530	1104	1976	1103	415	1689	2936	551	1555	792
Dapma7bEVm001241t1	173	98	119	130	360	560	516	208	98	134	205	341	213	221	140	89	184	307	365	176	116	128	98	223	219	185	137	124	257	412	451	239	156	100	111	119	188	284	172	126	112	276	273	199	133	207	322	352	256
Dapma7bEVm001242t1	19620	8591	11748	9044	12661	18441	17587	17478	9297	8697	10789	12279	17345	17536	10761	9250	9546	11354	14924	20612	11343	10987	7909	12872	10338	13799	11052	10844	15023	13844	17640	14298	10999	8031	8692	3877	9542	17470	17007	10297	8092	9648	15031	16859	13642	14017	11335	12834	6864
Dapma7bEVm001243t1	2825	1435	1673	2882	2467	3709	4698	2114	1364	1333	3206	2478	3284	2882	1610	1233	2860	2285	3372	2772	1477	1286	2720	2397	2274	1592	1129	1503	4051	3093	4179	1838	1498	1293	2761	988	2486	2576	2433	1735	2518	2725	2287	2746	1631	2538	2317	2696	1673
Dapma7bEVm001244t1	39811	38034	69661	40380	25366	57315	1564	67196	37786	51004	7788	31351	36725	27615	44202	49810	26220	20052	20685	99235	46284	24368	6168	21837	28785	874	24363	46576	4756	26099	13951	7802	34732	33969	25231	9778	22194	45680	67815	82886	26528	29891	38881	36349	33157	49771	23277	7195	14747
Dapma7bEVm001245t1	2307	2127	2869	4965	2168	3679	207	2161	1423	2216	1158	3189	3286	864	1798	1990	3497	2141	1437	3239	2274	975	742	1436	2759	74	1218	2215	626	1745	1472	288	1410	1846	2948	799	1535	1326	2715	2951	3141	2678	2428	1204	1096	2869	1772	562	1577
Dapma7bEVm001246t1	98	73	100	127	133	149	167	85	83	82	136	104	149	103	65	82	118	80	124	127	86	69	128	88	67	96	82	47	175	145	185	80	84	84	118	48	82	107	131	122	108	159	114	101	119	132	126	112	107
Dapma7bEVm001247t1	400	162	321	103	263	307	179	342	189	210	135	266	128	432	158	265	84	182	151	627	243	191	96	126	223	135	168	245	118	262	324	317	254	142	103	81	113	327	406	230	65	159	212	322	250	241	255	151	90
Dapma7bEVm001248t1	1235	1136	754	1024	1343	1830	2767	1306	898	921	1214	1397	1782	1442	1139	873	989	1362	1787	973	1100	898	942	1124	1117	1645	878	895	1378	1603	2089	1415	1044	890	957	536	1299	1575	1491	1288	870	1291	1062	1199	1018	1813	1232	1741	894
Dapma7bEVm001249t1	1435	1327	1181	1690	1625	2369	3306	1505	1277	1143	1772	1815	2430	1465	1663	1062	1465	1700	2059	1319	1307	1152	1465	1418	1503	1523	1112	1159	1944	1871	2659	1409	1172	1024	1579	669	1810	1857	1745	1488	1325	1469	1289	1167	1435	2427	1418	2031	1231
Dapma7bEVm001250t1	2449	2171	1910	2594	2904	3922	4578	2240	2191	2141	2452	2680	3844	2664	2663	1975	2641	2537	2948	2801	2244	1917	2028	2499	2892	1986	1934	2051	3198	2714	4228	1932	2071	1968	2375	1206	2903	2468	2865	2599	2355	2843	2136	2194	2008	3249	2159	2763	1921
Dapma7bEVm001251t1	791	589	751	876	605	883	230	968	420	706	292	557	510	676	625	764	693	567	419	1631	575	384	205	268	613	246	380	655	222	505	381	309	547	469	560	144	290	989	1093	1026	660	533	548	783	407	819	635	191	330
Dapma7bEVm001252t1	3326	3043	3994	11862	8404	10568	967	3527	2155	3206	3062	7560	8922	1579	3339	3955	11802	5979	4771	7074	3939	1882	2026	4526	8852	113	1885	3397	2145	5293	4817	403	2646	3251	7787	2357	4620	2757	3822	4798	9684	8202	8479	1825	1648	3794	6221	1350	4408
Dapma7bEVm001253t1	517	396	348	452	393	584	956	463	405	313	422	505	713	578	523	365	308	475	716	463	444	356	304	516	387	514	411	312	441	512	652	480	363	391	365	172	480	517	609	503	316	505	434	419	494	718	421	461	334
Dapma7bEVm001254t1	21770	28432	26042	16545	9382	21334	26747	19899	35116	24061	12199	36194	14358	35474	33514	21587	10708	39363	32163	17942	43006	22259	20566	14400	31036	11245	34430	23601	17133	16706	24453	22102	20643	29245	15774	13283	21665	21113	38581	31775	11876	19014	15998	14398	29279	45450	11754	17123	9016
Dapma7bEVm001255t1	18347	14184	26519	4926	5876	4900	128	24851	12015	22361	1184	2878	3047	15317	18799	23123	7300	3998	5679	55296	17854	8610	669	1702	2306	411	7794	19460	709	2506	1239	3298	13708	11678	3503	629	1985	20412	21951	21849	2648	4487	2763	18943	11383	16740	5092	744	1903
Dapma7bEVm001256t1	3267	1890	2072	2252	2497	3709	4518	2741	1712	2024	2342	2633	2921	3343	2027	1792	2302	2552	2951	3107	2107	1880	2081	1905	2359	2584	1587	1882	3019	2854	4473	2598	1998	1748	2249	1175	2139	3319	2973	2097	1905	2520	2099	3466	2081	3219	2347	2864	1899
Dapma7bEVm001257t1	729	672	535	751	792	1155	1611	732	696	562	668	726	1133	866	926	525	655	755	1056	597	689	590	588	768	661	922	628	617	738	921	1106	750	670	587	589	350	945	953	842	799	547	825	638	642	568	1149	719	982	570
Dapma7bEVm001258t1	17004	20421	12855	15493	20815	29024	48814	18825	18707	14247	16983	21823	30667	17616	21898	14320	14729	20700	29197	14139	19356	16237	13489	21754	19755	27475	16520	16205	20747	24070	38185	20101	17206	16172	13070	8660	23892	22537	23908	20895	12126	22749	16680	13127	18255	31806	18276	22884	14853
Dapma7bEVm001259t1	434	671	430	497	630	729	1202	633	537	476	527	627	1025	390	740	498	438	619	831	284	567	522	470	661	526	771	528	461	707	547	737	618	551	500	393	265	703	681	740	747	442	527	447	263	598	989	508	771	399
Dapma7bEVm001260t1	951	1703	850	1717	637	1469	1679	875	1982	1174	1430	2024	1236	1811	2282	887	1186	1893	2777	782	2506	677	1369	1126	1416	561	2011	1023	1407	1332	1553	743	721	1747	1506	675	1690	1185	1908	2041	1000	1660	922	892	1188	3043	815	1140	650
Dapma7bEVm001261t1	12151	7476	10821	14566	13190	14916	19278	9595	8692	10270	13266	13692	22222	12816	9633	8764	14079	16129	12217	11428	8320	11656	9328	12366	15308	6436	7145	10012	15475	9891	16473	10210	9350	6238	11831	6565	14155	9275	13021	8104	11379	9968	8501	8878	10374	12359	10983	9453	8216
Dapma7bEVm001262t1	1687	1866	1285	1513	1750	2260	3322	1601	1743	1486	1655	1904	2148	2042	2097	1396	1712	1901	2300	1875	1641	1311	1677	1685	1987	1699	1735	1473	1939	1979	2336	1574	1529	1766	1383	924	2178	1856	2084	2013	1333	1985	1392	1569	1473	2659	1467	1725	1050
Dapma7bEVm001263t1	3847	1622	2781	12137	7259	10985	16626	4586	2213	1576	13681	6621	7164	5296	2191	1910	9102	6742	5808	3592	2323	2508	10247	3244	4465	7838	1985	2012	12554	7830	8736	5731	1993	1501	10655	2082	4098	7221	3512	2093	7104	4451	6753	4373	3089	2988	9229	10681	3653
Dapma7bEVm001264t1	78067	84118	68708	60090	56757	78784	84210	62164	72911	62636	54666	74304	86628	78691	100343	65202	62403	76394	100559	98875	90259	61983	41161	59617	65118	45081	69595	65392	58005	61077	91899	57642	59144	63089	51241	28498	74477	72273	86040	85407	48232	65415	49884	78353	74128	122766	51270	59738	42971
Dapma7bEVm001265t1	1752	1519	1558	2871	2003	3566	3979	1262	1423	1007	2400	2893	5040	1848	1751	1090	2030	2972	4066	1375	1841	1326	1717	3245	2453	979	1349	1109	2552	2512	3213	1370	1158	1141	2106	1032	3095	1493	2212	1594	1990	2492	2574	1531	1715	2383	2436	2544	1593
Dapma7bEVm001266t1	4069	4307	5662	5876	2402	8392	179	4041	2694	2734	1302	4432	4756	1496	2469	2872	2686	2135	2072	6773	4249	1479	922	3321	4024	116	2562	3277	810	4092	2617	595	3156	3888	3830	1241	3092	3378	5918	7613	4388	5885	5607	4028	2448	5543	2787	1303	2809
Dapma7bEVm001267t1	2088	2087	1985	2052	1935	2494	2218	1878	1395	1722	1472	1778	2164	2233	2086	1819	1971	1794	2056	3436	2042	1474	1243	1559	1866	1299	1602	1923	1735	1854	2283	1422	1739	1545	1723	776	1818	2218	2525	2276	1866	1874	1400	2038	1545	2619	1670	1455	1191
Dapma7bEVm001268t1	1637	3712	2849	2290	4811	5265	8610	1621	3502	3794	3657	1561	3336	2281	4146	4100	2855	1534	2358	1248	3567	5463	2209	2933	2180	3082	2984	4497	4529	6311	4500	1869	4804	3147	2182	874	2607	2121	5783	3536	2689	3473	4625	914	4396	5451	2575	4028	2210
Dapma7bEVm001269t1	140	76	76	71	67	77	75	88	84	67	47	41	59	120	105	60	49	33	36	83	108	72	36	50	40	142	77	59	60	73	119	138	75	84	59	28	54	135	143	114	59	36	61	129	86	122	37	89	47
Dapma7bEVm001270t1	1230	895	779	1572	1999	2672	3454	1091	820	794	1666	2472	2506	1400	947	702	1736	2408	2579	1083	911	879	1555	1573	2021	990	812	801	2412	2132	3720	1151	744	733	1660	931	1958	1381	1102	844	1443	1776	1607	1112	851	1300	1905	2256	1223
Dapma7bEVm001271t1	873	919	919	978	1054	1640	2155	1150	778	694	916	1484	1488	994	962	659	712	1319	1743	903	986	740	745	974	881	1359	697	684	984	1267	1733	1156	757	615	829	479	1069	1449	1294	1024	627	1097	973	978	909	1395	1222	1683	773
Dapma7bEVm001272t1	380	254	306	220	268	466	430	409	271	268	206	371	372	406	309	319	143	282	333	322	405	367	136	240	241	411	288	307	216	301	450	432	311	212	163	137	275	463	492	395	137	228	256	268	289	432	233	359	170
Dapma7bEVm001273t1	2497	2052	1506	2115	2343	3517	3819	2263	1527	1429	1679	2708	3170	2541	2178	1435	1839	2603	3091	3008	2038	1377	1504	2138	2197	2212	1557	1404	1965	2288	3472	2020	1431	1576	1791	974	2307	2594	2381	2515	1757	2082	2027	2252	1472	3124	2177	2471	1700
Dapma7bEVm001274t1	3285	3903	4955	1884	762	2141	133	3024	2656	3066	368	1108	1799	1349	2611	3040	1058	626	663	3993	3118	1869	269	1169	1115	324	1977	3002	242	820	806	658	2520	2877	903	389	892	3274	5204	6179	1124	1316	1231	1602	2302	4328	699	337	808
Dapma7bEVm001275t1	600	726	424	626	951	1302	1995	651	648	434	647	912	1482	738	833	466	651	883	1133	640	588	558	562	880	786	847	550	521	893	1019	1875	715	595	572	592	365	1045	853	771	753	538	896	707	527	549	1180	715	1040	690
Dapma7bEVm001276t1	2865	3550	2210	9481	3212	5590	16386	2579	5836	309	15867	5094	10764	3403	9745	3317	10581	2798	9780	3001	5121	2085	8843	7659	4006	4935	3814	1266	13321	6970	8537	2347	2619	4899	8516	1701	6279	3739	3518	6292	6814	9275	6323	3726	3989	7777	2677	3932	4710
Dapma7bEVm001277t1	893	1000	1249	5059	2512	4018	264	1298	789	963	951	2166	2895	562	957	971	2555	1226	994	5755	1288	1508	952	1548	2152	55	606	853	704	1770	1403	279	842	968	3126	768	1652	1665	1488	2188	4528	3149	2331	947	529	1345	2045	569	1557
Dapma7bEVm001278t1	2342	1705	1769	2342	2190	3169	3877	1934	1599	1684	2136	2372	3001	2520	2061	1420	2237	2464	2731	2250	1756	1588	1940	1934	2134	1943	1495	1671	2722	2237	3675	2033	1595	1458	2077	986	2291	2458	2314	2035	1861	1964	1663	2513	1793	2792	2005	2649	1533
Dapma7bEVm001279t1	1440	592	331	1186	1376	1635	3084	1035	612	450	1628	1192	1561	1305	804	395	1294	1063	2249	864	596	498	1417	1192	864	1665	615	430	1984	1568	2150	1048	492	588	1298	393	1184	1346	789	721	1235	1370	1155	1775	663	1197	1399	1743	865
Dapma7bEVm001280t1	16457	25380	34245	10407	15591	36332	42664	22213	31612	27467	13581	28275	10183	33213	30676	24019	9281	28437	10928	17683	37254	27862	17860	10938	29223	13198	33525	25108	17890	23860	38974	30951	25278	20235	12654	15013	13568	21553	35779	28996	8637	13342	22430	15885	36860	35650	20075	28684	14693
Dapma7bEVm001281t1	1710	1312	2509	579	1657	2606	833	1878	1156	1780	663	2106	1022	1823	1184	1950	610	1804	1133	2727	1703	1366	583	859	1714	356	1016	1973	796	1600	2259	1695	1676	1091	725	697	943	2099	2940	1726	524	1290	1502	1555	1998	1627	1773	912	1048
Dapma7bEVm001282t1	7833	3278	4368	6881	5900	9094	11805	5814	3370	4076	7061	5245	6681	6665	3756	3604	6903	5590	5372	6775	3408	4081	6412	4287	5341	4039	2537	4299	9480	6590	8044	5060	3879	2844	6416	2263	5170	6048	5757	3490	6146	5337	5810	6885	4539	5730	5279	7300	3934
Dapma7bEVm001283t1	1744	1598	1087	1464	2041	2833	4394	1687	1486	1109	1689	1785	2954	2135	1821	1113	1557	1831	2431	1359	1603	1269	1496	2073	1627	2337	1410	1284	2151	2282	2993	1836	1364	1315	1411	789	2008	2008	2027	1804	1441	1939	1791	1717	1511	2523	1703	2167	1376
Dapma7bEVm001284t1	2147	1889	1253	2801	3088	2987	4318	1799	1585	1372	2506	2063	3737	1592	2099	1528	3223	2024	2813	1989	1817	1614	1894	2481	2390	2021	1438	1643	3814	2435	3403	1587	1720	1459	2283	867	2582	1969	2030	1946	2970	2665	2217	1759	1459	2945	2092	2095	1658
Dapma7bEVm001285t1	77	32	256	63	127	267	242	854	43	138	82	24	25	83	41	25	86	28	30	274	51	131	88	29	26	193	29	34	89	344	105	84	153	60	75	5	14	160	172	51	68	79	172	420	159	68	139	224	76
Dapma7bEVm001286t1	3598	5198	2509	6649	3297	5324	11647	2367	6972	2702	6315	6200	5066	4571	7587	3027	5530	5208	9834	2331	6284	2717	6691	4696	4022	4253	5811	2570	6113	4826	5522	2214	2781	5876	5795	1754	5472	3540	4716	5832	4161	5916	4962	4516	4243	9184	3505	4898	3049
Dapma7bEVm001287t1	6924	4860	8981	12450	6826	11460	704	8269	3124	6114	2684	7270	8178	4840	5022	6467	7610	5410	3803	15188	5114	2989	1676	3087	6118	318	2466	6395	1460	4403	3760	1246	4474	3684	7425	1825	3032	6485	9315	7420	7852	6318	7973	5221	3987	6134	6736	1563	3822
Dapma7bEVm001288t1	2350	2771	3224	321	325	594	9	2255	1699	1960	50	418	315	1659	2386	2439	85	221	294	4454	3184	843	62	395	488	64	1664	2763	62	390	305	337	1957	2577	208	231	519	3106	3550	5024	210	375	287	2664	1802	3578	306	90	123
Dapma7bEVm001289t1	83308	23182	21950	85387	53271	76587	153087	44630	29614	11109	104740	40662	108534	56414	36233	18312	89768	31873	107623	60890	24113	24027	70107	89530	39384	51479	28689	20255	110675	69661	92615	35161	20919	27698	69936	12391	55265	41468	36387	29500	67928	72617	83160	98810	38058	39154	51731	56969	39837
Dapma7bEVm001290t1	525	199	338	262	215	321	70	363	186	278	200	188	197	346	320	284	226	149	197	597	292	162	97	120	155	102	243	236	202	201	232	305	218	189	195	85	150	417	370	279	163	197	261	515	285	321	195	136	121
Dapma7bEVm001291t1	398	346	292	418	554	633	865	395	249	317	447	482	619	415	290	248	397	454	497	433	325	314	434	443	451	506	284	323	522	583	846	401	319	259	345	165	424	408	490	360	380	455	398	516	310	433	420	580	355
Dapma7bEVm001292t1	3410	1630	2222	3257	4051	5809	7786	3321	1873	1631	4399	3159	2876	5163	2120	1965	3811	3218	2847	3030	2097	2293	4442	2508	3216	5393	2126	1845	5823	4872	4108	3314	2293	1574	3530	1517	2497	4316	2917	1932	3101	2394	3630	3668	2530	2717	3877	5367	2127
Dapma7bEVm001293t1	4461	952	679	4510	2416	2014	3927	2498	934	380	4485	967	3222	2259	1344	668	4509	697	3195	2553	715	646	3018	1989	1068	1817	948	670	4691	2284	2169	1607	689	1034	3578	249	1705	2226	951	1166	3722	2760	3417	4863	958	1785	2177	1692	1546
Dapma7bEVm001294t1	2735	3352	2925	3525	5558	6409	8805	2640	2858	3411	4951	2652	3441	3638	3398	3957	3952	2365	3738	2372	3153	4885	3350	2922	2505	4614	2759	4026	6222	6365	5557	2742	4508	2587	3348	1110	2747	3126	5726	3369	3776	4012	4763	2723	4875	4836	3522	6053	2831
Dapma7bEVm001295t1	1852	1839	1719	1478	1738	2293	2252	1855	1632	1558	1293	1536	2064	2352	2136	1540	1482	1647	1701	2201	1886	1448	1188	1336	1595	1717	1570	1515	1659	1611	1971	1593	1691	1460	1416	782	1468	2017	2145	2144	1421	1434	1346	1860	1699	2401	1490	1663	1170
Dapma7bEVm001296t1	4287	3434	3662	3693	3731	4862	6390	3789	3241	2906	3139	3923	4742	5093	4088	2916	3076	4141	4597	4919	3944	3086	2729	3101	3593	3824	3058	3082	3769	3445	4726	3745	3265	2665	3123	1610	3451	4293	4877	4007	2613	3020	3561	4356	3840	5079	3420	4105	2393
Dapma7bEVm001297t1	2316	3950	2778	2028	2500	3149	5160	2627	4112	2805	1706	2712	4538	3259	5050	2997	1972	2836	3351	2398	4157	3493	1612	3271	2866	2941	3847	2834	2261	2192	2965	2682	3253	3124	1629	1238	3347	2731	4064	4433	1651	2096	2148	1648	3369	5852	1997	2382	1631
Dapma7bEVm001298t1	2337	2478	1775	2202	2864	3820	5416	2444	2132	1636	2125	2927	3581	2714	2703	1595	2458	2635	3563	2647	2314	1884	1861	2540	2722	2998	2116	1870	2946	2826	4971	2418	2019	2023	1780	1242	3143	2817	2561	2448	1852	2715	2026	2494	2200	3422	2297	3275	1870
Dapma7bEVm001299t1	684	240	267	429	456	658	873	556	228	291	504	443	574	682	233	245	525	355	495	547	249	346	450	405	439	577	251	254	745	549	645	493	254	197	542	206	356	690	491	331	473	355	476	635	337	424	358	539	286
Dapma7bEVm001300t1	1933	1803	1342	1944	2313	3218	3933	1784	1504	1356	1762	2360	2854	2103	1832	1446	2284	2279	2375	2390	1770	1556	1780	2039	2471	1617	1599	1529	2684	2727	5290	1481	1558	1598	1837	1177	2264	2170	2130	2018	2064	2595	2117	1924	1475	2438	1922	2229	1773
Dapma7bEVm001301t1	9025	9192	7733	7666	8246	11611	15074	7895	8745	6596	6798	9666	12347	10846	10205	6716	6393	9802	12520	9491	9636	7486	5401	8555	8125	8371	8343	6846	7968	7883	14241	8679	7397	7142	6002	3790	9152	9736	10866	9726	5376	7733	6528	8816	8755	13679	7682	9136	5466
Dapma7bEVm001302t1	2414	2015	1610	1844	1810	2638	3446	1977	1900	1648	1691	2058	2784	2706	2307	1598	1684	2250	2480	2114	2138	1647	1525	1719	2071	1822	1850	1500	2154	2034	3260	1898	1715	1579	1645	984	1954	2214	2452	2084	1503	1880	1617	2216	1867	2809	1657	2283	1272
Dapma7bEVm001303t1	415	393	321	806	1084	1303	1847	415	321	261	775	1005	1330	438	404	290	787	981	1130	364	350	260	738	1015	889	465	371	288	1066	901	1144	359	381	355	811	401	1012	527	471	402	721	991	668	378	319	584	860	1074	733
Dapma7bEVm001304t1	2535	1423	1446	1669	1874	2420	3114	1970	1416	1372	1679	1812	1995	2446	1797	1370	1648	1842	1977	2046	1565	1341	1643	1437	1735	1992	1318	1430	2159	1817	3013	1922	1527	1238	1559	738	1510	2155	2252	1841	1421	1628	1502	2373	1832	2216	1618	1985	1203
Dapma7bEVm001305t1	1924	2335	3035	637	1397	2118	2378	1682	2368	2688	871	2365	1038	2661	2623	2989	831	2165	1494	2452	2975	2900	1222	1083	2307	1287	2665	3002	1241	1445	2619	1854	3061	1952	837	1019	1184	1846	3451	2512	640	1120	1477	1642	3240	2815	1343	1685	1090
Dapma7bEVm001306t1	149	104	93	57	90	123	198	171	105	101	95	138	95	174	106	103	60	147	79	138	136	103	92	84	134	164	112	101	119	142	145	188	122	70	54	75	61	137	110	116	62	54	136	94	123	165	131	126	64
Dapma7bEVm001307t1	2542	363	495	1291	2140	1633	1505	1370	324	264	1958	418	2287	1557	505	263	2023	198	1545	1260	180	446	1116	1141	683	2067	540	479	3921	1981	2780	1073	391	283	1764	171	911	1291	433	303	2415	1689	1662	2845	264	746	989	2411	800
Dapma7bEVm001308t1	1310	1244	1929	2839	2072	4381	277	2184	854	1303	681	2290	1950	758	728	1271	1717	1621	1363	4754	1182	791	346	1032	2250	113	677	1488	358	2084	1082	344	921	1012	1893	525	1148	1606	2031	1943	1813	1948	2973	1112	653	1514	2154	457	1049
Dapma7bEVm001309t1	18782	3772	8882	1896	3855	3554	3959	14111	3780	6145	2640	1511	2897	17038	4905	5674	2313	1442	2157	16076	4660	7600	1532	1820	1652	14278	4945	6736	4480	3004	4496	12695	8106	3495	2080	685	1467	12493	9005	3974	2504	2049	2570	19926	8541	5734	2989	3611	2021
Dapma7bEVm001310t1	1473	595	491	1928	1223	907	2048	657	749	293	2033	230	2859	551	969	313	1807	105	1327	605	305	381	1175	1163	392	829	913	785	3129	1890	2473	527	605	551	1412	77	1126	782	740	599	2036	2213	1320	1127	430	1276	727	1423	954
Dapma7bEVm001311t1	286	451	550	533	536	946	1223	331	410	514	641	364	335	458	570	509	453	336	592	211	506	609	449	354	234	624	405	598	695	840	538	433	601	407	449	115	337	409	983	528	447	516	634	296	853	737	464	967	328
Dapma7bEVm001312t1	6134	818	3126	694	3549	4019	1490	5459	649	2452	1258	2032	2304	5994	1004	2044	1349	2081	1884	7202	1021	2403	1013	1940	1609	3931	837	2494	1641	2357	1773	4524	2958	876	1212	617	1098	4912	4510	1180	742	715	2379	4865	2929	1391	2594	2058	1124
Dapma7bEVm001313t1	3070	1476	670	5441	3858	2697	5994	1775	1605	497	5075	914	4475	1836	2356	853	5025	596	3772	1731	1015	729	3679	2366	1010	1689	1413	756	6285	3348	4239	1415	926	1791	4486	335	2580	1698	1147	1854	5315	4780	3260	4534	1005	2945	2728	3228	2813
Dapma7bEVm001314t1	1359	1310	469	2194	954	1412	1941	792	1552	548	1475	2363	1703	1792	1337	486	1393	2577	3172	923	1652	414	2299	1293	1436	1332	1506	604	2089	1280	2584	916	402	1239	1648	761	1923	1446	1079	1438	1444	1681	741	1361	599	2946	960	1585	694
Dapma7bEVm001315t1	688	150	89	421	549	277	620	263	177	31	463	39	782	251	210	140	718	21	264	287	94	122	301	399	162	244	133	97	1395	269	994	184	105	192	338	28	248	150	124	189	880	709	361	561	106	193	230	258	356
Dapma7bEVm001316t1	71	67	56	101	69	114	200	84	52	36	80	82	131	56	92	50	84	86	151	31	98	70	93	115	72	136	71	64	137	124	108	83	75	58	70	42	116	79	110	85	69	92	97	55	66	148	86	96	60
Dapma7bEVm001317t1	2657	1937	1587	4215	5127	6612	9187	2081	1644	1405	4658	5093	5912	2817	2164	1349	4981	5122	6272	2606	1756	1572	4621	4352	4683	2350	1556	1595	6328	5236	8429	2180	1609	1681	4269	2199	4887	2669	2413	2107	4168	4575	3657	2948	1778	2781	4404	5554	3378
Dapma7bEVm001318t1	1470	1046	590	3302	4257	4708	6525	1281	912	810	3797	4064	4913	1601	1168	765	3788	4041	4204	1227	1042	937	3409	3091	3498	1604	855	792	5015	4125	6388	1351	798	917	3567	1895	3410	1880	1265	1101	3373	3643	3037	1536	856	1716	3447	4588	2964
Dapma7bEVm001319t1	1686	1233	1329	910	1141	1533	1607	1656	1150	1272	796	1102	1190	1798	1367	1182	898	1176	1023	1862	1360	1307	821	798	1073	1519	1127	1281	1172	963	1936	1506	1411	1068	854	485	770	1734	1855	1452	854	859	908	1542	1348	1749	1059	1091	782
Dapma7bEVm001320t1	1635	1316	992	1095	1582	1789	2232	1390	1071	1039	1077	1235	1711	1748	1392	1254	1533	1319	1397	1762	1368	1328	943	1353	1620	1369	1096	1133	1730	1285	2378	1211	1225	1206	1107	669	1391	1481	1571	1375	1307	1305	1172	1526	1078	1636	1173	1286	1034
Dapma7bEVm001321t1	2801	133	578	855	1597	1087	618	1580	37	332	1085	496	2309	824	184	194	1662	112	875	962	38	330	362	869	415	1110	487	654	3994	1371	2098	868	216	50	1249	25	736	1016	322	182	1641	1117	1481	2605	334	188	642	1567	452
Dapma7bEVm001322t1	854	539	602	734	855	955	1431	694	507	505	649	734	950	904	602	571	779	824	894	693	692	583	573	710	848	792	535	570	1153	677	1562	661	551	516	628	347	801	782	807	584	619	704	611	972	670	760	627	939	568
Dapma7bEVm001323t1	20909	15560	20091	22655	17537	22055	30219	15736	20362	14338	18553	20863	30124	20004	16870	11871	18705	22792	23580	28718	18381	22165	17554	21019	23638	17786	14940	16346	23996	17148	24208	19821	15804	11465	17812	8822	23593	18477	22061	18935	17646	14788	15214	16899	22168	22721	16867	18154	11375
Dapma7bEVm001324t1	424	1125	722	539	1106	1148	3025	626	970	857	658	830	3205	441	1128	878	626	1075	1345	244	1089	1130	449	2003	1334	1165	775	904	984	827	1553	809	1057	928	465	574	1848	738	1295	1237	614	913	629	183	1044	1549	730	863	876
Dapma7bEVm001325t1	23955	30058	33947	39998	40304	60628	60457	38249	30814	30106	33898	52005	57149	20040	40684	25239	31388	45970	57863	18998	38720	26807	24488	38597	39629	26458	27643	34494	34994	42590	44562	35222	27648	30494	30399	16187	40275	40728	40549	33170	27596	38733	36993	14930	27195	53929	43232	35210	24946
Dapma7bEVm001326t1	5808	3651	3414	3763	4823	5889	3666	4591	4306	5042	3265	5079	5760	3127	4155	3603	2586	4513	5044	3016	4700	3158	2670	4700	3543	2529	3865	4497	3001	3720	5185	3096	4307	4699	2481	1509	2345	3531	6881	7345	3526	3398	5016	2134	3183	8258	4041	3014	2400
Dapma7bEVm001327t1	1873	2718	2087	3448	4214	6621	8032	3556	2437	2189	3634	5230	5745	1728	3021	1791	2927	4352	6798	1497	2862	2053	2560	3800	3464	3798	2063	2650	3911	5074	6130	3461	2182	2321	3050	1650	4325	4643	3809	2751	2577	4599	3338	1369	2191	4246	4888	4855	2913
Dapma7bEVm001328t1	3087	1823	2037	2785	2958	4424	5166	3275	1771	1961	3203	3974	3597	2896	2011	1828	2393	3493	4262	2093	2342	2169	2215	2789	2841	3022	1654	2199	3443	3380	3834	2736	1898	1707	2573	1141	2664	3518	3028	1904	2084	2773	3688	2364	2168	3449	3672	3075	1807
Dapma7bEVm001329t1	9178	21419	12879	17469	21550	30619	41963	20292	16379	14384	16708	26796	32194	8632	18669	12892	13667	26454	37457	7150	18025	15791	11739	21676	19305	24391	15149	16284	18153	23100	27653	22408	15799	14622	13726	8444	24222	26517	25776	19632	12218	21524	16680	5845	15110	31840	25271	23643	14174
Dapma7bEVm001330t1	15518	21233	22793	23871	23259	33868	38854	23746	21158	19050	19322	28450	32085	14186	24077	16480	18070	27309	36869	13883	27872	19756	13266	25161	23193	18220	18693	21542	19555	24688	26090	20609	18329	19702	16449	8470	23844	26635	29148	22440	15926	24204	23966	9514	20211	34889	26775	19532	14153
Dapma7bEVm001331t1	14328	23666	14584	21221	33146	49272	67825	21577	22746	18420	23354	37530	46476	15845	30215	16419	18249	32911	49634	12467	25363	16899	16426	32771	27255	24624	19840	20604	25203	40609	46635	23005	19060	20913	17819	12954	36840	28980	26771	26007	17058	35379	25122	9842	17864	42446	31573	36591	22542
Dapma7bEVm001332t1	27448	32149	41197	57091	34021	48200	7113	18620	30559	40001	16069	40718	37953	17912	50924	37973	37883	37666	31843	65097	47899	17022	12678	26703	38324	1610	28805	33456	19644	24743	28001	5638	32826	37436	32856	16572	26020	17557	41360	66409	36354	30401	29076	12034	27375	48004	27518	15889	18760
Dapma7bEVm001333t1	11954	12276	11705	15699	15429	21534	26351	14739	12516	11320	13910	18077	21938	11452	15469	11093	13841	17165	21184	10126	14153	12128	10442	16876	16390	12431	11031	13374	16014	17116	16591	13611	12060	11914	12524	6617	17078	16346	18243	14137	12194	15351	15972	8374	12254	21659	15494	13294	9574
Dapma7bEVm001334t1	19023	31141	19293	20420	31507	46689	65201	25691	27309	24273	23398	37324	50154	23336	37217	22378	16823	33206	51781	16655	31128	22752	14936	33335	26122	30858	23836	28679	24134	39063	43346	27811	25377	25466	17636	12799	37943	34701	35977	31682	16685	35354	22676	14531	22394	51067	31048	36463	22879
Dapma7bEVm001335t1	3549	2315	2571	4004	3441	5357	4474	4074	2418	2893	3763	4555	4603	3381	2869	2246	3596	3555	4579	2708	2687	2162	2990	3178	3336	3290	2271	2948	4438	4079	4464	3787	2401	2412	3451	1398	2930	4611	3783	2992	3164	3408	3406	2997	2318	4432	3686	3269	2245
Dapma7bEVm001336t1	6031	1819	2942	4696	3739	5787	5265	6881	2360	2450	4652	4507	4799	4707	2582	2230	3638	3936	6358	3755	3227	3266	3223	4082	3386	4309	2574	2788	4885	4209	3179	4613	2310	2426	4022	1117	2729	5254	4033	2215	3383	3245	6847	4634	3116	3868	5117	3611	1920
Dapma7bEVm001337t1	8763	5646	15044	2476	6455	11454	8200	10103	7006	10223	4099	9322	3651	7674	7058	9607	2630	7109	3020	8153	10803	13033	3125	3723	6488	5346	7971	11651	3907	8145	10784	12496	9826	5793	2562	3383	2612	10538	13757	7688	1904	4050	10781	3847	14159	9687	8147	7740	4436
Dapma7bEVm001339t1	12014	13247	15343	16094	12017	19706	19482	17039	13435	12949	12649	17226	19172	10876	15328	12050	11755	16330	19828	11192	15738	12397	8844	12293	13325	11328	12080	13930	11785	13881	15555	14201	11414	11626	11597	5359	11905	17774	19079	14290	10167	13971	13001	7941	12575	20602	14901	12141	8292
Dapma7bEVm001340t1	12132	11729	12029	15953	12644	20006	20737	14715	11239	9458	13031	16509	18880	11104	13930	8786	11556	14676	19040	10684	13880	9334	8938	12452	12471	11856	10950	11239	13099	14877	15772	13582	9972	11268	11387	5450	12971	16845	16651	13130	10443	13653	12692	9112	10617	20982	14392	11993	8341
Dapma7bEVm001341t1	2930	3374	2716	4135	4156	6128	7487	3632	3038	2749	3950	5323	6212	2857	3762	2684	3368	4599	6173	2862	3673	2846	2803	4255	4065	3657	2886	3386	4130	5002	6045	3757	2750	3069	3400	1726	4317	4838	4794	3966	2948	4327	3819	2211	2968	5666	4628	4401	2900
Dapma7bEVm001342t1	7702	5959	7207	10129	8615	12806	13096	10586	6346	5835	8336	10924	11888	6979	6834	5309	7697	9651	13343	6701	7606	6163	6189	8490	8999	7526	6002	6514	8617	9482	9856	8552	5688	6091	7883	3224	7980	11164	9766	6879	6942	8785	10736	5878	6521	10722	10159	7246	5261
Dapma7bEVm001343t1	4536	5081	4772	6077	5882	9075	10487	6714	4932	4237	5708	7730	7540	4407	5485	3840	5212	7173	9569	3763	5544	4248	4276	5815	6040	6639	4692	4762	6170	7339	9458	6308	4599	4516	4792	2588	5910	8058	7382	5368	4510	6758	5858	3486	5177	8083	6869	6961	4061
Dapma7bEVm001344t1	8651	11583	13098	7990	5029	12243	14118	11063	12954	11946	6625	18462	7003	11600	12818	10305	5201	18151	14495	5616	16853	11269	9252	7101	14888	7804	13678	12585	7280	10442	11122	12292	10705	11154	7707	6619	9047	12796	19662	13791	5096	9144	8979	5184	14243	20395	7845	9878	5526
Dapma7bEVm001345t1	946	800	548	4329	3825	6155	7941	1064	729	511	4508	4984	5532	1127	910	470	3550	4562	6596	710	909	504	3569	3635	3241	1511	734	560	4938	4915	6700	1674	462	804	3996	1503	4313	2657	942	866	2887	4436	3196	1224	620	1414	4485	5053	2634
Dapma7bEVm001346t1	2439	1577	1727	2679	2284	3489	5356	3409	1744	1350	2954	3134	3342	2147	1655	1540	2148	2961	4693	1542	2082	2290	1931	2733	2261	2731	1746	1817	3035	2939	2818	3187	1728	1516	2049	862	2220	3350	3133	1661	1787	2258	3914	1858	2447	3026	3083	2670	1463
Dapma7bEVm001347t1	8807	4997	5724	9370	7488	10638	12337	8362	5291	5382	9045	8139	10726	7246	6080	5484	7731	6960	11527	5840	5750	5584	6372	8407	6829	5982	5858	6019	10337	8785	8438	7117	5800	5142	7438	2880	6905	8109	9359	5803	6817	7997	9263	6456	6262	9068	7904	7270	5058
Dapma7bEVm001348t1	5424	5411	4756	6314	6494	9992	13257	7413	4962	4478	6603	8179	9116	6051	5304	4593	5757	7833	9825	4164	5584	5641	4619	6535	6648	8812	4648	4803	7232	7740	9528	7000	5267	4502	5594	2913	6713	8071	8370	5657	4759	6478	7672	4466	5780	8139	7398	7878	4507
Dapma7bEVm001349t1	8675	6836	7306	7831	9098	12596	13238	9510	7128	7140	6990	9803	10734	8246	8193	6853	7605	8565	9469	9264	8196	7385	5497	8052	8816	7530	6322	7888	8288	9644	11215	8165	7497	6725	6433	3786	8138	10190	10055	8202	6235	7762	8424	6104	7234	11577	7933	7424	5438
Dapma7bEVm001350t1	6577	5341	5035	7132	7093	10433	10690	6521	5624	5244	6630	8571	9975	5747	6412	4796	6679	7925	9062	5934	6345	4931	5328	7058	7656	5650	5095	5866	7931	7934	9544	6115	5086	5090	6211	3319	7551	7464	7950	6064	6094	6983	6816	4621	5206	9457	6820	6291	4574
Dapma7bEVm001351t1	7070	3476	4810	6284	5283	8171	7981	7745	3506	3480	5557	7277	7042	6545	4197	3488	4738	6047	8682	5589	4895	4496	3620	5598	6065	4308	3774	4346	5493	5587	6772	5743	3853	3516	4898	2032	4708	6916	6545	4265	4319	5399	8295	5394	4681	6256	6597	4436	3189
Dapma7bEVm001352t1	3229	3078	2487	3051	3702	4947	5813	3513	2778	2883	2963	4161	4243	3026	3384	2561	2840	3623	4388	2854	3173	2579	2438	3077	3421	3408	2504	3095	3379	3885	4343	3287	2814	2551	2829	1519	3444	3987	4168	3498	2616	3399	3079	2463	2863	4965	3516	3351	2179
Dapma7bEVm001353t1	3607	3238	3231	5117	5238	7643	8788	5477	3296	2961	4764	6078	6486	3319	3555	2753	4259	5511	7498	2896	3889	3438	3651	4437	4890	4715	3351	3444	5322	5870	6867	4722	3202	3051	4326	1951	4710	6097	5025	3566	3954	5167	5921	2941	3452	5257	5859	5386	3257
Dapma7bEVm001354t1	5944	5391	4511	4107	4275	6416	7001	6628	4885	4798	3705	5239	5952	5658	5964	4204	3465	4646	6289	5281	5372	4113	2907	3877	3959	6678	4688	4901	4451	4781	6762	6282	4679	4624	3603	1791	4265	8129	7474	6001	3135	4525	3509	4869	4547	8725	4508	4671	2996
Dapma7bEVm001355t1	4220	3106	2424	2587	2907	3977	4783	4269	3117	3011	2382	3076	3311	4187	3538	2715	2338	2861	3395	3403	3196	2563	1765	2345	2517	4221	2743	3080	2786	2898	3901	3953	2828	2684	2301	1168	2496	4813	4644	3597	2127	2820	2314	3453	2812	5588	2784	2729	1755
Dapma7bEVm001356t1	5125	4844	7773	7083	2677	7494	218	5000	3599	5001	1375	5571	5329	1502	3331	4113	2684	2205	1473	7985	5805	2478	950	2868	4194	206	3320	5647	655	3013	3262	702	3871	5396	3638	1278	2827	4542	8142	9883	4718	5493	4487	2554	2989	7935	2997	832	2639
Dapma7bEVm001357t1	3344	3242	3372	3990	4475	5835	6148	5019	3041	3541	3401	4869	4707	2944	3553	2892	3473	4805	5559	2866	3681	3341	2572	3621	3799	4253	2867	3818	3978	4749	5179	4723	3338	2894	3211	1727	3658	5678	5116	3751	3087	4184	4018	2267	3303	5510	4719	4077	2623
Dapma7bEVm001358t1	5549	6387	5289	6823	7545	11856	14720	7886	5660	5312	6617	9700	11551	6068	7118	4840	5702	8233	12551	4912	6424	5199	4606	7632	6980	7601	5200	5576	6574	9163	10713	7416	5262	5101	5590	3083	8067	9253	8615	6791	5031	8240	7704	4366	5774	10036	8220	8953	5349
Dapma7bEVm001359t1	7668	7408	6719	7956	10134	13153	16448	9171	7218	7091	7939	10754	12443	7056	8939	6412	7190	10278	12904	6103	8443	7273	5886	9413	9079	8933	6866	7893	9326	11160	13027	9148	7298	7057	6850	4062	9844	10600	10351	8052	6270	9161	8089	5290	7217	12946	9419	9088	5937
Dapma7bEVm001360t1	1583	650	928	1362	1071	1907	1795	1552	890	719	1211	1818	1962	1848	965	792	942	1630	2084	1224	1020	1070	775	1576	1326	906	940	844	1096	1268	1361	1251	797	682	1021	434	1177	1288	1503	791	945	1123	1868	1360	1026	1450	1542	1122	741
Dapma7bEVm001361t1	3818	3619	3411	4429	4559	6590	6804	4112	3209	3184	3731	5059	5561	3516	4012	3040	3485	4761	5325	3465	3868	2862	2779	3699	4100	3589	3238	3648	4276	4825	6084	3853	3308	3088	3563	1786	4309	5190	5082	4313	3254	4313	3745	3003	3370	5739	4648	4424	2975
Dapma7bEVm001362t1	4190	1764	2345	2900	2631	3955	3679	4187	1943	2134	2702	3502	2546	3537	1840	1948	2055	2954	3637	2605	2016	2322	1832	2447	2693	3011	1752	2489	2394	2937	2504	3087	1986	1606	2480	884	1778	3779	4005	2304	2231	2286	4657	2991	2640	3224	3783	2410	1473
Dapma7bEVm001363t1	4346	5065	4408	4532	4981	8170	10665	6415	4986	3694	4526	6192	7342	5106	5674	3900	3371	5539	7884	3935	5430	4190	3124	4827	4480	6804	4663	4454	4537	5991	7126	6196	4391	4078	3608	1850	5386	7264	6975	5503	3130	5380	5101	3562	5081	8593	5486	5793	3564
Dapma7bEVm001364t1	2675	2379	2333	2747	2551	3779	4563	2945	2355	2151	2933	3233	4048	2938	2651	1726	2291	3280	4450	2062	2815	2087	2166	2600	2574	3174	2339	2238	3387	3027	4187	3159	2103	1887	2356	1188	2891	3896	3786	2882	2244	2893	2286	2457	2211	4064	2595	3085	1609
Dapma7bEVm001365t1	2760	2601	1984	2970	3241	5010	6190	3239	2326	2122	3062	3819	4483	2768	2962	1882	2606	3467	4601	2262	2581	1932	2325	3041	2765	3628	2129	2375	3397	4011	4797	3235	2161	2116	2716	1310	3312	3859	3820	2781	2302	3431	2681	2175	2365	4373	3338	3712	2273
Dapma7bEVm001366t1	2521	1248	1064	2102	1414	2528	3157	2319	1515	1241	2075	2595	2040	2966	1402	1151	1563	2411	3160	1734	1673	1344	1846	1746	1943	1831	1529	1266	2088	2082	2068	2020	1156	1268	1726	752	1596	2214	2508	1410	1407	1880	2362	1983	1541	2471	1886	1621	1098
Dapma7bEVm001367t1	11233	13125	14397	20226	18123	26102	30514	20520	12519	11328	18733	23699	23673	9171	13995	11091	16590	21911	32575	9888	15044	13074	14493	17767	17284	17561	12734	12500	20244	20027	19703	17753	12327	11528	16275	7104	18764	21521	20497	13917	14013	18171	21995	8813	15926	21449	21202	17507	10748
Dapma7bEVm001368t1	11311	11363	10817	13750	14790	21294	23937	13813	10556	10668	12015	16612	19181	11284	13559	10346	11733	14649	17991	10076	12274	9654	9089	12992	13917	11671	9831	11665	13907	15948	18630	12633	11033	9973	11225	6223	14849	15297	15112	12965	10442	14113	12671	8663	10490	18386	13589	14692	9743
Dapma7bEVm001369t1	5970	4808	4431	6059	6063	8654	11499	6217	4735	4408	6131	7061	8459	6396	5806	4063	5398	6755	8124	4797	5118	4450	4853	6230	6335	6340	4211	4936	7445	7045	8546	6506	4796	4172	5213	2779	6765	7369	7156	5619	4777	5939	5302	4972	5207	8344	6052	6381	3829
Dapma7bEVm001370t1	3708	2963	3712	4982	4706	7296	7865	4325	2947	2614	4290	5617	6534	3490	3734	2559	4064	5075	6470	3672	3670	2676	3330	4851	4567	3131	2806	3111	4604	5311	5756	3914	2872	2837	4213	1920	4578	5014	4619	3400	3687	4469	4879	3132	3265	4893	5085	4203	2849
Dapma7bEVm001371t1	5535	4081	3882	5945	4797	6984	7467	4932	3743	3900	4853	6134	6600	5575	4683	3456	4991	5621	5698	4599	4696	3670	3750	4406	5406	4814	3630	4065	5473	5298	6584	4526	3874	3849	4903	2267	4788	5837	6423	5172	4587	4935	4541	4203	4124	7159	4870	4268	3108
Dapma7bEVm001372t1	3796	2606	2376	7758	3445	6237	6231	4161	3552	1887	6200	7683	4627	3574	3701	1829	5530	6078	9278	2524	3647	1773	5596	4211	4662	2888	3695	2326	6205	5508	5556	3273	1700	2976	5555	1868	4506	4994	3677	3358	4461	5872	5680	3334	2734	6199	4613	4248	2432
Dapma7bEVm001373t1	8766	5767	7306	14361	12281	18427	15498	9107	5644	6368	10733	13782	14926	7560	6650	5441	12011	12599	12354	8449	6551	5600	8471	8938	11542	5887	4910	6825	12106	12245	13839	7341	5806	5817	11390	4835	10190	9960	9346	7436	10603	11950	11329	6652	6179	9849	12486	9540	7144
Dapma7bEVm001374t1	2909	881	708	4475	3520	4100	5623	1745	1005	725	4578	3184	3976	2285	1585	639	3649	3012	4075	1070	672	448	2774	2512	2130	1099	1036	816	4243	2698	4609	2322	794	1044	3289	966	2608	1827	1539	1620	3145	3524	3088	2948	1053	2046	3925	2420	2288
Dapma7bEVm001375t1	3961	3838	4456	1997	1974	3528	2792	3880	4417	3390	1860	2599	3055	3393	4260	3387	1294	2188	2297	2833	5613	3027	1454	2457	1831	2086	4911	4062	1843	2450	2690	3589	3589	3608	1668	855	1797	3552	5754	4202	1412	1987	2476	1990	4599	5878	2469	2021	1317
Dapma7bEVm001376t1	2196	1889	1781	2858	2617	4050	4719	2598	1870	1736	2717	3148	3559	1939	2296	1507	2632	2850	3543	1831	2073	1592	2084	2428	2519	2532	1492	2033	3174	3161	3923	2441	1743	1826	2543	1081	2560	3073	2791	2160	2309	2754	2541	1752	1830	3335	2820	2630	1681
Dapma7bEVm001377t1	4115	4018	3750	4489	4143	5770	7447	4750	3945	3656	4266	4823	5943	3937	4413	3312	3795	4630	5906	3326	4290	3615	3115	4290	3976	4460	3620	3845	4936	4567	5538	4605	4008	3514	3677	1835	3994	5545	6122	4484	3174	4284	4092	3092	4099	6797	4294	4008	2679
Dapma7bEVm001378t1	4944	4332	5002	2996	3784	6091	8578	6612	4817	4612	3643	5057	4284	5940	5189	4467	2503	4705	5189	3601	5238	6499	2890	3276	3765	5585	5325	4676	4167	5079	5209	6636	5156	3886	2695	1697	3218	6375	7342	4790	2078	3320	5207	3647	6550	7481	4814	4911	2507
Dapma7bEVm001379t1	3440	3006	2754	3502	3536	5142	5008	3687	2530	2821	3015	4380	4606	3312	3037	2455	2726	4198	4984	3037	2999	2385	2075	2788	3045	3456	2361	2736	3019	3584	4516	3375	2550	2317	2854	1436	2995	4304	4286	3398	2503	3243	2759	2538	2601	4631	3689	3623	2388
Dapma7bEVm001380t1	4183	3923	3326	4743	5002	7451	8283	4421	3380	3065	4425	5496	6590	4332	4282	2760	4037	5157	6731	4060	4150	3024	3385	4714	4567	4527	3207	3664	4794	5600	6498	4197	3181	3230	3780	2165	5237	5581	5588	4342	3593	4925	4274	3397	3550	6251	4876	5031	3400
Dapma7bEVm001381t1	1317	358	784	821	894	1313	1625	1377	549	571	1089	995	926	1118	444	529	823	870	1239	768	556	830	851	749	781	1375	627	595	1163	1001	1106	1243	568	460	751	279	526	1350	1158	462	574	751	1302	941	947	830	1249	830	483
Dapma7bEVm001382t1	5761	4562	3817	4376	4546	6378	7023	5884	4133	4360	3793	5227	5705	5570	4686	3767	3873	4887	5743	5240	4432	4086	3202	3613	4061	5811	3686	4287	4459	4727	6531	5294	4124	3803	3782	1789	4090	6770	6785	5096	3410	4502	3505	4823	4370	7214	4632	4535	2973
Dapma7bEVm001383t1	1232	1960	1417	2215	2675	3787	5275	1539	1655	1625	2357	2020	2320	1276	1634	1435	1904	2052	3307	880	1588	1858	1506	1941	1550	2064	1391	1912	2696	3224	3215	1569	1918	1332	1592	669	2027	1918	3142	1889	1593	2410	2160	939	2411	3236	2636	3068	1367
Dapma7bEVm001384t1	4378	4131	3768	4851	4417	6890	7527	4936	3784	3567	4344	5620	6474	4840	4307	3634	3871	5676	6688	3925	4050	3393	3566	4504	4591	4688	3761	3739	5018	5176	5929	4890	3739	3579	4006	2142	4552	5527	5763	4719	3659	4551	4245	4204	4219	6671	4548	4929	3052
Dapma7bEVm001385t1	3162	3863	2681	3767	4054	5920	7228	4968	3357	3215	4117	4494	5678	2921	3597	2777	3730	3935	5122	2752	3365	3137	3282	3360	3820	6081	3114	3287	4699	4739	5716	4868	3468	3182	3541	1643	3839	5738	5576	3870	2992	3806	3412	2564	3352	5803	3914	4583	2743
Dapma7bEVm001386t1	1529	1828	1221	4138	5929	8200	14378	1310	1552	1014	4996	6384	9045	1554	2160	1086	3551	5638	10269	1322	1952	1252	3391	6793	4684	1638	1583	1258	5292	7390	8610	1556	1334	1575	3465	2052	7010	2126	2002	1804	3260	6742	5616	1027	1545	2854	6537	6840	4016
Dapma7bEVm001387t1	7027	5660	5709	10249	6596	11541	9744	8020	5504	4482	7035	9693	9447	6161	6253	4227	7088	7856	9849	6440	6329	3982	5658	6183	7099	5567	5134	4883	6638	7122	7801	6635	4809	5330	7188	2439	5643	7833	8025	6972	6545	6894	8611	5596	5945	9804	7923	5907	4213
Dapma7bEVm001388t1	12239	9679	9724	12177	11100	17358	21351	12631	9000	7034	11086	13258	15623	13275	10462	7281	9461	11934	17197	11690	10754	8218	7597	11901	11152	12684	8386	9256	11068	13104	14378	11760	8855	8442	9327	4200	11257	14279	15972	11213	8637	11836	13248	10532	10645	16173	12867	10789	6582
Dapma7bEVm001389t1	6389	5600	5563	7518	8506	11717	12912	7504	5846	5756	6561	8522	9594	6845	6704	5344	6312	7585	9249	6390	5833	5872	4969	6455	7027	6741	4873	5879	7408	8519	9806	6333	5581	4741	6066	3131	7074	7879	8359	6325	5401	7234	7110	4949	5747	8743	7950	7707	4729
Dapma7bEVm001390t1	8683	5250	6226	12190	9098	14123	17330	8697	4841	4933	11814	10333	13516	7233	6185	4706	10504	9721	14134	6798	5538	4565	8918	9366	8703	5631	4328	5749	13434	11250	12131	8292	4798	4455	10604	3851	9640	9686	8386	5675	9458	10161	9438	7104	5811	9670	9286	9933	6457
Dapma7bEVm001391t1	2901	2802	2424	2958	3775	5895	7209	3708	2843	2180	3022	4241	5489	3124	3441	2083	2509	3723	5466	2427	3037	2261	2249	3660	3079	3813	2512	2495	3328	4510	5633	3456	2544	2265	2636	1478	3852	4231	3953	3078	2084	3906	3429	2548	2682	4589	3577	4118	2591
Dapma7bEVm001392t1	1012	2005	1889	1738	1452	1895	1761	1706	2155	1521	1424	1960	2125	846	1873	1229	1461	2095	3553	876	2167	1507	1095	1783	1691	1095	1716	1605	1447	1384	1501	1642	1694	1581	1241	573	1565	2032	2332	1761	1232	1657	1374	728	1407	3092	1987	1029	938
Dapma7bEVm001393t1	752	311	336	619	558	766	914	876	292	289	665	633	698	728	241	323	540	520	929	651	343	385	551	496	471	853	248	388	866	669	790	644	316	268	578	163	466	906	632	313	527	572	621	749	438	630	751	556	367
Dapma7bEVm001394t1	1536	863	1294	786	685	1381	1303	1720	1123	1046	899	1409	680	1729	1281	887	647	1261	1319	1362	1330	1052	850	648	993	1126	1228	1211	897	1013	1171	1673	1080	1014	862	425	692	1750	1931	1226	568	723	893	1295	1492	1705	912	971	528
Dapma7bEVm001395t1	4274	3504	3558	4495	3996	6045	6334	4234	3300	3264	3862	5115	5131	4628	4157	2992	3987	4585	5028	4157	4044	3047	3190	3862	4486	3389	3138	3698	4618	4463	5350	3973	3308	3237	3665	1950	4057	4749	5193	4252	3387	4021	3915	3611	3575	5809	4037	3810	2458
Dapma7bEVm001396t1	11128	8986	10015	9981	7347	10075	3131	14116	6778	10205	3621	8435	8314	9337	8806	9711	8686	7110	7197	24194	8843	6370	2362	4024	6708	6721	5537	9915	2831	6076	4731	5339	7160	7462	6807	1997	4451	13954	14784	12697	6882	6514	6555	9799	5531	13334	7026	2811	3898
Dapma7bEVm001397t1	23413	28744	22114	25972	32477	47866	76286	33922	25220	19258	27851	36306	42942	23305	29963	19756	23509	35371	51633	19372	28587	25968	20344	34465	29991	41962	21637	25405	32971	39386	48989	34228	24698	23824	20785	13568	38910	41370	37932	28256	19709	36246	29041	17357	27060	45351	32999	34873	20972
Dapma7bEVm001398t1	985	541	570	943	781	1187	1113	1393	510	649	959	977	831	907	580	512	773	879	1049	585	529	519	714	642	669	1147	489	630	938	1017	872	1031	518	475	928	324	681	1405	889	575	701	762	941	923	604	1010	872	843	515
Dapma7bEVm001399t1	4087	3220	2623	3301	3434	5067	5423	4196	2955	2820	3305	3774	4346	4140	3189	2427	2903	3385	4279	3535	3072	2469	2504	2690	3142	4706	2656	3191	3310	4209	5235	3757	2877	2669	2947	1338	2949	5163	4861	3585	2599	3592	2691	3183	2826	5009	3420	3384	2301
Dapma7bEVm001401t1	5527	3313	2761	9178	6405	7417	11727	7293	4264	2936	8377	5751	6458	3582	5176	2681	7062	5037	11621	3564	4443	3012	6160	5742	4318	5998	3810	2960	7814	6176	6434	5357	2830	3748	6725	1403	4815	7363	4617	4125	6037	7537	8230	5616	3871	6771	7872	5837	3613
Dapma7bEVm001402t1	2287	645	1220	745	1005	1735	1237	2432	777	1023	864	1380	1119	2310	700	967	642	1011	921	2137	1002	1146	537	798	862	1534	769	1205	825	1048	1191	1838	1101	812	806	369	565	2058	2220	1066	704	775	1525	1463	1228	1523	1291	796	701
Dapma7bEVm001403t1	1305	1566	1069	1622	2069	3026	3711	1788	1386	1170	1550	2157	2921	1327	1727	1077	1494	2015	2615	1125	1522	1299	1235	1870	1918	1981	1306	1218	2027	2217	3432	1698	1353	1309	1442	785	2096	2160	1949	1703	1308	2027	1639	1180	1296	2504	2074	2191	1498
Dapma7bEVm001404t1	4856	1370	1112	7304	4055	4552	8025	3278	1343	796	7267	2362	6391	2745	1903	961	5657	1759	6563	2394	1219	1003	4993	3829	2017	3227	1586	1068	8885	4824	7051	2980	1144	1455	5133	708	2914	3431	1828	1608	5939	5901	5174	4511	1323	3018	3970	5174	3028
Dapma7bEVm001405t1	4854	5527	4901	6630	6201	9125	10784	5253	4953	4182	5547	7371	9550	4542	6201	3800	5491	6706	8860	4449	5535	3830	4160	6778	6813	5042	4526	5233	5969	7104	9265	5160	4676	4827	5095	2886	7533	6568	7490	6815	5072	7149	5192	3524	4848	9143	6017	5694	4222
Dapma7bEVm001406t1	2778	4334	3259	4175	3794	5253	5806	3984	3320	3039	3709	4772	5584	2419	3857	2851	4275	4822	5224	3585	3865	3182	2555	3094	3818	4665	3040	3425	4206	3744	5768	3929	3274	3023	3681	1798	3801	4837	5015	4021	3265	3663	2909	2281	3319	5726	3578	3664	2659
Dapma7bEVm001407t1	14548	10863	11217	13359	12806	15549	13052	12220	8661	9957	10896	14363	15997	11528	12471	9610	12491	13149	18110	16515	11598	7692	8193	11057	11046	9306	9808	11220	12556	12570	15173	11342	9816	9962	11054	4680	11630	16766	14835	14213	10738	12066	10189	12334	9235	18200	12753	10252	7427
Dapma7bEVm001408t1	602	606	259	1509	818	1078	3354	417	679	206	1429	656	1305	470	741	261	1383	554	1737	260	551	321	1459	1047	528	785	558	254	1684	1260	1637	472	410	668	1120	272	1003	687	490	715	1088	1443	890	542	583	1242	894	880	752
Dapma7bEVm001409t1	4267	2819	2089	3845	5102	6645	7778	4613	2932	2889	4548	5580	6437	4706	3235	2412	3954	5061	6605	3074	2780	2471	3533	4336	4052	5600	2538	2945	5475	5371	6982	4406	2646	2328	4131	1973	4345	5763	4572	3479	3740	4485	4057	3779	2612	5238	5054	5416	3350
Dapma7bEVm001410t1	11156	7889	8393	13698	12007	17000	20048	10606	7657	7669	12423	13096	15035	10371	9112	7122	12615	13168	14486	10594	8096	7278	9949	9791	11413	8453	6586	8422	14301	11955	15527	10280	7739	6502	11752	4865	11306	11623	11726	8472	10091	10479	10281	8939	8474	12604	10846	11241	7041
Dapma7bEVm001411t1	538	335	294	1289	1263	1705	2741	386	290	251	1657	1385	1587	515	412	284	1162	1109	2216	362	397	317	1087	1285	891	720	343	280	1669	1504	1802	442	278	319	1113	437	1199	597	489	386	1023	1483	1180	440	369	607	1385	1534	808
Dapma7bEVm001412t1	9114	2125	3989	6346	8123	10208	6600	6873	2015	2508	6955	5027	8890	5558	2777	3005	5844	4648	6575	8178	2185	3048	4230	5354	3646	3825	2374	3410	7794	6705	6733	5464	3522	2234	5816	1352	3368	6138	5529	2861	5112	4579	9312	5826	3699	4081	7568	5571	3352
Dapma7bEVm001413t1	3704	2998	2967	3564	3576	4527	5192	3698	2711	2904	3099	3746	4351	3266	3620	2655	3426	3268	4186	3967	3119	2906	2516	2935	3400	2961	2512	3094	3665	3406	4305	3315	3037	2652	3053	1440	3404	4107	4323	3668	2904	3247	2851	2966	3005	4763	3283	2962	1984
Dapma7bEVm001414t1	3375	2360	2311	5238	2948	5037	7959	3248	2673	1858	4643	4743	4374	3638	3062	2003	3753	3898	6316	2800	2822	2094	4055	3779	3610	2882	2636	2047	4494	4015	4948	3007	1955	2362	4063	1472	3425	3867	3844	2961	3039	4312	4706	2952	2797	4294	3682	3608	2576
Dapma7bEVm001415t1	15201	18763	12213	16342	19213	28349	37371	18811	15446	15753	17141	22171	28110	14031	19448	13326	14694	22363	27562	11775	16350	13991	13872	15667	16563	26133	14572	14255	20102	22229	31338	19927	15650	13941	15558	8887	19806	24006	24220	20583	13084	19432	14063	11513	16377	29328	18666	25180	13840
Dapma7bEVm001416t1	1184	1675	1294	1622	1562	2439	2741	1578	1436	1170	1360	1924	2291	1284	1760	1104	1355	1759	2231	1163	1568	1240	1138	1419	1534	1717	1325	1412	1579	1845	2670	1689	1385	1306	1249	723	1717	2151	2216	1885	1110	1615	1369	976	1525	2480	1573	1646	1125
Dapma7bEVm001417t1	7764	1791	1861	3331	1847	1623	3121	2516	1879	1256	2553	837	2119	2115	2810	1382	2303	640	2051	3135	1904	1852	1959	1432	612	3122	2198	1734	2697	1579	2225	2439	1793	2470	2160	260	1259	3449	2517	2702	2202	1869	1452	3587	2348	3506	1660	1322	1225
Dapma7bEVm001418t1	2364	2863	2209	2318	2585	3644	5022	2817	2574	2226	2334	3106	3822	2375	3251	1937	1835	2807	3473	2301	2832	2032	1577	2293	2250	2840	2217	2410	2408	2973	4026	2939	2316	2328	2033	1032	2692	3545	3606	2992	1745	2590	2078	1786	2425	4403	2614	2716	1759
Dapma7bEVm001419t1	7084	8466	7445	5688	3959	6677	7037	6237	8198	6551	4715	8789	5521	8622	9364	6299	4273	8250	9158	6528	10233	6025	4423	4449	6670	4317	8590	7175	4874	5564	6763	6800	6328	7741	4773	3167	5743	7779	11115	9567	4162	5684	4781	5173	7752	13873	5207	4988	3316
Dapma7bEVm001420t1	2618	2549	2161	2957	3157	4870	5755	3159	2294	1883	2962	3192	4216	2645	2647	1934	3022	2983	3865	2344	2479	2015	2202	3085	3006	3026	2174	2186	3627	3624	4167	2919	2346	2092	2517	1296	3158	3472	3281	2447	2382	3124	2871	2144	2526	3846	2999	2948	1952
Dapma7bEVm001421t1	503	455	495	616	389	587	656	528	404	341	535	568	671	591	481	386	466	589	812	481	573	418	346	498	423	441	542	459	457	398	435	439	497	377	519	129	461	580	921	651	395	378	637	464	634	810	522	406	265
Dapma7bEVm001422t1	25412	30043	20012	3866	6259	6146	4198	20642	24595	31793	4288	7072	9569	17811	30205	23493	4302	6429	16761	18183	32950	21783	2182	6956	4243	6944	21578	26596	2898	4575	5666	18898	20254	20122	3518	2004	5913	18760	31704	24672	3577	5597	3604	11669	29334	39654	6707	3365	4499
Dapma7bEVm001423t1	2681	2370	1550	2260	2653	3683	5251	2695	1995	1947	2503	2850	3568	2700	2491	1781	2195	2501	3707	1922	2225	1948	1914	2451	2393	3053	1778	2046	2885	2963	3847	2434	1932	1946	2139	1115	2681	3021	3119	2498	1934	2651	2438	2130	2024	3743	2618	2562	1758
Dapma7bEVm001424t1	20141	28265	17509	19004	28803	38335	72806	21860	24053	16799	22318	28419	42706	25053	31552	18918	18193	28064	42514	18602	28430	22080	17275	31417	24382	31394	23696	18822	26474	34149	42752	23314	21009	21308	16510	11524	34386	24866	29462	29368	15883	30353	26986	16745	24695	41565	25057	35643	20863
Dapma7bEVm001425t1	2410	2249	2105	2192	2252	3175	3798	2624	2143	2088	2038	2723	2912	2654	2652	1989	2020	2361	3012	2259	2387	1837	1842	2064	2229	2565	2061	2134	2421	2465	2771	2670	2014	1992	1932	1072	2334	3133	3263	2580	1825	2107	1962	2210	2277	3825	2326	2304	1434
Dapma7bEVm001426t1	1797	1731	1621	2091	2617	3841	4144	2365	1736	1685	2143	2919	3115	1820	2035	1568	1918	2512	3245	1612	1827	1643	1670	2049	2124	2488	1542	1780	2328	2728	3643	2447	1734	1532	1993	992	2183	2875	2740	1830	1569	2546	2356	1525	1930	2661	2477	2719	1609
Dapma7bEVm001427t1	1727	1200	1079	1332	1445	1875	2173	1585	1172	1263	1375	1526	1705	1748	1426	1088	1197	1486	1677	1343	1264	1080	1115	1164	1248	1766	1139	1203	1698	1482	2103	1557	1195	1139	1180	649	1284	2110	1925	1534	1136	1256	1047	1363	1176	2186	1296	1496	943
Dapma7bEVm001428t1	3911	3426	3379	3097	2955	4172	4645	3468	3254	3519	3006	3268	4339	3557	4080	3258	3094	3205	3806	3702	3897	3365	2418	2896	3040	3059	2868	3741	3388	3229	3757	3383	3440	3106	2776	1300	3132	3985	4841	3888	2835	2887	2587	3039	3338	5914	2644	2592	2021
Dapma7bEVm001429t1	2951	2498	2249	3266	3243	4719	5552	3206	2281	2021	3101	3697	4144	2842	2827	1893	3108	3497	4309	2881	2351	2048	2622	2704	3086	2523	2161	2267	3836	3482	4555	2695	2257	2095	3046	1486	3394	3520	3357	2794	2724	3270	2866	2708	2377	3742	3115	3177	2092
Dapma7bEVm001430t1	3230	1392	1603	764	1108	1960	1969	2858	1414	1684	1191	1558	1556	3074	1519	1756	745	1306	2022	3115	1951	2000	860	1060	955	2840	1464	1753	1089	1419	1930	2406	1868	1395	832	502	888	2703	2873	1777	637	1127	1488	2459	2133	2578	1157	1443	849
Dapma7bEVm001431t1	20512	15640	16139	21937	21504	32530	38461	21183	16991	14506	18972	24365	28597	23067	19878	13590	18093	21578	27789	19923	16824	14327	14958	19288	19556	18328	15062	14854	21506	22806	29302	18687	15167	13201	17865	8957	21349	22961	22525	17457	14695	20749	18614	18328	17007	24892	19478	22128	14234
Dapma7bEVm001432t1	15696	11138	11206	16372	14603	21479	24227	13447	9957	10196	15154	17332	20389	13745	12407	9272	16133	15523	20506	15016	10511	8613	12026	13390	14318	10389	8987	10972	19307	16483	23996	12465	10341	9066	15285	6320	15581	17178	15372	12367	13565	15617	12563	13597	10628	18156	13462	16172	10517
Dapma7bEVm001433t1	2199	2670	1829	2489	2956	4290	6383	2850	2216	1900	2763	3225	4138	2194	2712	2009	2165	3059	4229	1724	2500	2175	1918	2980	2739	3193	1969	2375	2988	3739	4838	2728	2103	2066	2142	1246	3019	3567	3208	2705	2003	3077	2905	1656	2178	4270	3255	3507	2035
Dapma7bEVm001434t1	2287	2034	1541	2359	2081	3232	4053	2497	1807	1744	2273	2858	3080	2029	2095	1405	1865	2809	4205	1570	2178	1798	1691	2151	2027	2749	1764	1762	2488	2645	3907	2461	1625	1687	2211	1015	2270	3466	3051	2196	1778	2748	2122	1859	2039	3288	2538	2505	1517
Dapma7bEVm001435t1	4302	7807	6614	7817	6723	9846	13334	6231	8786	6209	6418	10306	11688	4815	8842	5301	5309	10030	10970	3500	8595	5926	5159	7165	8021	5467	7211	5802	5970	6920	9998	6524	6068	6680	5971	3675	8854	7470	8875	7866	4443	7387	5683	2799	6418	11152	6713	7573	4997
Dapma7bEVm001436t1	2266	1790	1946	1973	1746	2243	2537	1954	1770	2140	1642	1950	2182	2046	2139	1893	1865	1757	2247	2731	1932	2065	1196	1511	1691	1626	1549	2113	1681	1673	1985	1649	1971	1573	1424	633	1497	1997	2776	2060	1401	1588	1490	1642	1895	2775	1544	1419	1136
Dapma7bEVm001437t1	1938	690	994	1327	1010	1725	2112	1936	791	767	1347	1355	1289	1883	874	727	1059	1163	1583	1550	806	884	1135	810	851	2233	782	884	1410	1289	1450	1578	966	691	1219	431	853	2112	1545	894	947	1051	1184	2092	1044	1413	1195	1384	742
Dapma7bEVm001438t1	9197	7182	7740	9495	8215	12721	12757	8891	7002	7137	7137	9705	10673	8393	8465	6191	8071	9465	9942	9922	7638	6151	5682	7122	8436	6874	6100	6968	8122	8954	10667	7451	6843	6089	7672	3273	7587	9797	10524	8675	6953	8094	7864	6989	7520	11371	8151	7254	5267
Dapma7bEVm001439t1	3144	3230	2582	2776	2778	4033	5935	3231	2707	2476	2831	3470	4706	3495	3484	2439	2306	3491	4324	2589	3317	2745	1948	2859	2832	3638	2970	2665	2991	3197	3920	3444	2620	2505	2428	1262	3272	3861	4261	3329	2145	2889	2970	2693	3065	4970	3024	2928	1920
Dapma7bEVm001440t1	2602	2502	1968	2629	3080	4125	5415	2732	2300	2058	2473	3423	4244	2727	2823	1988	2291	3097	4150	2174	2589	2033	1991	2941	2732	2869	2233	2090	2903	3317	4144	2625	2118	1956	2281	1186	3219	3183	3157	2823	1983	2912	2697	2168	2316	4061	2929	3063	2013
Dapma7bEVm001441t1	3133	3248	2961	3482	3870	5663	6536	3321	2752	2666	3319	4488	5217	2998	3527	2584	3024	4110	5027	3175	3190	2521	2481	3529	3630	3283	2646	2957	3643	4101	5505	3421	2783	2541	2897	1556	4291	4076	4432	3704	2697	3892	2877	2421	3119	4928	3445	3951	2343
Dapma7bEVm001442t1	4675	4274	3289	2983	4643	6707	11031	4675	4119	3136	3724	5321	6783	5938	5209	3082	2649	4746	7416	5022	4532	3504	2638	4504	3963	6275	3827	4034	4126	6143	8387	4766	3972	3699	2624	1950	5333	5870	5824	4670	2440	5564	3686	4310	3873	7311	4433	5779	3447
Dapma7bEVm001443t1	608	447	433	455	562	653	805	638	461	474	389	597	697	594	520	447	446	547	695	648	487	490	331	565	512	584	465	449	561	477	826	498	470	378	395	229	520	677	632	569	464	527	484	585	485	671	485	612	355
Dapma7bEVm001444t1	2050	3497	1973	1752	2277	3191	6059	2692	2913	1981	1956	2632	4148	2464	3835	2231	1576	2390	3840	1453	3296	2333	1357	3251	2242	3620	2561	2341	2247	2769	3568	2903	2586	2555	1381	961	3234	3150	3873	3337	1445	2671	1953	1328	2949	5416	2112	2338	1640
Dapma7bEVm001445t1	4225	3340	2814	3668	4092	5484	6555	4067	3272	3193	3581	4460	5367	4627	3949	2890	3574	4143	4932	3463	3410	3140	3157	3846	3734	4304	3156	3325	4312	4597	5686	3832	3356	3098	3277	1723	4197	4651	4933	3992	3160	3812	3361	3662	3319	5986	3666	3892	2482
Dapma7bEVm001446t1	2572	1897	2610	3758	2648	3829	4465	2390	2033	2297	3227	3213	4362	2708	2276	2005	3162	3333	2846	2207	2232	2257	2178	2422	2773	2005	1712	2347	3443	2580	3229	2554	2089	1657	3017	1282	2921	2768	3407	2219	2664	2241	2246	1981	2676	3327	2731	2512	1745
Dapma7bEVm001447t1	1583	1069	805	982	972	1646	1924	1548	1013	872	1088	1391	1425	1950	1167	935	823	1243	1531	1145	1071	944	735	966	971	2002	938	884	1040	1231	1565	1660	941	875	918	447	906	1970	1922	1321	730	1226	1048	1521	1109	2062	1181	1376	628
Dapma7bEVm001448t1	6293	5740	5437	7191	6009	8924	9427	6879	5720	5154	5775	7374	7705	6831	6626	4953	5399	6717	7795	6398	5796	4817	4641	4735	5394	5575	5393	5296	5940	6339	8315	5928	5378	4850	5528	2557	5558	7921	7958	6681	4756	6167	5340	5395	5689	8495	6016	5956	4059
Dapma7bEVm001449t1	1415	1662	1170	1589	2160	2912	3046	1801	1484	1318	1451	1952	2337	1438	1757	1281	1598	1841	2029	1290	1527	1198	1366	1746	1868	1967	1324	1392	1819	2182	2417	1789	1391	1317	1419	838	1824	2147	1885	1829	1382	1901	1666	1208	1374	2481	1784	2046	1312
Dapma7bEVm001450t1	1965	2021	1542	2415	2487	4036	4286	2348	1746	1597	2301	3091	3563	2081	2308	1406	1994	2932	3616	1648	1763	1431	1871	2189	2259	2321	1556	1659	2639	2847	3999	2406	1667	1610	2176	1202	2511	3059	2677	2229	1731	2523	1977	1834	1667	3212	2693	3291	1725
Dapma7bEVm001451t1	5587	3921	4101	4565	4649	6589	7567	4924	3720	3502	4242	4999	5597	5933	4436	3896	4392	4585	5771	6558	4135	3359	3327	4108	4763	4639	3847	4105	4710	4979	5442	4170	4095	3711	3826	1898	4558	5762	5916	4815	3619	4545	4153	4910	4107	6292	4322	4078	2866
Dapma7bEVm001452t1	352	173	131	93	120	148	260	293	198	143	122	136	147	347	287	135	100	144	116	293	232	177	84	124	122	357	190	171	161	131	210	368	156	174	107	64	98	319	271	206	80	87	107	186	208	425	104	147	105
Dapma7bEVm001454t1	13905	11233	12295	14627	14066	15669	11268	12854	9108	11183	9192	15323	18583	11086	13084	11425	16315	13930	15563	22225	13096	7375	6680	9803	13436	7191	7983	12275	10026	10788	11378	6229	9124	9524	11461	4220	9968	16844	16645	16696	14369	13229	13971	9981	7962	16017	11497	6537	7330
Dapma7bEVm001455t1	7060	4675	3958	5948	6914	8853	12526	6418	4317	4093	6386	6529	8147	6178	5098	4017	5679	6038	8092	5013	4434	4557	5047	6549	5762	6662	4331	4312	7974	7288	9693	6059	4757	3972	5061	2494	6161	7008	6467	4937	4691	6320	6226	5540	4931	7471	6018	6348	4062
Dapma7bEVm001456t1	10138	9525	11130	12709	10526	15802	14439	10729	9394	9182	7969	12782	15128	9299	10850	8493	10138	11065	12299	11492	10727	8447	6348	9834	11177	6932	8382	9794	8899	10005	13189	8241	9098	8234	9113	4461	10644	10933	13531	11312	8863	10196	9856	7098	9686	14423	9521	8087	6526
Dapma7bEVm001457t1	3004	1921	2154	2343	2980	4543	5737	4024	1726	1711	2763	3077	3949	2426	1647	1695	2297	2873	4056	2164	1879	2152	2141	3079	2540	4397	1674	2061	3399	3868	4178	3521	2313	1603	2159	992	2569	4403	3509	2000	1987	2823	3736	2109	2511	3001	3416	2964	1761
Dapma7bEVm001458t1	14440	13943	10173	12441	15259	20390	28207	13898	13014	11036	12335	17305	21257	16004	15560	10480	12055	15344	21448	13092	13587	10500	10112	15399	14168	15912	11745	12073	14742	16353	20930	13619	12119	11693	10862	6316	16307	16249	18155	14800	10552	15037	12300	11271	12270	22719	14066	14756	9961
Dapma7bEVm001459t1	946	1053	689	1470	1584	2411	3747	1104	969	824	1486	1761	2206	1072	1097	747	1287	1574	2155	720	1030	894	1122	1595	1530	1417	798	889	1709	1937	2405	1182	882	875	1259	726	1644	1427	1425	1150	1120	1687	1674	793	961	1725	1547	1858	1104
Dapma7bEVm001460t1	18427	24492	31640	37227	17131	45090	1187	21305	18609	18071	7030	25855	27510	7350	18970	18860	15971	12073	11461	30910	27518	9495	5265	20661	24612	309	16381	23011	4164	20292	17860	2725	18162	25838	20727	7805	17121	19953	37241	47032	25083	32765	27493	13487	13988	34979	17234	5541	15142
Dapma7bEVm001461t1	588	187	275	308	261	427	530	508	210	193	437	359	322	596	207	214	336	280	488	376	262	189	333	282	245	661	208	221	388	286	358	482	252	254	329	142	281	674	378	234	277	314	297	700	247	408	326	304	189
Dapma7bEVm001462t1	3767	3974	3217	4576	4842	6880	8766	4277	3494	3139	4182	5303	6482	3810	4481	3100	4123	4813	6249	3511	3639	3012	3247	4692	4709	4299	3227	3533	4757	5483	6126	3898	3433	3134	3894	2130	5000	5177	5130	4513	3826	4880	4257	3134	3598	6199	4784	4964	3143
Dapma7bEVm001463t1	1219	677	987	2796	498	1352	291	1226	1208	885	702	2293	2012	575	555	465	1705	1539	764	1383	786	395	667	538	1619	211	421	662	459	771	668	272	533	557	1364	392	401	535	1023	1034	1239	579	1231	502	573	904	606	465	364
Dapma7bEVm001464t1	12734	10739	12278	12339	11262	15918	19161	13514	11093	10588	10570	12212	14829	15152	13469	9388	8618	11449	14614	22121	11653	10960	7591	9196	8978	13102	9455	11010	9583	11269	16237	13963	9907	8493	9250	4294	10221	16060	17371	11737	7604	10271	8723	10665	12031	16319	11404	10858	7021
Dapma7bEVm001465t1	2843	6154	3473	1275	1733	2431	4287	4394	4893	3887	1374	1929	3029	2940	6483	3912	1065	1842	2502	1968	5990	4668	965	2086	1643	6806	4475	4398	1586	2005	3011	5153	4776	4652	1014	745	2357	5916	6825	6127	1037	1809	1384	1707	5128	9869	1527	2150	1301
Dapma7bEVm001466t1	5316	4096	3555	4350	4798	6500	7852	4926	3937	3416	4159	5175	6114	5712	4808	3765	4474	4724	5772	4842	4124	3746	3510	4608	4787	4632	3980	3904	5223	5363	5674	4453	3955	3556	4006	2168	5189	5203	5634	4718	3900	4763	4739	4448	4050	6557	4169	4487	2970
Dapma7bEVm001467t1	960	740	582	346	288	547	1103	674	986	791	274	880	442	1377	856	633	183	905	586	401	958	649	374	372	787	876	766	691	267	514	731	905	654	641	364	394	479	706	1426	780	233	431	443	515	823	1274	350	814	347
Dapma7bEVm001468t1	22367	27390	29616	24282	9367	29514	3004	22612	19713	19223	5713	19955	18255	10369	20318	18852	10799	10694	5799	39608	27638	11237	3580	9984	18246	996	16398	20288	3349	12055	10928	3164	16516	24072	11838	4486	9151	18870	34086	45860	14741	15319	18313	12765	11494	34005	10240	4494	8658
Dapma7bEVm001469t1	555	272	457	277	347	600	582	599	315	306	322	389	500	555	267	323	244	425	460	456	333	377	267	282	277	528	244	391	374	448	525	528	389	282	289	114	235	587	573	293	195	324	418	401	496	478	402	420	198
Dapma7bEVm001470t1	946	766	670	1374	1164	1899	1757	767	633	672	903	1370	2046	746	680	630	854	1154	1289	978	640	601	625	1361	1361	700	547	764	1012	1381	1658	619	672	692	1101	559	1254	1095	1242	1042	1123	1391	1076	798	734	1280	1062	943	891
Dapma7bEVm001471t1	10379	8986	8437	9783	10781	14222	15108	10411	8197	8537	8361	10670	12723	10870	10486	8661	9768	10376	11549	12624	9141	8238	7221	8226	9899	8370	7836	8270	10149	10215	14439	8529	8845	7516	8570	4342	9769	11083	11604	10145	7892	9356	8226	9386	8830	13107	8621	9448	6670
Dapma7bEVm001472t1	5963	2331	2608	2211	4326	4008	4793	4028	2746	3460	3484	4207	4142	4209	2061	2452	3329	3485	4428	4228	3303	2348	2026	3116	3282	2888	2542	3298	3101	2925	3441	2457	2952	1903	2434	980	1653	3572	3621	2331	2156	2444	3247	2836	2966	3333	3769	2475	2167
Dapma7bEVm001473t1	2393	3303	2535	2826	3223	4098	4832	2580	2728	2481	2488	3398	4138	2352	3451	2488	2820	3241	4163	2581	3289	2472	2158	3064	2818	2542	2744	2783	3045	3188	4160	2606	2812	2806	2451	1393	3441	3325	3728	3743	2369	2835	2410	1888	2559	5285	2885	2969	1875
Dapma7bEVm001474t1	4047	3906	2892	4070	5552	9104	10463	4458	3612	3303	4290	6707	7213	4435	4333	2935	3602	6336	7858	3941	3648	2954	3311	4250	4552	5486	3169	3239	4847	6630	9913	4427	3458	2980	3787	2324	5484	5858	4971	4139	3073	6001	4211	4017	3134	6133	5692	8209	4147
Dapma7bEVm001475t1	3363	2636	1972	2687	2931	4208	4572	3048	2235	2255	2632	3495	3821	3416	2864	1908	2656	3301	3664	3408	2687	1999	2144	2252	2784	3414	2323	2269	3117	3031	4960	2899	2260	2367	2386	1291	2800	3878	3651	3056	2291	2655	2147	3236	2161	4104	2540	3317	1942
Dapma7bEVm001476t1	2186	1556	1258	3816	2660	3845	1261	2168	1214	1301	1742	2710	3989	1666	1253	1461	3131	1987	1903	2218	1504	1061	1178	1942	2512	1402	1072	1568	1712	2280	2045	944	1243	1337	2806	702	1644	1866	2148	2161	3349	2185	3325	1614	1011	2242	2683	1063	1437
Dapma7bEVm001477t1	117508	81879	61269	75169	88054	148293	150423	110443	75064	54040	76026	120121	131597	135549	92760	62505	65938	95120	164432	119039	86834	53754	58196	105198	81577	95164	85143	63054	81417	118876	121929	89246	71795	75181	68140	37243	95802	132481	113170	97012	58725	101656	102403	123227	78970	139437	92072	95706	62073
Dapma7bEVm001478t1	3060	2914	2235	2906	2975	4603	5667	3339	2484	2215	2576	3974	4012	3448	3309	2152	2377	3556	4726	2900	2901	2239	2144	2630	2716	3758	2309	2351	2998	3450	4887	3235	2310	2187	2452	1281	3162	4074	3924	3068	2017	3202	2708	2847	2780	4590	3162	3924	2177
Dapma7bEVm001479t1	1817	1452	1024	899	1306	1782	3043	1481	1313	877	1076	1478	2317	2092	1602	965	745	1581	2439	1471	1593	1184	747	1642	1289	1997	1430	1133	1051	1490	1784	1495	1091	1206	773	457	1514	1853	1874	1443	702	1255	1468	1799	1432	2117	1566	1467	808
Dapma7bEVm001480t1	45234	13547	40817	4793	21995	37432	25645	60800	15292	23835	13828	19952	14366	41845	14167	21998	7904	15700	6684	39083	21241	29673	7353	11852	12794	40262	22205	26165	14534	22856	34734	58353	33178	16309	7553	6217	5749	57815	56126	20412	5607	10386	26702	27715	40318	26118	26376	16168	11196
Dapma7bEVm001481t1	9614	5619	6313	8891	7937	12292	16390	7553	5556	4978	9259	8885	10729	9887	6320	4869	8612	8169	11146	9060	6045	4661	7552	8071	7831	6235	5009	5934	10947	9172	10395	7299	5692	4993	8188	3404	8546	8911	8973	6283	7513	8338	7697	9350	6250	9356	7276	8824	5675
Dapma7bEVm001482t1	10437	15695	11584	7456	8142	13218	24955	13697	13291	9241	7212	12182	13604	13058	15312	10731	5549	13080	19637	9221	15327	11516	4837	10969	8020	18823	11683	11103	7486	10251	12609	15042	12886	10687	5545	3697	12093	15699	20673	16582	4887	10289	9374	7929	16893	25167	10978	11444	5204
Dapma7bEVm001483t1	620	568	596	816	694	996	1296	706	538	516	734	714	830	662	665	403	652	650	900	633	538	543	523	618	571	642	464	508	846	762	990	720	544	404	675	246	666	804	915	684	571	622	658	586	664	875	732	733	425
Dapma7bEVm001484t1	6326	3291	3386	1192	2140	3304	3072	4521	3595	4050	1678	3282	2137	6113	3497	3536	1334	3253	2465	5036	4533	4349	1449	1571	2521	4426	3802	4095	1688	2502	2975	4833	3836	2684	1314	1191	1289	4993	5904	3908	1014	1518	2971	3039	4557	5372	2597	2356	1549
Dapma7bEVm001485t1	505	695	484	585	908	1316	1898	648	592	661	782	873	1004	541	715	526	570	797	1080	451	625	601	593	651	689	938	535	556	826	999	1335	702	749	630	568	311	900	881	905	706	504	816	735	356	634	1106	803	1115	660
Dapma7bEVm001486t1	15859	15873	12132	18492	15552	23951	35087	12613	16080	11767	17725	19309	29454	15868	19893	11798	16612	18007	28166	14752	16601	12237	12911	21616	16031	10216	15808	12924	18516	18836	24491	11700	13148	14217	14636	6705	21928	15185	20576	18589	14012	19966	15716	12168	15085	26533	15526	16348	11702
Dapma7bEVm001487t1	8998	4346	4477	3246	3570	6027	6512	4562	4323	3601	3160	4885	5620	6093	5128	3252	3055	4172	4880	5316	4693	3852	2331	4278	3953	5886	4372	4347	3604	4236	5218	4626	4220	3995	2718	1924	4580	6172	6092	5339	2728	3695	3530	4183	4782	7504	3643	3419	2628
Dapma7bEVm001488t1	2342	1915	2036	2373	2490	3224	4580	3272	2404	2013	2593	3033	2901	2178	2240	1936	2168	2930	3975	1727	2449	2445	2217	2643	2477	2387	2348	1998	2837	2871	2892	2581	2109	1962	2095	1048	2392	3141	3076	2033	1715	2621	3148	1819	2198	3257	2689	2254	1568
Dapma7bEVm001489t1	1662	1215	1191	1797	1756	2355	3110	1685	1257	1244	1699	1900	2392	1488	1452	1120	1726	1840	2094	1463	1259	1035	1368	1542	1659	1573	1163	1343	1943	1938	2534	1437	1176	1061	1579	724	1845	1851	1956	1620	1491	1825	1487	1334	1275	2214	1659	1635	1183
Dapma7bEVm001490t1	3836	2193	2656	3401	2807	2306	5762	4668	2709	2140	3243	2058	3467	4100	2828	2586	2986	1638	4415	2808	3107	3241	3025	2929	1689	3643	3224	2504	3744	1774	3973	3668	2821	2460	2863	611	2842	4328	4550	3236	2433	3005	2476	3320	3849	4339	3298	1506	1772
Dapma7bEVm001491t1	5106	2644	2250	2782	1757	3078	3385	2413	2696	1840	2446	2757	3763	3462	3389	1981	2130	2615	3705	2881	2939	2000	1676	2587	2069	2472	2742	2387	2503	2268	3863	2383	2181	2468	2208	960	2687	3327	3697	3401	2023	2818	2211	3082	2501	4989	1959	2084	1637
Dapma7bEVm001492t1	1828	713	977	1265	929	1396	1256	1693	772	808	943	1295	1002	1503	705	788	1174	1079	1227	1332	839	723	896	801	968	1193	633	919	1146	1116	1322	1240	857	665	990	446	782	1703	1348	836	824	998	1068	1761	790	1236	1121	883	667
[truncated: 27,642 more rows]
[truncated: 18 more columns]
