# Supplementary material for: Daphnia magna transcriptome by RNA-Seq across 12 environmental stressors
Source: Sci Data. 2016 May 10;3:160030. doi: 10.1038/sdata.2016.30 (PMC4862326; doi:10.1038/sdata.2016.30)
Supplement: Supplementary Table 2 [file sdata201630-s2.xls]

## Sheet: Sheet1
Supplementary Table 2: Metadata
The protocols run on the three strains, their biological replicates and the associated NCBI Sequence Read Archive run accession numbers are listed. The genotypes X and I were exposed to vertebrate and invertebrate predation, parasites, crowding, toxic and non-toxic cyanobacteria, and pesticides. The recombinant genotype, XI, was exposed to Cadmium, Lead, low pH (5.5), Sodium Cloride (NaCl), and U…
strain	organism	environmental perturbation	protocol 1	sample name	protocol 2	data accession
X r1	Daphnia magna	fish kairomones	RNA isolation	X_FI_r1_42	RNA-Seq	SRR2063837
X r1	Daphnia magna	invertebrate kairomones	RNA isolation	X_TR_r1_70	RNA-Seq	SRR2063855
X r1	Daphnia magna	parasites	RNA isolation	X_PA_r1_55	RNA-Seq	SRR2063849
X r1	Daphnia magna	crowding	RNA isolation	X_CR_r1_51	RNA-Seq	SRR2063826
X r1	Daphnia magna	toxic cyanobacteria	RNA isolation	X_BX_r1_48	RNA-Seq	SRR2063018
X r1	Daphnia magna	non-toxic cyanobacteria	RNA isolation	X_BN_r1_45	RNA-Seq	SRR2062779
X r1	Daphnia magna	pesticide carbaryl	RNA isolation	X_CA_r1_33	RNA-Seq	SRR2063037
X r1	Daphnia magna	no perturbation-contorl	RNA isolation	X_CO_r1_32	RNA-Seq	SRR2063281
X r2	Daphnia magna	fish kairomones	RNA isolation	X_FI_r2_64	RNA-Seq	SRR2063838
X r2	Daphnia magna	invertebrate kairomones	RNA isolation	X_TR_r2_73	RNA-Seq	SRR2063856
X r2	Daphnia magna	parasites	RNA isolation	X_PA_r2_75	RNA-Seq	SRR2063850
X r2	Daphnia magna	crowding	RNA isolation	X_CR_r2_78	RNA-Seq	SRR2063827
X r2	Daphnia magna	toxic cyanobacteria	RNA isolation	X_BX_r2_67	RNA-Seq	SRR2063019
X r2	Daphnia magna	non-toxic cyanobacteria	RNA isolation	X_BN_r2_74	RNA-Seq	SRR2062780
X r2	Daphnia magna	pesticide carbaryl	RNA isolation	X_CA_r2_60	RNA-Seq	SRR2063038
X r2	Daphnia magna	no perturbation-contorl	RNA isolation	X_CO_r2_62	RNA-Seq	SRR2063282
X r3	Daphnia magna	fish kairomones	RNA isolation	X_FI_r3_65	RNA-Seq	SRR2063839
X r3	Daphnia magna	invertebrate kairomones	RNA isolation	X_TR_r3_84	RNA-Seq	SRR2063857
X r3	Daphnia magna	parasites	RNA isolation	X_PA_r3_80	RNA-Seq	SRR2063851
X r3	Daphnia magna	crowding	RNA isolation	X_CR_r3_79	RNA-Seq	SRR2063829
X r3	Daphnia magna	toxic cyanobacteria	RNA isolation	X_BX_r3_68	RNA-Seq	SRR2063020
X r3	Daphnia magna	non-toxic cyanobacteria	RNA isolation	X_BN_r3_83	RNA-Seq	SRR2062781
X r3	Daphnia magna	pesticide carbaryl	RNA isolation	X_CA_r3_61	RNA-Seq	SRR2063039
X r3	Daphnia magna	no perturbation-contorl	RNA isolation	X_CO_r3_76, X_CO_r4_77	RNA-Seq	SRR2063876, SRR2063877 (r4)
I r1	Daphnia magna	fish kairomones	RNA isolation	I_FI_r1_15	RNA-Seq	SRR2063832
I r1	Daphnia magna	invertebrate kairomones	RNA isolation	I_TR_r1_13	RNA-Seq	SRR2063852
I r1	Daphnia magna	parasites	RNA isolation	I_PA_r1_23	RNA-Seq	SRR2063845
I r1	Daphnia magna	crowding	RNA isolation	I_CR_r1_27	RNA-Seq	SRR2063822
I r1	Daphnia magna	toxic cyanobacteria	RNA isolation	I_BX_r1_09	RNA-Seq	SRR2062534
I r1	Daphnia magna	non-toxic cyanobacteria	RNA isolation	I_BN_r1_21	RNA-Seq	SRR2062964
I r1	Daphnia magna	pesticide carbaryl	RNA isolation	I_CA_r1_05	RNA-Seq	SRR2063033
I r1	Daphnia magna	no perturbation-contorl	RNA isolation	I_CO_r1_03	RNA-Seq	SRR2063278
I r2	Daphnia magna	fish kairomones	RNA isolation	I_FI_r2_39	RNA-Seq	SRR2063834
I r2	Daphnia magna	invertebrate kairomones	RNA isolation	I_TR_r2_53	RNA-Seq	SRR2063853
I r2	Daphnia magna	parasites	RNA isolation	I_PA_r2_56	RNA-Seq	SRR2063846
I r2	Daphnia magna	crowding	RNA isolation	I_CR_r2_50	RNA-Seq	SRR2063823
I r2	Daphnia magna	toxic cyanobacteria	RNA isolation	I_BX_r2_36	RNA-Seq	SRR2062535
I r2	Daphnia magna	non-toxic cyanobacteria	RNA isolation	I_BN_r2_46	RNA-Seq	SRR2062965
I r2	Daphnia magna	pesticide carbaryl	RNA isolation	I_CA_r2_35	RNA-Seq	SRR2063035
I r2	Daphnia magna	no perturbation-contorl	RNA isolation	I_CO_r2_29	RNA-Seq	SRR2063279
I r3	Daphnia magna	fish kairomones	RNA isolation	I_FI_r3_41	RNA-Seq	SRR2063836
I r3	Daphnia magna	invertebrate kairomones	RNA isolation	I_TR_r3_54	RNA-Seq	SRR2063854
I r3	Daphnia magna	parasites	RNA isolation	I_PA_r3_58	RNA-Seq	SRR2063847
I r3	Daphnia magna	crowding	RNA isolation	I_CR_r3_52	RNA-Seq	SRR2063824
I r3	Daphnia magna	toxic cyanobacteria	RNA isolation	I_BX_r3_38	RNA-Seq	SRR2062536
I r3	Daphnia magna	non-toxic cyanobacteria	RNA isolation	I_BN_r3_47	RNA-Seq	SRR2062966
I r3	Daphnia magna	pesticide carbaryl	RNA isolation	I_CA_r3_44	RNA-Seq	SRR2063036
I r3	Daphnia magna	no perturbation-contorl	RNA isolation	I_CO_r3_31	RNA-Seq	SRR2063280
XI r1	Daphnia magna	Cadmium	RNA isolation	XI_CD_r1_01	RNA-Seq	SRR2063858
XI r1	Daphnia magna	Lead	RNA isolation	XI_PB_r1_07	RNA-Seq	SRR2063870
XI r1	Daphnia magna	low pH	RNA isolation	XI_PH5_r1_10	RNA-Seq	SRR2063867
XI r1	Daphnia magna	UV light	RNA isolation	XI_UV_r1_16	RNA-Seq	SRR2063873
XI r1	Daphnia magna	Sodium Cloride	RNA isolation	XI_NaCl_r1_13	RNA-Seq	SRR2063864
XI r1	Daphnia magna	no perturbation-contorl	RNA isolation	XI_CO_r1_04	RNA-Seq	SRR2063861
XI r2	Daphnia magna	Cadmium	RNA isolation	XI_CD_r2_02	RNA-Seq	SRR2063859
XI r2	Daphnia magna	Lead	RNA isolation	XI_PB_r2_08	RNA-Seq	SRR2063871
XI r2	Daphnia magna	low pH	RNA isolation	XI_PH5_r2_11	RNA-Seq	SRR2063868
XI r2	Daphnia magna	UV light	RNA isolation	XI_UV_r2_17	RNA-Seq	SRR2063874
XI r2	Daphnia magna	Sodium Cloride	RNA isolation	XI_NaCl_r2_14	RNA-Seq	SRR2063865
XI r2	Daphnia magna	no perturbation-contorl	RNA isolation	XI_CO_r2_05	RNA-Seq	SRR2063862
XI r3	Daphnia magna	Cadmium	RNA isolation	XI_CD_r3_03	RNA-Seq	SRR2063860
XI r3	Daphnia magna	Lead	RNA isolation	XI_PB_r3_09	RNA-Seq	SRR2063872
XI r3	Daphnia magna	low pH	RNA isolation	XI_PH5_r3_12	RNA-Seq	SRR2063869
XI r3	Daphnia magna	UV light	RNA isolation	XI_UV_r3_18	RNA-Seq	SRR2063875
XI r3	Daphnia magna	Sodium Cloride	RNA isolation	XI_NaCl_r3_15	RNA-Seq	SRR2063866
XI r3	Daphnia magna	no perturbation-contorl	RNA isolation	XI_CO_r3_06	RNA-Seq	SRR2063863

## Sheet: Sheet2
SRR2063839	SRR2063857	SRR2063851	SRR2063829	SRR2063020	SRR2062781	SRR2063039	SRR2063283, SRR2063876, SRR2063877 (r4)
SRR2063832	SRR2063852	SRR2063845	SRR2063822	SRR2062534	SRR2062964	SRR2063033	SRR2063278
SRR2063834	SRR2063853	SRR2063846	SRR2063823	SRR2062535	SRR2062965	SRR2063035	SRR2063279
SRR2063836	SRR2063854	SRR2063847	SRR2063824	SRR2062536	SRR2062966	SRR2063036	SRR2063280
SRR2063858	SRR2063870	SRR2063867	SRR2063873	SRR2063864	SRR2063861
SRR2063859	SRR2063871	SRR2063868	SRR2063874	SRR2063865	SRR2063862
SRR2063860	SRR2063872	SRR2063869	SRR2063875	SRR2063866	SRR2063863
