# Supplementary material for: Daphnia magna transcriptome by RNA-Seq across 12 environmental stressors
Source: Sci Data. 2016 May 10;3:160030. doi: 10.1038/sdata.2016.30 (PMC4862326; doi:10.1038/sdata.2016.30)
Supplement: Supplementary file 3 [file sdata201630-isa1.zip]

Archive with 3 entries (3 files):
- i_Investigation.txt
- s_study_Orsini.txt
- a_assay_Orsini.txt
