# Supplementary material for: Daphnia magna transcriptome by RNA-Seq across 12 environmental stressors
Source: Sci Data. 2016 May 10;3:160030. doi: 10.1038/sdata.2016.30 (PMC4862326; doi:10.1038/sdata.2016.30)
Supplement: Supplementary file 3 [file sdata201630-isa1.zip › i_Investigation.txt]

# Investigation File generated for Scientific Data with Investigation File Authoring Tool version 0.1.0 on 19/04/2016 - This metadata file is CC0
ONTOLOGY SOURCE REFERENCE
Term Source Name	UO	NCBITAXON	UBERON	OBI	NCIT	ERO
Term Source File	http://data.bioontology.org/ontologies/UO	http://data.bioontology.org/ontologies/NCBITAXON	http://data.bioontology.org/ontologies/UBERON	http://data.bioontology.org/ontologies/OBI	http://data.bioontology.org/ontologies/NCIT	http://data.bioontology.org/ontologies/ERO
Term Source Version	unknown	2015AA	releases/2014-06-15	2014-08-18	16.02d	2013-08-02
Term Source Description	Units of Measurement Ontology	National Center for Biotechnology Information (NCBI) Organismal Classification	Uber Anatomy Ontology	Ontology for Biomedical Investigations	National Cancer Institute Thesaurus	Eagle-I Research Resource Ontology
INVESTIGATION
Investigation Identifier
Investigation Title
Investigation Description
Investigation Submission Date
Investigation Public Release Date
INVESTIGATION PUBLICATIONS
Investigation PubMed ID
Investigation Publication DOI
Investigation Publication Author List
Investigation Publication Title
Investigation Publication Status
Investigation Publication Status Term Accession Number
Investigation Publication Status Term Source REF
INVESTIGATION CONTACTS
Investigation Person Last Name
Investigation Person Mid Initials
Investigation Person First Name
Investigation Person Address
Investigation Person Phone
Investigation Person Fax
Investigation Person Email
Investigation Person Affiliation
Investigation Person Roles
Investigation Person Roles Term Accession Number
Investigation Person Roles Term Source REF
STUDY
Study Identifier	10.1038/sdata.2016.30
Study Title	Daphnia magna transcriptome by RNA-Seq across 12 environmental stressors
Study Submission Date	21/12/2015
Study Public Release Date	10/05/2016
Study Description	http://www.nature.com/articles/sdata201630#abstract
Study File Name	s_study_Orsini.txt
Comment[Subject Keywords]	///;/
Comment[Manuscript Licence]	CC BY-4.0
Comment[Experimental Metadata Licence]	CC0
Comment[Supplementary Information File Name]	Supplementary Table 1	Supplementary Table 2	
Comment[Supplementary Information File Type]	vnd.ms-excel	vnd.ms-excel	x-zip-compressed
Comment[Supplementary Information File URL]	http://www.nature.com/articles/sdata201630#supplementary-information	http://www.nature.com/articles/sdata201630#supplementary-information	http://www.nature.com/articles/sdata201630#supplementary-information
Comment[Data Repository]	NCBI Sequence Read Archive;GenBank;GenBank
Comment[Data Record Accession]	SRP059260;GDIP00000000;GDIQ00000000
Comment[Data Record URI]	http://www.ncbi.nlm.nih.gov/sra/?term=SRP059260;http://www.ncbi.nlm.nih.gov/nuccore/GDIP00000000;http://www.ncbi.nlm.nih.gov/nuccore/GDIQ00000000
STUDY DESIGN DESCRIPTORS
Study Design Type	parallel group design	replicate design	strain comparison design	stimulus or stress design	transcription profiling by high throughput sequencing design
Study Design Type Term Accession Number	OBI:0500006	OBI:0500018	OBI:0001464	OBI:0001396	OBI:0001239
Study Design Type Term Source REF	OBI	OBI	OBI	OBI	OBI
STUDY PUBLICATIONS
Study PubMed ID
Study Publication DOI
Study Publication Author List
Study Publication Title
Study Publication Status
Study Publication Status Term Accession Number
Study Publication Status Term Source REF
STUDY FACTORS
Study Factor Name	strain	biological replicate	environmental perturbation
Study Factor Type	selectively maintained organism	biological replicate role	exposure of material to environment
Study Factor Type Term Accession Number	OBI:0001185	OBI:0000198	OBI:0600009
Study Factor Type Term Source REF	OBI	OBI	OBI
STUDY ASSAYS
Study Assay Measurement Type	transcription profiling assay
Study Assay Measurement Type Term Accession Number	OBI:0000424
Study Assay Measurement Type Term Source REF	OBI
Study Assay Technology Type	Whole Transcriptome Sequencing
Study Assay Technology Type Term Accession Number	NCIT:C124261
Study Assay Technology Type Term Source REF	NCIT
Study Assay Technology Platform	Illumina HiSeq2000
Study Assay File Name	a_assay_Orsini.txt
STUDY PROTOCOLS
Study Protocol Name	Strains	Environmental perturbations and experimental design	RNA isolation	Construction of RNA-seq libraries	RNA-seq library sequencing	RNA-Seq quality check	Transcriptome and gene set construction	Assessing the gene set completeness
Study Protocol Type	selectively maintained organism	exposure of material to environment	RNA extraction	library preparation	RNA sequencing	quality control	sequence annotation	quality control
Study Protocol Type Term Accession Number	OBI:0001185	OBI:0600009	OBI:0666666	OBI:0000711	OBI:0001177	ERO:0001219	OBI:0001944	ERO:0001219
Study Protocol Type Term Source REF	OBI	OBI	OBI	OBI	OBI	ERO	OBI	ERO
Study Protocol Description								
Study Protocol URI	""	""	""	""	""	""	""	""
Study Protocol Version								
Study Protocol Parameters Name	""	""	""	""	sequencer; read length	""	genome build	""
Study Protocol Parameters Name Term Accession Number	""	""	""	""	""	""	""	""
Study Protocol Parameters Name Term Source REF	""	""	""	""	""	""	""	""
Study Protocol Components Name	""	""	""	""	""	""	""	""
Study Protocol Components Type	""	""	""	""	""	""	""	""
Study Protocol Components Type Term Accession Number	""	""	""	""	""	""	""	""
Study Protocol Components Type Term Source REF	""	""	""	""	""	""	""	""
STUDY CONTACTS
Study Person Last Name	Orsini	Gilbert	Podicheti	Jansen	Brown	Solari	Spanier	Colbourne	Rush	Decaestecker	Asselman	De Schamphelaere	Ebert	Haag	Kvist	Laforsch	Petrusek	Beckerman	Little	Chaturvedi	Pfrender	De Meester	Frilander
Study Person First Name	Luisa	Donald	Ram	Mieke	James B.	Omid Shams	Katina I.	John K.	Douglas	Ellen	Jana	Karel A.C.	Dieter	Christoph R.	Jouni	Christian	Adam	Andrew P.	Tom J.	Anurag	Michael E.	Luc	Mikko J.
Study Person Mid Initials																							
Study Person Email	l.orsini@bham.ac.uk	""	""	""	""	""	""	""	""	""	""	""	""	""	""	""	""	""	""	""	""	""	""
Study Person Phone																							
Study Person Fax																							
Study Person Address																							
Study Person Affiliation	Environmental Genomics Group, School of Biosciences, University of Birmingham, Birmingham B15 2TT, UK	Biology Department, Indiana University, 1001 E. Third Street, Bloomington, Indiana 47405, USA	School of Informatics and Computing, Indiana University, 919 E. Tenth Street, Bloomington, Indiana 47408, USA	Laboratory of Aquatic Ecology, Evolution and Conservation, University of Leuven, Ch. Deberiotstraat 32, Leuven 3000, Belgium	Department of Genome Dynamics Lawrence Berkeley National Laboratory, University of California Berkeley, Berkeley, California 94720, USA	Department of Genome Dynamics Lawrence Berkeley National Laboratory, University of California Berkeley, Berkeley, California 94720, USA	Laboratory of Aquatic Ecology, Evolution and Conservation, University of Leuven, Ch. Deberiotstraat 32, Leuven 3000, Belgium	Environmental Genomics Group, School of Biosciences, University of Birmingham, Birmingham B15 2TT, UK	Center for Genomics and Bioinformatics, Indiana University, School of Informatics and Computing, Indiana University, 1001 E. Third Street, 919 E. Tenth Street, Bloomington, Indiana 47408, USA	Aquatic Biology, Interdisciplinary research Facility Life Sciences KU Leuven Campus Kortrijk, E. Sabbelaan 53, Kortrijk B-8500, Belgium	Laboratory of Environmental Toxicology and Aquatic Ecology, GhEnToxLab,Ghent University, Ghent, Belgium	Laboratory of Environmental Toxicology and Aquatic Ecology, GhEnToxLab,Ghent University, Ghent, Belgium	Universität Basel, Zoologisches Institut, Vesalgasse 1, Basel 4051, Switzerland	Centre d’Ecologie Fonctionnelle et Evolutive—CEFE UMR 5175, CNRS—Université de Montpellier—Université Paul-Valéry Montpellier—EPHE, campus CNRS, 1919, route de Mende, Montpellier, Cedex 5 34293, France	Institute of Biotechnology, University of Helsinki, PO Box 56, Viikinkaari 9, 00014, Helsinki Finland	Animal Ecology I and Bayreuth Center of Ecology and Environmental Research (BayCEER), University of Bayreuth, Bayreuth 95440, Germany	Department of Ecology, Faculty of Science, Charles University in Prague, Viničná 7, Prague CZ-12844, Czech Republic	Department of Animal and Plant Science, University of Sheffield Alfred Denny Building, Western Bank, Sheffield S10 2TN, UK	Ashworth Laboratories, Institute of Evolutionary Biology, University of Edinburgh, Kings Buildings, Edinburgh EH9 3JT, UK	Laboratory of Aquatic Ecology, Evolution and Conservation, University of Leuven, Ch. Deberiotstraat 32, Leuven 3000, Belgium	Department of Biological Sciences and Environmental Change Initiative, Galvin Life Science Center, Notre Dame, Indiana 46556, USA	Laboratory of Aquatic Ecology, Evolution and Conservation, University of Leuven, Ch. Deberiotstraat 32, Leuven 3000, Belgium	Institute of Biotechnology, University of Helsinki, PO Box 56, Viikinkaari 9, 00014, Helsinki Finland
Study Person Roles																							
Study Person Roles Term Accession Number																							
Study Person Roles Term Source REF																							
Comment[Study Person ORCID]																							
Comment[Funder]																							
Comment[FundRef ID]																							
Comment[Funder Term Source REF]																							
Comment[Grant Identifier]																							
