# Supplementary material for: Daphnia magna transcriptome by RNA-Seq across 12 environmental stressors
Source: Sci Data. 2016 May 10;3:160030. doi: 10.1038/sdata.2016.30 (PMC4862326; doi:10.1038/sdata.2016.30)
Supplement: Supplementary file 3 [file sdata201630-isa1.zip › s_study_Orsini.txt]

Source Name	Characteristics[latitude]	Unit	Term Source REF	Term Accession Number	Characteristics[longitude]	Unit	Term Source REF	Term Accession Number	Characteristics[organism]	Term Source REF	Term Accession Number	Characteristics[organism part]	Term Source REF	Term Accession Number	Protocol REF	Sample Name	Factor Value[strain]	Factor Value[biological replicate]
south west Finland	59.833183	degree	UO	UO:0000185	23.260387	degree	UO	UO:0000185	Daphnia magna	NCBITAXON	NCBITaxon:35525	multicellular organism	UBERON	UBERON:0000468	Strains	X r1	Xinb3	1
south west Finland	59.833183	degree	UO	UO:0000185	23.260387	degree	UO	UO:0000185	Daphnia magna	NCBITAXON	NCBITaxon:35525	multicellular organism	UBERON	UBERON:0000468	Strains	X r2	Xinb3	2
south west Finland	59.833183	degree	UO	UO:0000185	23.260387	degree	UO	UO:0000185	Daphnia magna	NCBITAXON	NCBITaxon:35525	multicellular organism	UBERON	UBERON:0000468	Strains	X r3	Xinb3	3
Germany	48.206375	degree	UO	UO:0000185	11.709727	degree	UO	UO:0000185	Daphnia magna	NCBITAXON	NCBITaxon:35525	multicellular organism	UBERON	UBERON:0000468	Strains	I r1	Iinb1	1
Germany	48.206375	degree	UO	UO:0000185	11.709727	degree	UO	UO:0000185	Daphnia magna	NCBITAXON	NCBITaxon:35525	multicellular organism	UBERON	UBERON:0000468	Strains	I r2	Iinb1	2
Germany	48.206375	degree	UO	UO:0000185	11.709727	degree	UO	UO:0000185	Daphnia magna	NCBITAXON	NCBITaxon:35525	multicellular organism	UBERON	UBERON:0000468	Strains	I r3	Iinb1	3
recombinant strain									Daphnia magna	NCBITAXON	NCBITaxon:35525	multicellular organism	UBERON	UBERON:0000468	Strains	XI r1	recombinant	1
recombinant strain									Daphnia magna	NCBITAXON	NCBITaxon:35525	multicellular organism	UBERON	UBERON:0000468	Strains	XI r2	recombinant	2
recombinant strain									Daphnia magna	NCBITAXON	NCBITaxon:35525	multicellular organism	UBERON	UBERON:0000468	Strains	XI r3	recombinant	3
