# Supplementary material for: Daphnia magna transcriptome by RNA-Seq across 12 environmental stressors
Source: Sci Data. 2016 May 10;3:160030. doi: 10.1038/sdata.2016.30 (PMC4862326; doi:10.1038/sdata.2016.30)
Supplement: Supplementary file 3 [file sdata201630-isa1.zip › a_assay_Orsini.txt]

Sample Name	Protocol REF	Protocol REF	Protocol REF	Protocol REF	Parameter Value[sequencer]	Parameter Value[read length]	Unit	Term Source REF	Term Accession Number	Protocol REF	Assay Name	Raw Data File	Comment [Data Repository]	Comment [Data Record Accession]	Comment [Data Record URI]	Protocol REF	Parameter Value[genome build]	Protocol REF	Derived Data File	Comment [Data Repository]	Comment [Data Record Accession]	Comment [Data Record URI]	Factor Value[strain]	Factor Value[biological replicate]	Factor Value[environmental perturbation]
X r1	Environmental perturbations and experimental design	RNA isolation	Construction of RNA-seq libraries	RNA-seq library sequencing	Illumina HiSeq2000	101	base pair	UO	UO:0000244	RNA-Seq quality check	X_FI_r1_42	SRR2063837	NCBI Sequence Read Archive	SRP059260	http://www.ncbi.nlm.nih.gov/sra/?term=SRP059260	Transcriptome and gene set construction	BioProject PRJNA298946	Assessing the gene set completeness	GDIP00000000	GenBank	GDIP00000000	http://www.ncbi.nlm.nih.gov/nuccore/GDIP00000000	Xinb3	1	fish kairomones
X r1	Environmental perturbations and experimental design	RNA isolation	Construction of RNA-seq libraries	RNA-seq library sequencing	Illumina HiSeq2000	101	base pair	UO	UO:0000244	RNA-Seq quality check	X_TR_r1_70	SRR2063855	NCBI Sequence Read Archive	SRP059260	http://www.ncbi.nlm.nih.gov/sra/?term=SRP059260	Transcriptome and gene set construction	BioProject PRJNA298946	Assessing the gene set completeness	GDIP00000000	GenBank	GDIP00000000	http://www.ncbi.nlm.nih.gov/nuccore/GDIP00000000	Xinb3	1	invertebrate kairomones
X r1	Environmental perturbations and experimental design	RNA isolation	Construction of RNA-seq libraries	RNA-seq library sequencing	Illumina HiSeq2000	101	base pair	UO	UO:0000244	RNA-Seq quality check	X_PA_r1_55	SRR2063849	NCBI Sequence Read Archive	SRP059260	http://www.ncbi.nlm.nih.gov/sra/?term=SRP059260	Transcriptome and gene set construction	BioProject PRJNA298946	Assessing the gene set completeness	GDIP00000000	GenBank	GDIP00000000	http://www.ncbi.nlm.nih.gov/nuccore/GDIP00000000	Xinb3	1	parasites
X r1	Environmental perturbations and experimental design	RNA isolation	Construction of RNA-seq libraries	RNA-seq library sequencing	Illumina HiSeq2000	101	base pair	UO	UO:0000244	RNA-Seq quality check	X_CR_r1_51	SRR2063826	NCBI Sequence Read Archive	SRP059260	http://www.ncbi.nlm.nih.gov/sra/?term=SRP059260	Transcriptome and gene set construction	BioProject PRJNA298946	Assessing the gene set completeness	GDIP00000000	GenBank	GDIP00000000	http://www.ncbi.nlm.nih.gov/nuccore/GDIP00000000	Xinb3	1	crowding
X r1	Environmental perturbations and experimental design	RNA isolation	Construction of RNA-seq libraries	RNA-seq library sequencing	Illumina HiSeq2000	101	base pair	UO	UO:0000244	RNA-Seq quality check	X_BX_r1_48	SRR2063018	NCBI Sequence Read Archive	SRP059260	http://www.ncbi.nlm.nih.gov/sra/?term=SRP059260	Transcriptome and gene set construction	BioProject PRJNA298946	Assessing the gene set completeness	GDIP00000000	GenBank	GDIP00000000	http://www.ncbi.nlm.nih.gov/nuccore/GDIP00000000	Xinb3	1	toxic cyanobacteria
X r1	Environmental perturbations and experimental design	RNA isolation	Construction of RNA-seq libraries	RNA-seq library sequencing	Illumina HiSeq2000	101	base pair	UO	UO:0000244	RNA-Seq quality check	X_BN_r1_45	SRR2062779	NCBI Sequence Read Archive	SRP059260	http://www.ncbi.nlm.nih.gov/sra/?term=SRP059260	Transcriptome and gene set construction	BioProject PRJNA298946	Assessing the gene set completeness	GDIP00000000	GenBank	GDIP00000000	http://www.ncbi.nlm.nih.gov/nuccore/GDIP00000000	Xinb3	1	non-toxic cyanobacteria
X r1	Environmental perturbations and experimental design	RNA isolation	Construction of RNA-seq libraries	RNA-seq library sequencing	Illumina HiSeq2000	101	base pair	UO	UO:0000244	RNA-Seq quality check	X_CA_r1_33	SRR2063037	NCBI Sequence Read Archive	SRP059260	http://www.ncbi.nlm.nih.gov/sra/?term=SRP059260	Transcriptome and gene set construction	BioProject PRJNA298946	Assessing the gene set completeness	GDIP00000000	GenBank	GDIP00000000	http://www.ncbi.nlm.nih.gov/nuccore/GDIP00000000	Xinb3	1	pesticide carbaryl
X r1	Environmental perturbations and experimental design	RNA isolation	Construction of RNA-seq libraries	RNA-seq library sequencing	Illumina HiSeq2000	101	base pair	UO	UO:0000244	RNA-Seq quality check	X_CO_r1_32	SRR2063281	NCBI Sequence Read Archive	SRP059260	http://www.ncbi.nlm.nih.gov/sra/?term=SRP059260	Transcriptome and gene set construction	BioProject PRJNA298946	Assessing the gene set completeness	GDIP00000000	GenBank	GDIP00000000	http://www.ncbi.nlm.nih.gov/nuccore/GDIP00000000	Xinb3	1	no perturbation-control
X r2	Environmental perturbations and experimental design	RNA isolation	Construction of RNA-seq libraries	RNA-seq library sequencing	Illumina HiSeq2000	101	base pair	UO	UO:0000244	RNA-Seq quality check	X_FI_r2_64	SRR2063838	NCBI Sequence Read Archive	SRP059260	http://www.ncbi.nlm.nih.gov/sra/?term=SRP059260	Transcriptome and gene set construction	BioProject PRJNA298946	Assessing the gene set completeness	GDIP00000000	GenBank	GDIP00000000	http://www.ncbi.nlm.nih.gov/nuccore/GDIP00000000	Xinb3	2	fish kairomones
X r2	Environmental perturbations and experimental design	RNA isolation	Construction of RNA-seq libraries	RNA-seq library sequencing	Illumina HiSeq2000	101	base pair	UO	UO:0000244	RNA-Seq quality check	X_TR_r2_73	SRR2063856	NCBI Sequence Read Archive	SRP059260	http://www.ncbi.nlm.nih.gov/sra/?term=SRP059260	Transcriptome and gene set construction	BioProject PRJNA298946	Assessing the gene set completeness	GDIP00000000	GenBank	GDIP00000000	http://www.ncbi.nlm.nih.gov/nuccore/GDIP00000000	Xinb3	2	invertebrate kairomones
X r2	Environmental perturbations and experimental design	RNA isolation	Construction of RNA-seq libraries	RNA-seq library sequencing	Illumina HiSeq2000	101	base pair	UO	UO:0000244	RNA-Seq quality check	X_PA_r2_75	SRR2063850	NCBI Sequence Read Archive	SRP059260	http://www.ncbi.nlm.nih.gov/sra/?term=SRP059260	Transcriptome and gene set construction	BioProject PRJNA298946	Assessing the gene set completeness	GDIP00000000	GenBank	GDIP00000000	http://www.ncbi.nlm.nih.gov/nuccore/GDIP00000000	Xinb3	2	parasites
X r2	Environmental perturbations and experimental design	RNA isolation	Construction of RNA-seq libraries	RNA-seq library sequencing	Illumina HiSeq2000	101	base pair	UO	UO:0000244	RNA-Seq quality check	X_CR_r2_78	SRR2063827	NCBI Sequence Read Archive	SRP059260	http://www.ncbi.nlm.nih.gov/sra/?term=SRP059260	Transcriptome and gene set construction	BioProject PRJNA298946	Assessing the gene set completeness	GDIP00000000	GenBank	GDIP00000000	http://www.ncbi.nlm.nih.gov/nuccore/GDIP00000000	Xinb3	2	crowding
X r2	Environmental perturbations and experimental design	RNA isolation	Construction of RNA-seq libraries	RNA-seq library sequencing	Illumina HiSeq2000	101	base pair	UO	UO:0000244	RNA-Seq quality check	X_BX_r2_67	SRR2063019	NCBI Sequence Read Archive	SRP059260	http://www.ncbi.nlm.nih.gov/sra/?term=SRP059260	Transcriptome and gene set construction	BioProject PRJNA298946	Assessing the gene set completeness	GDIP00000000	GenBank	GDIP00000000	http://www.ncbi.nlm.nih.gov/nuccore/GDIP00000000	Xinb3	2	toxic cyanobacteria
X r2	Environmental perturbations and experimental design	RNA isolation	Construction of RNA-seq libraries	RNA-seq library sequencing	Illumina HiSeq2000	101	base pair	UO	UO:0000244	RNA-Seq quality check	X_BN_r2_74	SRR2062780	NCBI Sequence Read Archive	SRP059260	http://www.ncbi.nlm.nih.gov/sra/?term=SRP059260	Transcriptome and gene set construction	BioProject PRJNA298946	Assessing the gene set completeness	GDIP00000000	GenBank	GDIP00000000	http://www.ncbi.nlm.nih.gov/nuccore/GDIP00000000	Xinb3	2	non-toxic cyanobacteria
X r2	Environmental perturbations and experimental design	RNA isolation	Construction of RNA-seq libraries	RNA-seq library sequencing	Illumina HiSeq2000	101	base pair	UO	UO:0000244	RNA-Seq quality check	X_CA_r2_60	SRR2063038	NCBI Sequence Read Archive	SRP059260	http://www.ncbi.nlm.nih.gov/sra/?term=SRP059260	Transcriptome and gene set construction	BioProject PRJNA298946	Assessing the gene set completeness	GDIP00000000	GenBank	GDIP00000000	http://www.ncbi.nlm.nih.gov/nuccore/GDIP00000000	Xinb3	2	pesticide carbaryl
X r2	Environmental perturbations and experimental design	RNA isolation	Construction of RNA-seq libraries	RNA-seq library sequencing	Illumina HiSeq2000	101	base pair	UO	UO:0000244	RNA-Seq quality check	X_CO_r2_62	SRR2063282	NCBI Sequence Read Archive	SRP059260	http://www.ncbi.nlm.nih.gov/sra/?term=SRP059260	Transcriptome and gene set construction	BioProject PRJNA298946	Assessing the gene set completeness	GDIP00000000	GenBank	GDIP00000000	http://www.ncbi.nlm.nih.gov/nuccore/GDIP00000000	Xinb3	2	no perturbation-control
X r3	Environmental perturbations and experimental design	RNA isolation	Construction of RNA-seq libraries	RNA-seq library sequencing	Illumina HiSeq2000	101	base pair	UO	UO:0000244	RNA-Seq quality check	X_FI_r3_65	SRR2063839	NCBI Sequence Read Archive	SRP059260	http://www.ncbi.nlm.nih.gov/sra/?term=SRP059260	Transcriptome and gene set construction	BioProject PRJNA298946	Assessing the gene set completeness	GDIP00000000	GenBank	GDIP00000000	http://www.ncbi.nlm.nih.gov/nuccore/GDIP00000000	Xinb3	3	fish kairomones
X r3	Environmental perturbations and experimental design	RNA isolation	Construction of RNA-seq libraries	RNA-seq library sequencing	Illumina HiSeq2000	101	base pair	UO	UO:0000244	RNA-Seq quality check	X_TR_r3_84	SRR2063857	NCBI Sequence Read Archive	SRP059260	http://www.ncbi.nlm.nih.gov/sra/?term=SRP059260	Transcriptome and gene set construction	BioProject PRJNA298946	Assessing the gene set completeness	GDIP00000000	GenBank	GDIP00000000	http://www.ncbi.nlm.nih.gov/nuccore/GDIP00000000	Xinb3	3	invertebrate kairomones
X r3	Environmental perturbations and experimental design	RNA isolation	Construction of RNA-seq libraries	RNA-seq library sequencing	Illumina HiSeq2000	101	base pair	UO	UO:0000244	RNA-Seq quality check	X_PA_r3_80	SRR2063851	NCBI Sequence Read Archive	SRP059260	http://www.ncbi.nlm.nih.gov/sra/?term=SRP059260	Transcriptome and gene set construction	BioProject PRJNA298946	Assessing the gene set completeness	GDIP00000000	GenBank	GDIP00000000	http://www.ncbi.nlm.nih.gov/nuccore/GDIP00000000	Xinb3	3	parasites
X r3	Environmental perturbations and experimental design	RNA isolation	Construction of RNA-seq libraries	RNA-seq library sequencing	Illumina HiSeq2000	101	base pair	UO	UO:0000244	RNA-Seq quality check	X_CR_r3_79	SRR2063829	NCBI Sequence Read Archive	SRP059260	http://www.ncbi.nlm.nih.gov/sra/?term=SRP059260	Transcriptome and gene set construction	BioProject PRJNA298946	Assessing the gene set completeness	GDIP00000000	GenBank	GDIP00000000	http://www.ncbi.nlm.nih.gov/nuccore/GDIP00000000	Xinb3	3	crowding
X r3	Environmental perturbations and experimental design	RNA isolation	Construction of RNA-seq libraries	RNA-seq library sequencing	Illumina HiSeq2000	101	base pair	UO	UO:0000244	RNA-Seq quality check	X_BX_r3_68	SRR2063020	NCBI Sequence Read Archive	SRP059260	http://www.ncbi.nlm.nih.gov/sra/?term=SRP059260	Transcriptome and gene set construction	BioProject PRJNA298946	Assessing the gene set completeness	GDIP00000000	GenBank	GDIP00000000	http://www.ncbi.nlm.nih.gov/nuccore/GDIP00000000	Xinb3	3	toxic cyanobacteria
X r3	Environmental perturbations and experimental design	RNA isolation	Construction of RNA-seq libraries	RNA-seq library sequencing	Illumina HiSeq2000	101	base pair	UO	UO:0000244	RNA-Seq quality check	X_BN_r3_83	SRR2062781	NCBI Sequence Read Archive	SRP059260	http://www.ncbi.nlm.nih.gov/sra/?term=SRP059260	Transcriptome and gene set construction	BioProject PRJNA298946	Assessing the gene set completeness	GDIP00000000	GenBank	GDIP00000000	http://www.ncbi.nlm.nih.gov/nuccore/GDIP00000000	Xinb3	3	non-toxic cyanobacteria
X r3	Environmental perturbations and experimental design	RNA isolation	Construction of RNA-seq libraries	RNA-seq library sequencing	Illumina HiSeq2000	101	base pair	UO	UO:0000244	RNA-Seq quality check	X_CA_r3_61	SRR2063039	NCBI Sequence Read Archive	SRP059260	http://www.ncbi.nlm.nih.gov/sra/?term=SRP059260	Transcriptome and gene set construction	BioProject PRJNA298946	Assessing the gene set completeness	GDIP00000000	GenBank	GDIP00000000	http://www.ncbi.nlm.nih.gov/nuccore/GDIP00000000	Xinb3	3	pesticide carbaryl
X r3	Environmental perturbations and experimental design	RNA isolation	Construction of RNA-seq libraries	RNA-seq library sequencing	Illumina HiSeq2000	101	base pair	UO	UO:0000244	RNA-Seq quality check	X_CO_r3_76	SRR2063876	NCBI Sequence Read Archive	SRP059260	http://www.ncbi.nlm.nih.gov/sra/?term=SRP059260	Transcriptome and gene set construction	BioProject PRJNA298946	Assessing the gene set completeness	GDIP00000000	GenBank	GDIP00000000	http://www.ncbi.nlm.nih.gov/nuccore/GDIP00000000	Xinb3	3	no perturbation-control
X r3	Environmental perturbations and experimental design	RNA isolation	Construction of RNA-seq libraries	RNA-seq library sequencing	Illumina HiSeq2000	101	base pair	UO	UO:0000244	RNA-Seq quality check	X_CO_r4_77	SRR2063877	NCBI Sequence Read Archive	SRP059260	http://www.ncbi.nlm.nih.gov/sra/?term=SRP059260	Transcriptome and gene set construction	BioProject PRJNA298946	Assessing the gene set completeness	GDIP00000000	GenBank	GDIP00000000	http://www.ncbi.nlm.nih.gov/nuccore/GDIP00000000	Xinb3	3	no perturbation-control
I r1	Environmental perturbations and experimental design	RNA isolation	Construction of RNA-seq libraries	RNA-seq library sequencing	Illumina HiSeq2000	101	base pair	UO	UO:0000244	RNA-Seq quality check	I_FI_r1_15	SRR2063832	NCBI Sequence Read Archive	SRP059260	http://www.ncbi.nlm.nih.gov/sra/?term=SRP059260	Transcriptome and gene set construction	BioProject PRJNA298946	Assessing the gene set completeness	GDIQ00000000	GenBank	GDIQ00000000	http://www.ncbi.nlm.nih.gov/nuccore/GDIQ00000000	Iinb1	1	fish kairomones
I r1	Environmental perturbations and experimental design	RNA isolation	Construction of RNA-seq libraries	RNA-seq library sequencing	Illumina HiSeq2000	101	base pair	UO	UO:0000244	RNA-Seq quality check	I_TR_r1_13	SRR2063852	NCBI Sequence Read Archive	SRP059260	http://www.ncbi.nlm.nih.gov/sra/?term=SRP059260	Transcriptome and gene set construction	BioProject PRJNA298946	Assessing the gene set completeness	GDIQ00000000	GenBank	GDIQ00000000	http://www.ncbi.nlm.nih.gov/nuccore/GDIQ00000000	Iinb1	1	invertebrate kairomones
I r1	Environmental perturbations and experimental design	RNA isolation	Construction of RNA-seq libraries	RNA-seq library sequencing	Illumina HiSeq2000	101	base pair	UO	UO:0000244	RNA-Seq quality check	I_PA_r1_23	SRR2063845	NCBI Sequence Read Archive	SRP059260	http://www.ncbi.nlm.nih.gov/sra/?term=SRP059260	Transcriptome and gene set construction	BioProject PRJNA298946	Assessing the gene set completeness	GDIQ00000000	GenBank	GDIQ00000000	http://www.ncbi.nlm.nih.gov/nuccore/GDIQ00000000	Iinb1	1	parasites
I r1	Environmental perturbations and experimental design	RNA isolation	Construction of RNA-seq libraries	RNA-seq library sequencing	Illumina HiSeq2000	101	base pair	UO	UO:0000244	RNA-Seq quality check	I_CR_r1_27	SRR2063822	NCBI Sequence Read Archive	SRP059260	http://www.ncbi.nlm.nih.gov/sra/?term=SRP059260	Transcriptome and gene set construction	BioProject PRJNA298946	Assessing the gene set completeness	GDIQ00000000	GenBank	GDIQ00000000	http://www.ncbi.nlm.nih.gov/nuccore/GDIQ00000000	Iinb1	1	crowding
I r1	Environmental perturbations and experimental design	RNA isolation	Construction of RNA-seq libraries	RNA-seq library sequencing	Illumina HiSeq2000	101	base pair	UO	UO:0000244	RNA-Seq quality check	I_BX_r1_09	SRR2062534	NCBI Sequence Read Archive	SRP059260	http://www.ncbi.nlm.nih.gov/sra/?term=SRP059260	Transcriptome and gene set construction	BioProject PRJNA298946	Assessing the gene set completeness	GDIQ00000000	GenBank	GDIQ00000000	http://www.ncbi.nlm.nih.gov/nuccore/GDIQ00000000	Iinb1	1	toxic cyanobacteria
I r1	Environmental perturbations and experimental design	RNA isolation	Construction of RNA-seq libraries	RNA-seq library sequencing	Illumina HiSeq2000	101	base pair	UO	UO:0000244	RNA-Seq quality check	I_BN_r1_21	SRR2062964	NCBI Sequence Read Archive	SRP059260	http://www.ncbi.nlm.nih.gov/sra/?term=SRP059260	Transcriptome and gene set construction	BioProject PRJNA298946	Assessing the gene set completeness	GDIQ00000000	GenBank	GDIQ00000000	http://www.ncbi.nlm.nih.gov/nuccore/GDIQ00000000	Iinb1	1	non-toxic cyanobacteria
I r1	Environmental perturbations and experimental design	RNA isolation	Construction of RNA-seq libraries	RNA-seq library sequencing	Illumina HiSeq2000	101	base pair	UO	UO:0000244	RNA-Seq quality check	I_CA_r1_05	SRR2063033	NCBI Sequence Read Archive	SRP059260	http://www.ncbi.nlm.nih.gov/sra/?term=SRP059260	Transcriptome and gene set construction	BioProject PRJNA298946	Assessing the gene set completeness	GDIQ00000000	GenBank	GDIQ00000000	http://www.ncbi.nlm.nih.gov/nuccore/GDIQ00000000	Iinb1	1	pesticide carbaryl
I r1	Environmental perturbations and experimental design	RNA isolation	Construction of RNA-seq libraries	RNA-seq library sequencing	Illumina HiSeq2000	101	base pair	UO	UO:0000244	RNA-Seq quality check	I_CO_r1_03	SRR2063278	NCBI Sequence Read Archive	SRP059260	http://www.ncbi.nlm.nih.gov/sra/?term=SRP059260	Transcriptome and gene set construction	BioProject PRJNA298946	Assessing the gene set completeness	GDIQ00000000	GenBank	GDIQ00000000	http://www.ncbi.nlm.nih.gov/nuccore/GDIQ00000000	Iinb1	1	no perturbation-control
I r2	Environmental perturbations and experimental design	RNA isolation	Construction of RNA-seq libraries	RNA-seq library sequencing	Illumina HiSeq2000	101	base pair	UO	UO:0000244	RNA-Seq quality check	I_FI_r2_39	SRR2063834	NCBI Sequence Read Archive	SRP059260	http://www.ncbi.nlm.nih.gov/sra/?term=SRP059260	Transcriptome and gene set construction	BioProject PRJNA298946	Assessing the gene set completeness	GDIQ00000000	GenBank	GDIQ00000000	http://www.ncbi.nlm.nih.gov/nuccore/GDIQ00000000	Iinb1	2	fish kairomones
I r2	Environmental perturbations and experimental design	RNA isolation	Construction of RNA-seq libraries	RNA-seq library sequencing	Illumina HiSeq2000	101	base pair	UO	UO:0000244	RNA-Seq quality check	I_TR_r2_53	SRR2063853	NCBI Sequence Read Archive	SRP059260	http://www.ncbi.nlm.nih.gov/sra/?term=SRP059260	Transcriptome and gene set construction	BioProject PRJNA298946	Assessing the gene set completeness	GDIQ00000000	GenBank	GDIQ00000000	http://www.ncbi.nlm.nih.gov/nuccore/GDIQ00000000	Iinb1	2	invertebrate kairomones
I r2	Environmental perturbations and experimental design	RNA isolation	Construction of RNA-seq libraries	RNA-seq library sequencing	Illumina HiSeq2000	101	base pair	UO	UO:0000244	RNA-Seq quality check	I_PA_r2_56	SRR2063846	NCBI Sequence Read Archive	SRP059260	http://www.ncbi.nlm.nih.gov/sra/?term=SRP059260	Transcriptome and gene set construction	BioProject PRJNA298946	Assessing the gene set completeness	GDIQ00000000	GenBank	GDIQ00000000	http://www.ncbi.nlm.nih.gov/nuccore/GDIQ00000000	Iinb1	2	parasites
I r2	Environmental perturbations and experimental design	RNA isolation	Construction of RNA-seq libraries	RNA-seq library sequencing	Illumina HiSeq2000	101	base pair	UO	UO:0000244	RNA-Seq quality check	I_CR_r2_50	SRR2063823	NCBI Sequence Read Archive	SRP059260	http://www.ncbi.nlm.nih.gov/sra/?term=SRP059260	Transcriptome and gene set construction	BioProject PRJNA298946	Assessing the gene set completeness	GDIQ00000000	GenBank	GDIQ00000000	http://www.ncbi.nlm.nih.gov/nuccore/GDIQ00000000	Iinb1	2	crowding
I r2	Environmental perturbations and experimental design	RNA isolation	Construction of RNA-seq libraries	RNA-seq library sequencing	Illumina HiSeq2000	101	base pair	UO	UO:0000244	RNA-Seq quality check	I_BX_r2_36	SRR2062535	NCBI Sequence Read Archive	SRP059260	http://www.ncbi.nlm.nih.gov/sra/?term=SRP059260	Transcriptome and gene set construction	BioProject PRJNA298946	Assessing the gene set completeness	GDIQ00000000	GenBank	GDIQ00000000	http://www.ncbi.nlm.nih.gov/nuccore/GDIQ00000000	Iinb1	2	toxic cyanobacteria
I r2	Environmental perturbations and experimental design	RNA isolation	Construction of RNA-seq libraries	RNA-seq library sequencing	Illumina HiSeq2000	101	base pair	UO	UO:0000244	RNA-Seq quality check	I_BN_r2_46	SRR2062965	NCBI Sequence Read Archive	SRP059260	http://www.ncbi.nlm.nih.gov/sra/?term=SRP059260	Transcriptome and gene set construction	BioProject PRJNA298946	Assessing the gene set completeness	GDIQ00000000	GenBank	GDIQ00000000	http://www.ncbi.nlm.nih.gov/nuccore/GDIQ00000000	Iinb1	2	non-toxic cyanobacteria
I r2	Environmental perturbations and experimental design	RNA isolation	Construction of RNA-seq libraries	RNA-seq library sequencing	Illumina HiSeq2000	101	base pair	UO	UO:0000244	RNA-Seq quality check	I_CA_r2_35	SRR2063035	NCBI Sequence Read Archive	SRP059260	http://www.ncbi.nlm.nih.gov/sra/?term=SRP059260	Transcriptome and gene set construction	BioProject PRJNA298946	Assessing the gene set completeness	GDIQ00000000	GenBank	GDIQ00000000	http://www.ncbi.nlm.nih.gov/nuccore/GDIQ00000000	Iinb1	2	pesticide carbaryl
I r2	Environmental perturbations and experimental design	RNA isolation	Construction of RNA-seq libraries	RNA-seq library sequencing	Illumina HiSeq2000	101	base pair	UO	UO:0000244	RNA-Seq quality check	I_CO_r2_29	SRR2063279	NCBI Sequence Read Archive	SRP059260	http://www.ncbi.nlm.nih.gov/sra/?term=SRP059260	Transcriptome and gene set construction	BioProject PRJNA298946	Assessing the gene set completeness	GDIQ00000000	GenBank	GDIQ00000000	http://www.ncbi.nlm.nih.gov/nuccore/GDIQ00000000	Iinb1	2	no perturbation-control
I r3	Environmental perturbations and experimental design	RNA isolation	Construction of RNA-seq libraries	RNA-seq library sequencing	Illumina HiSeq2000	101	base pair	UO	UO:0000244	RNA-Seq quality check	I_FI_r3_41	SRR2063836	NCBI Sequence Read Archive	SRP059260	http://www.ncbi.nlm.nih.gov/sra/?term=SRP059260	Transcriptome and gene set construction	BioProject PRJNA298946	Assessing the gene set completeness	GDIQ00000000	GenBank	GDIQ00000000	http://www.ncbi.nlm.nih.gov/nuccore/GDIQ00000000	Iinb1	3	fish kairomones
I r3	Environmental perturbations and experimental design	RNA isolation	Construction of RNA-seq libraries	RNA-seq library sequencing	Illumina HiSeq2000	101	base pair	UO	UO:0000244	RNA-Seq quality check	I_TR_r3_54	SRR2063854	NCBI Sequence Read Archive	SRP059260	http://www.ncbi.nlm.nih.gov/sra/?term=SRP059260	Transcriptome and gene set construction	BioProject PRJNA298946	Assessing the gene set completeness	GDIQ00000000	GenBank	GDIQ00000000	http://www.ncbi.nlm.nih.gov/nuccore/GDIQ00000000	Iinb1	3	invertebrate kairomones
I r3	Environmental perturbations and experimental design	RNA isolation	Construction of RNA-seq libraries	RNA-seq library sequencing	Illumina HiSeq2000	101	base pair	UO	UO:0000244	RNA-Seq quality check	I_PA_r3_58	SRR2063847	NCBI Sequence Read Archive	SRP059260	http://www.ncbi.nlm.nih.gov/sra/?term=SRP059260	Transcriptome and gene set construction	BioProject PRJNA298946	Assessing the gene set completeness	GDIQ00000000	GenBank	GDIQ00000000	http://www.ncbi.nlm.nih.gov/nuccore/GDIQ00000000	Iinb1	3	parasites
I r3	Environmental perturbations and experimental design	RNA isolation	Construction of RNA-seq libraries	RNA-seq library sequencing	Illumina HiSeq2000	101	base pair	UO	UO:0000244	RNA-Seq quality check	I_CR_r3_52	SRR2063824	NCBI Sequence Read Archive	SRP059260	http://www.ncbi.nlm.nih.gov/sra/?term=SRP059260	Transcriptome and gene set construction	BioProject PRJNA298946	Assessing the gene set completeness	GDIQ00000000	GenBank	GDIQ00000000	http://www.ncbi.nlm.nih.gov/nuccore/GDIQ00000000	Iinb1	3	crowding
I r3	Environmental perturbations and experimental design	RNA isolation	Construction of RNA-seq libraries	RNA-seq library sequencing	Illumina HiSeq2000	101	base pair	UO	UO:0000244	RNA-Seq quality check	I_BX_r3_38	SRR2062536	NCBI Sequence Read Archive	SRP059260	http://www.ncbi.nlm.nih.gov/sra/?term=SRP059260	Transcriptome and gene set construction	BioProject PRJNA298946	Assessing the gene set completeness	GDIQ00000000	GenBank	GDIQ00000000	http://www.ncbi.nlm.nih.gov/nuccore/GDIQ00000000	Iinb1	3	toxic cyanobacteria
I r3	Environmental perturbations and experimental design	RNA isolation	Construction of RNA-seq libraries	RNA-seq library sequencing	Illumina HiSeq2000	101	base pair	UO	UO:0000244	RNA-Seq quality check	I_BN_r3_47	SRR2062966	NCBI Sequence Read Archive	SRP059260	http://www.ncbi.nlm.nih.gov/sra/?term=SRP059260	Transcriptome and gene set construction	BioProject PRJNA298946	Assessing the gene set completeness	GDIQ00000000	GenBank	GDIQ00000000	http://www.ncbi.nlm.nih.gov/nuccore/GDIQ00000000	Iinb1	3	non-toxic cyanobacteria
I r3	Environmental perturbations and experimental design	RNA isolation	Construction of RNA-seq libraries	RNA-seq library sequencing	Illumina HiSeq2000	101	base pair	UO	UO:0000244	RNA-Seq quality check	I_CA_r3_44	SRR2063036	NCBI Sequence Read Archive	SRP059260	http://www.ncbi.nlm.nih.gov/sra/?term=SRP059260	Transcriptome and gene set construction	BioProject PRJNA298946	Assessing the gene set completeness	GDIQ00000000	GenBank	GDIQ00000000	http://www.ncbi.nlm.nih.gov/nuccore/GDIQ00000000	Iinb1	3	pesticide carbaryl
I r3	Environmental perturbations and experimental design	RNA isolation	Construction of RNA-seq libraries	RNA-seq library sequencing	Illumina HiSeq2000	101	base pair	UO	UO:0000244	RNA-Seq quality check	I_CO_r3_31	SRR2063280	NCBI Sequence Read Archive	SRP059260	http://www.ncbi.nlm.nih.gov/sra/?term=SRP059260	Transcriptome and gene set construction	BioProject PRJNA298946	Assessing the gene set completeness	GDIQ00000000	GenBank	GDIQ00000000	http://www.ncbi.nlm.nih.gov/nuccore/GDIQ00000000	Iinb1	3	no perturbation-control
XI r1	Environmental perturbations and experimental design	RNA isolation	Construction of RNA-seq libraries	RNA-seq library sequencing	Illumina HiSeq2000	101	base pair	UO	UO:0000244	RNA-Seq quality check	XI_CD_r1_01	SRR2063858	NCBI Sequence Read Archive	SRP059260	http://www.ncbi.nlm.nih.gov/sra/?term=SRP059260	Transcriptome and gene set construction	BioProject PRJNA298946	Assessing the gene set completeness					recombinant	1	cadmium
XI r1	Environmental perturbations and experimental design	RNA isolation	Construction of RNA-seq libraries	RNA-seq library sequencing	Illumina HiSeq2000	101	base pair	UO	UO:0000244	RNA-Seq quality check	XI_PB_r1_07	SRR2063870	NCBI Sequence Read Archive	SRP059260	http://www.ncbi.nlm.nih.gov/sra/?term=SRP059260	Transcriptome and gene set construction	BioProject PRJNA298946	Assessing the gene set completeness					recombinant	1	lead
XI r1	Environmental perturbations and experimental design	RNA isolation	Construction of RNA-seq libraries	RNA-seq library sequencing	Illumina HiSeq2000	101	base pair	UO	UO:0000244	RNA-Seq quality check	XI_PH5_r1_10	SRR2063867	NCBI Sequence Read Archive	SRP059260	http://www.ncbi.nlm.nih.gov/sra/?term=SRP059260	Transcriptome and gene set construction	BioProject PRJNA298946	Assessing the gene set completeness					recombinant	1	low pH
XI r1	Environmental perturbations and experimental design	RNA isolation	Construction of RNA-seq libraries	RNA-seq library sequencing	Illumina HiSeq2000	101	base pair	UO	UO:0000244	RNA-Seq quality check	XI_UV_r1_16	SRR2063873	NCBI Sequence Read Archive	SRP059260	http://www.ncbi.nlm.nih.gov/sra/?term=SRP059260	Transcriptome and gene set construction	BioProject PRJNA298946	Assessing the gene set completeness					recombinant	1	UV light
XI r1	Environmental perturbations and experimental design	RNA isolation	Construction of RNA-seq libraries	RNA-seq library sequencing	Illumina HiSeq2000	101	base pair	UO	UO:0000244	RNA-Seq quality check	XI_NaCl_r1_13	SRR2063864	NCBI Sequence Read Archive	SRP059260	http://www.ncbi.nlm.nih.gov/sra/?term=SRP059260	Transcriptome and gene set construction	BioProject PRJNA298946	Assessing the gene set completeness					recombinant	1	sodium chloride
XI r1	Environmental perturbations and experimental design	RNA isolation	Construction of RNA-seq libraries	RNA-seq library sequencing	Illumina HiSeq2000	101	base pair	UO	UO:0000244	RNA-Seq quality check	XI_CO_r1_04	SRR2063861	NCBI Sequence Read Archive	SRP059260	http://www.ncbi.nlm.nih.gov/sra/?term=SRP059260	Transcriptome and gene set construction	BioProject PRJNA298946	Assessing the gene set completeness					recombinant	1	no perturbation-control
XI r2	Environmental perturbations and experimental design	RNA isolation	Construction of RNA-seq libraries	RNA-seq library sequencing	Illumina HiSeq2000	101	base pair	UO	UO:0000244	RNA-Seq quality check	XI_CD_r2_02	SRR2063859	NCBI Sequence Read Archive	SRP059260	http://www.ncbi.nlm.nih.gov/sra/?term=SRP059260	Transcriptome and gene set construction	BioProject PRJNA298946	Assessing the gene set completeness					recombinant	2	cadmium
XI r2	Environmental perturbations and experimental design	RNA isolation	Construction of RNA-seq libraries	RNA-seq library sequencing	Illumina HiSeq2000	101	base pair	UO	UO:0000244	RNA-Seq quality check	XI_PB_r2_08	SRR2063871	NCBI Sequence Read Archive	SRP059260	http://www.ncbi.nlm.nih.gov/sra/?term=SRP059260	Transcriptome and gene set construction	BioProject PRJNA298946	Assessing the gene set completeness					recombinant	2	lead
XI r2	Environmental perturbations and experimental design	RNA isolation	Construction of RNA-seq libraries	RNA-seq library sequencing	Illumina HiSeq2000	101	base pair	UO	UO:0000244	RNA-Seq quality check	XI_PH5_r2_11	SRR2063868	NCBI Sequence Read Archive	SRP059260	http://www.ncbi.nlm.nih.gov/sra/?term=SRP059260	Transcriptome and gene set construction	BioProject PRJNA298946	Assessing the gene set completeness					recombinant	2	low pH
XI r2	Environmental perturbations and experimental design	RNA isolation	Construction of RNA-seq libraries	RNA-seq library sequencing	Illumina HiSeq2000	101	base pair	UO	UO:0000244	RNA-Seq quality check	XI_UV_r2_17	SRR2063874	NCBI Sequence Read Archive	SRP059260	http://www.ncbi.nlm.nih.gov/sra/?term=SRP059260	Transcriptome and gene set construction	BioProject PRJNA298946	Assessing the gene set completeness					recombinant	2	UV light
XI r2	Environmental perturbations and experimental design	RNA isolation	Construction of RNA-seq libraries	RNA-seq library sequencing	Illumina HiSeq2000	101	base pair	UO	UO:0000244	RNA-Seq quality check	XI_NaCl_r2_14	SRR2063865	NCBI Sequence Read Archive	SRP059260	http://www.ncbi.nlm.nih.gov/sra/?term=SRP059260	Transcriptome and gene set construction	BioProject PRJNA298946	Assessing the gene set completeness					recombinant	2	sodium chloride
XI r2	Environmental perturbations and experimental design	RNA isolation	Construction of RNA-seq libraries	RNA-seq library sequencing	Illumina HiSeq2000	101	base pair	UO	UO:0000244	RNA-Seq quality check	XI_CO_r2_05	SRR2063862	NCBI Sequence Read Archive	SRP059260	http://www.ncbi.nlm.nih.gov/sra/?term=SRP059260	Transcriptome and gene set construction	BioProject PRJNA298946	Assessing the gene set completeness					recombinant	2	no perturbation-control
XI r3	Environmental perturbations and experimental design	RNA isolation	Construction of RNA-seq libraries	RNA-seq library sequencing	Illumina HiSeq2000	101	base pair	UO	UO:0000244	RNA-Seq quality check	XI_CD_r3_03	SRR2063860	NCBI Sequence Read Archive	SRP059260	http://www.ncbi.nlm.nih.gov/sra/?term=SRP059260	Transcriptome and gene set construction	BioProject PRJNA298946	Assessing the gene set completeness					recombinant	3	cadmium
XI r3	Environmental perturbations and experimental design	RNA isolation	Construction of RNA-seq libraries	RNA-seq library sequencing	Illumina HiSeq2000	101	base pair	UO	UO:0000244	RNA-Seq quality check	XI_PB_r3_09	SRR2063872	NCBI Sequence Read Archive	SRP059260	http://www.ncbi.nlm.nih.gov/sra/?term=SRP059260	Transcriptome and gene set construction	BioProject PRJNA298946	Assessing the gene set completeness					recombinant	3	lead
XI r3	Environmental perturbations and experimental design	RNA isolation	Construction of RNA-seq libraries	RNA-seq library sequencing	Illumina HiSeq2000	101	base pair	UO	UO:0000244	RNA-Seq quality check	XI_PH5_r3_12	SRR2063869	NCBI Sequence Read Archive	SRP059260	http://www.ncbi.nlm.nih.gov/sra/?term=SRP059260	Transcriptome and gene set construction	BioProject PRJNA298946	Assessing the gene set completeness					recombinant	3	low pH
XI r3	Environmental perturbations and experimental design	RNA isolation	Construction of RNA-seq libraries	RNA-seq library sequencing	Illumina HiSeq2000	101	base pair	UO	UO:0000244	RNA-Seq quality check	XI_UV_r3_18	SRR2063875	NCBI Sequence Read Archive	SRP059260	http://www.ncbi.nlm.nih.gov/sra/?term=SRP059260	Transcriptome and gene set construction	BioProject PRJNA298946	Assessing the gene set completeness					recombinant	3	UV light
XI r3	Environmental perturbations and experimental design	RNA isolation	Construction of RNA-seq libraries	RNA-seq library sequencing	Illumina HiSeq2000	101	base pair	UO	UO:0000244	RNA-Seq quality check	XI_NaCl_r3_15	SRR2063866	NCBI Sequence Read Archive	SRP059260	http://www.ncbi.nlm.nih.gov/sra/?term=SRP059260	Transcriptome and gene set construction	BioProject PRJNA298946	Assessing the gene set completeness					recombinant	3	sodium chloride
XI r3	Environmental perturbations and experimental design	RNA isolation	Construction of RNA-seq libraries	RNA-seq library sequencing	Illumina HiSeq2000	101	base pair	UO	UO:0000244	RNA-Seq quality check	XI_CO_r3_06	SRR2063863	NCBI Sequence Read Archive	SRP059260	http://www.ncbi.nlm.nih.gov/sra/?term=SRP059260	Transcriptome and gene set construction	BioProject PRJNA298946	Assessing the gene set completeness					recombinant	3	no perturbation-control
